# Supplementary material for: IFN-γ could induce ferroptosis in keloid fibroblasts by inhibiting the expression of serpine2
Source: Cell Death Discov. 2025 May 5;11:217. doi: 10.1038/s41420-025-02401-3 (PMC12053758; doi:10.1038/s41420-025-02401-3)
Supplement: Supplementary file 5 — Raw and differential data from proteomics sequencing [file 41420_2025_2401_MOESM5_ESM.xlsx]

## Sheet: IFNy_CTRL.all
ID	CTRL_1	CTRL_2	CTRL_3	IFNy_1	IFNy_2	IFNy_3	ratio	t.test_p.value	wilcox.test_p.value	t.test_p.value_BHcorrect	wilcox.test_p.value_BHcorrect	regulated	ProteinGroup	GeneName	Description	MolecularWeight	Chromosome	SubcellularLocation	GO_CellularComponent	GO_MolecularFunction	GO_BiologicalProcess	EggNOG	KEGG_Pathway	Reactome_Pathway	Wiki_Pathway	Disease	CellMarker_Cell	TF_Family	Kinase_Category	Kinase_Family	CAZy
A0AVT1	2.85058e+06	2.57789e+06	2.87705e+06	3.09414e+06	3.04952e+06	2.85256e+06	1.08316	0.143255	0.2	0.632081	0.606389	none	A0AVT1	UBA6	Ubiquitin-like modifier-activating enzyme 6	117985	4	Nucleus	GO:0005575//cellular_component;GO:0005622//intracellular;GO:0005634//nucleus;GO:0005737//cytoplasm;GO:0005829//cytosol;GO:0043226//organelle;GO:0043227//membrane-bounded organelle;GO:0043229//intracellular organelle;GO:0043231//intracellular membrane-bounded organelle;GO:0110165//cellular anatomical entity	GO:0000166//nucleotide binding;GO:0003674//molecular_function;GO:0003824//catalytic activity;GO:0004839//ubiquitin activating enzyme activity;GO:0005488//binding;GO:0005515//protein binding;GO:0005524//ATP binding;GO:0008641//ubiquitin-like modifier activating enzyme activity;GO:0016874//ligase activity;GO:0016877//ligase activity, forming carbon-sulfur bonds;GO:0017076//purine nucleotide binding…	GO:0006508//proteolysis;GO:0006974//cellular response to DNA damage stimulus;GO:0007399//nervous system development;GO:0007417//central nervous system development;GO:0007420//brain development;GO:0009057//macromolecule catabolic process;GO:0019538//protein metabolic process;GO:0021537//telencephalon development;GO:0021543//pallium development;GO:0021761//limbic system development;GO:0021766//hipp…	Cellular processes and signaling::Posttranslational modification, protein turnover, chaperones::Ubiquitin-like modifier activating enzyme 6	2. Genetic Information Processing::2.3 Folding, sorting and degradation::hsa04120//Ubiquitin mediated proteolysis	Immune System::R-HSA-1280218//Adaptive Immune System|Metabolism of proteins::R-HSA-597592//Post-translational protein modification|Metabolism of proteins::R-HSA-8852135//Protein ubiquitination|Metabolism of proteins::R-HSA-8866652//Synthesis of active ubiquitin: roles of E1 and E2 enzymes|Immune System::R-HSA-983168//Antigen processing: Ubiquitination & Proteasome degradation|Immune System::R-HSA…	NA	NA	Fetal gonad::Normal::Meiotic prophase fetal germ cell;Fetal kidney::Normal::Natural killer T (NKT) cell	NA	NA	NA	NA
A0FGR8	1.96717e+06	1.8116e+06	1.81494e+06	2.05505e+06	2.01937e+06	1.87469e+06	1.06354	0.190817	0.2	0.662249	0.606389	none	A0FGR8	ESYT2	Extended synaptotagmin-2	102371	7	Nucleus	GO:0005575//cellular_component;GO:0005622//intracellular;GO:0005789//endoplasmic reticulum membrane;GO:0005886//plasma membrane;GO:0005887//integral component of plasma membrane;GO:0009898//cytoplasmic side of plasma membrane;GO:0012505//endomembrane system;GO:0016020//membrane;GO:0016021//integral component of membrane;GO:0019897//extrinsic component of plasma membrane;GO:0019898//extrinsic comp…	GO:0003674//molecular_function;GO:0005488//binding;GO:0005509//calcium ion binding;GO:0005515//protein binding;GO:0005543//phospholipid binding;GO:0005544//calcium-dependent phospholipid binding;GO:0008289//lipid binding;GO:0008429//phosphatidylethanolamine binding;GO:0031210//phosphatidylcholine binding;GO:0035091//phosphatidylinositol binding;GO:0042802//identical protein binding;GO:0043167//io…	GO:0006643//membrane lipid metabolic process;GO:0006665//sphingolipid metabolic process;GO:0006869//lipid transport;GO:0006996//organelle organization;GO:0010256//endomembrane system organization;GO:0016192//vesicle-mediated transport;GO:0044255//cellular lipid metabolic process;GO:0051643//endoplasmic reticulum localization;GO:0061817//endoplasmic reticulum-plasma membrane tethering;GO:0071702//…	Cellular processes and signaling::Cell wall/membrane/envelope biogenesis::C2 domain	NA	Metabolism::R-HSA-1660662//Glycosphingolipid metabolism|Metabolism::R-HSA-428157//Sphingolipid metabolism|Metabolism::R-HSA-556833//Metabolism of lipids	NA	NA	Fetal kidney::Normal::Monocyte	NA	NA	NA	NA
A0JNW5	104224	110050	94706.8	100863	98924.6	102205	0.977385	0.681816	0.7	0.886643	0.889591	none	A0JNW5	UHRF1BP1L	UHRF1-binding protein 1-like	164220	12	Plasma membrane	GO:0005575//cellular_component;GO:0005622//intracellular;GO:0005737//cytoplasm;GO:0005768//endosome;GO:0005769//early endosome;GO:0005829//cytosol;GO:0012505//endomembrane system;GO:0031410//cytoplasmic vesicle;GO:0031982//vesicle;GO:0043226//organelle;GO:0043227//membrane-bounded organelle;GO:0043229//intracellular organelle;GO:0097708//intracellular vesicle;GO:0110165//cellular anatomical entity	GO:0003674//molecular_function;GO:0005488//binding;GO:0005515//protein binding;GO:0042802//identical protein binding;GO:0042803//protein homodimerization activity;GO:0044877//protein-containing complex binding;GO:0046983//protein dimerization activity;GO:0062069//GARP complex binding	NA	Poorly characterized::Function unknown::UHRF1 binding protein	NA	NA	NA	NA	Fetal gonad::Normal::Oogenesis phase fetal germ cell;Lung::Normal::Ionocyte cell	NA	NA	NA	NA
A0MZ66	21292.2	40727.2	25552.9	22513.8	21339.2	17859.7	0.704705	0.238008	0.4	0.68685	0.781359	none	A0MZ66	SHTN1	Shootin-1	71649	10	Nucleus	GO:0005575//cellular_component;GO:0005622//intracellular;GO:0005737//cytoplasm;GO:0005856//cytoskeleton;GO:0005874//microtubule;GO:0005875//microtubule associated complex;GO:0015630//microtubule cytoskeleton;GO:0030027//lamellipodium;GO:0030175//filopodium;GO:0030424//axon;GO:0030426//growth cone;GO:0030427//site of polarized growth;GO:0031252//cell leading edge;GO:0032991//protein-containing com…	GO:0003674//molecular_function;GO:0003779//actin binding;GO:0005488//binding;GO:0005515//protein binding;GO:0008092//cytoskeletal protein binding;GO:0019894//kinesin binding;GO:0044877//protein-containing complex binding;GO:0045296//cadherin binding;GO:0050839//cell adhesion molecule binding;GO:0051015//actin filament binding	GO:0000902//cell morphogenesis;GO:0000904//cell morphogenesis involved in differentiation;GO:0001558//regulation of cell growth;GO:0001764//neuron migration;GO:0006929//substrate-dependent cell migration;GO:0006996//organelle organization;GO:0007015//actin filament organization;GO:0007165//signal transduction;GO:0007166//cell surface receptor signaling pathway;GO:0007264//small GTPase mediated si…	Cellular processes and signaling::Cytoskeleton::endoplasmic reticulum polarization	NA	Developmental Biology::R-HSA-373760//L1CAM interactions|Developmental Biology::R-HSA-422475//Axon guidance|Developmental Biology::R-HSA-437239//Recycling pathway of L1|Developmental Biology::R-HSA-9675108//Nervous system development	NA	NA	Embryonic prefrontal cortex::Normal::Neural progenitor cell;Embryonic prefrontal cortex::Normal::Oligodendrocyte progenitor cell;Fetal gonad::Normal::Oogenesis phase fetal germ cell;Fetal gonad::Normal::Sertoli cell;Fetal kidney::Normal::Monocyte	NA	NA	NA	NA
A1L0T0	1.02397e+06	1.04235e+06	898096	998015	921421	990259	0.98154	0.76931	0.7	0.925527	0.889591	none	A1L0T0	ILVBL	2-hydroxyacyl-CoA lyase 2	67876.9	19	Endoplasmic reticulum	GO:0005575//cellular_component;GO:0005622//intracellular;GO:0005737//cytoplasm;GO:0005789//endoplasmic reticulum membrane;GO:0005948//acetolactate synthase complex;GO:0012505//endomembrane system;GO:0016020//membrane;GO:0016021//integral component of membrane;GO:0031090//organelle membrane;GO:0031224//intrinsic component of membrane;GO:0032991//protein-containing complex;GO:0042175//nuclear outer…	GO:0000166//nucleotide binding;GO:0000287//magnesium ion binding;GO:0003674//molecular_function;GO:0003824//catalytic activity;GO:0003984//acetolactate synthase activity;GO:0005488//binding;GO:0005515//protein binding;GO:0016740//transferase activity;GO:0016744//transferase activity, transferring aldehyde or ketonic groups;GO:0016829//lyase activity;GO:0019842//vitamin binding;GO:0030976//thiamin…	GO:0006520//cellular amino acid metabolic process;GO:0006631//fatty acid metabolic process;GO:0008652//cellular amino acid biosynthetic process;GO:0009081//branched-chain amino acid metabolic process;GO:0016042//lipid catabolic process;GO:0016053//organic acid biosynthetic process;GO:0016054//organic acid catabolic process;GO:0019395//fatty acid oxidation;GO:0030258//lipid modification;GO:0043436…	Metabolism::Amino acid transport and metabolism::Thiamine pyrophosphate enzyme, C-terminal TPP binding domain	NA	NA	NA	NA	NA	NA	NA	NA	NA
A1L157	193292	181830	123523	181864	177122	179134	1.07916	0.568609	1	0.842197	1	none	A1L157	TSPAN11	Tetraspanin-11	28248.7	12	Plasma membrane	GO:0005575//cellular_component;GO:0005886//plasma membrane;GO:0005887//integral component of plasma membrane;GO:0016020//membrane;GO:0016021//integral component of membrane;GO:0031224//intrinsic component of membrane;GO:0031226//intrinsic component of plasma membrane;GO:0071944//cell periphery;GO:0110165//cellular anatomical entity	NA	GO:0016477//cell migration	Poorly characterized::Function unknown::Tetraspanin family	NA	NA	NA	NA	NA	NA	NA	NA	NA
A1L168	117629	205415	153494	145767	139015	131269	0.873071	0.564495	0.7	0.839332	0.889591	none	A1L168	C20orf202	Uncharacterized protein C20orf202	13593.2	20	Nucleus	NA	GO:0003674//molecular_function;GO:0005488//binding;GO:0005515//protein binding	NA	Poorly characterized::Function unknown::Chromosome 20 open reading frame 202	NA	NA	NA	NA	NA	NA	NA	NA	NA
A1X283	1.01932e+06	978564	923441	936771	910911	921517	0.947926	0.201118	0.2	0.669064	0.606389	none	A1X283	SH3PXD2B	SH3 and PX domain-containing protein 2B	101592	5	Mitochondria	GO:0002102//podosome;GO:0005575//cellular_component;GO:0005622//intracellular;GO:0005737//cytoplasm;GO:0005856//cytoskeleton;GO:0015629//actin cytoskeleton;GO:0030054//cell junction;GO:0042995//cell projection;GO:0043226//organelle;GO:0043228//non-membrane-bounded organelle;GO:0043229//intracellular organelle;GO:0043232//intracellular non-membrane-bounded organelle;GO:0110165//cellular anatomical…	GO:0003674//molecular_function;GO:0005488//binding;GO:0005515//protein binding;GO:0005543//phospholipid binding;GO:0008047//enzyme activator activity;GO:0008289//lipid binding;GO:0010314//phosphatidylinositol-5-phosphate binding;GO:0016176//superoxide-generating NADPH oxidase activator activity;GO:0019904//protein domain specific binding;GO:0030234//enzyme regulator activity;GO:0032266//phosphati…	GO:0001501//skeletal system development;GO:0001649//osteoblast differentiation;GO:0002051//osteoblast fate commitment;GO:0006801//superoxide metabolic process;GO:0006996//organelle organization;GO:0007015//actin filament organization;GO:0007423//sensory organ development;GO:0007507//heart development;GO:0009887//animal organ morphogenesis;GO:0009893//positive regulation of metabolic process;GO:00…	Cellular processes and signaling::Cytoskeleton::PhoX homologous domain, present in p47phox and p40phox.	NA	NA	NA	NA	Esophagus::Normal::FGFR1HighNME5- epithelial cell	NA	NA	NA	NA
A2RRP1	1.11988e+06	1.11124e+06	1.00881e+06	1.07408e+06	1.0718e+06	1.16003e+06	1.02036	0.654871	1	0.872978	1	none	A2RRP1	NBAS	Neuroblastoma-amplified sequence	268606	2	Nucleus	GO:0005575//cellular_component;GO:0005622//intracellular;GO:0005737//cytoplasm;GO:0005783//endoplasmic reticulum;GO:0005789//endoplasmic reticulum membrane;GO:0005829//cytosol;GO:0012505//endomembrane system;GO:0016020//membrane;GO:0031090//organelle membrane;GO:0032991//protein-containing complex;GO:0042175//nuclear outer membrane-endoplasmic reticulum membrane network;GO:0043226//organelle;GO:0…	GO:0000149//SNARE binding;GO:0003674//molecular_function;GO:0005488//binding;GO:0005515//protein binding	GO:0006139//nucleobase-containing compound metabolic process;GO:0006890//retrograde vesicle-mediated transport, Golgi to endoplasmic reticulum;GO:0009057//macromolecule catabolic process;GO:0009892//negative regulation of metabolic process;GO:0009893//positive regulation of metabolic process;GO:0009894//regulation of catabolic process;GO:0009895//negative regulation of catabolic process;GO:001046…	Poorly characterized::Function unknown::Neuroblastoma-amplified sequence, N terminal	NA	Vesicle-mediated transport::R-HSA-199991//Membrane Trafficking|Vesicle-mediated transport::R-HSA-6811434//COPI-dependent Golgi-to-ER retrograde traffic|Vesicle-mediated transport::R-HSA-6811442//Intra-Golgi and retrograde Golgi-to-ER traffic|Vesicle-mediated transport::R-HSA-8856688//Golgi-to-ER retrograde transport	NA	DOID:9631//Pelger-Huet anomaly	Fetal gonad::Normal::Mitotic fetal germ cell	NA	NA	NA	NA
A3KMH1	3029.79	4015.95	3411.62	3015.45	3470.3	3949.71	0.997905	0.990426	1	0.997838	1	none	A3KMH1	VWA8	von Willebrand factor A domain-containing protein 8	214852	13	Mitochondria	GO:0005575//cellular_component;GO:0005622//intracellular;GO:0005737//cytoplasm;GO:0005739//mitochondrion;GO:0005777//peroxisome;GO:0042579//microbody;GO:0043226//organelle;GO:0043227//membrane-bounded organelle;GO:0043229//intracellular organelle;GO:0043231//intracellular membrane-bounded organelle;GO:0110165//cellular anatomical entity	GO:0000166//nucleotide binding;GO:0003674//molecular_function;GO:0003824//catalytic activity;GO:0005488//binding;GO:0005515//protein binding;GO:0005524//ATP binding;GO:0016462//pyrophosphatase activity;GO:0016787//hydrolase activity;GO:0016817//hydrolase activity, acting on acid anhydrides;GO:0016818//hydrolase activity, acting on acid anhydrides, in phosphorus-containing anhydrides;GO:0016887//A…	NA	Poorly characterized::Function unknown::ATPase activity	NA	NA	NA	NA	NA	NA	NA	NA	NA
A4D1E9	22708	36215.2	29772.6	24015.2	19695.2	14712.2	0.658685	0.0997706	0.2	0.599933	0.606389	none	A4D1E9	GTPBP10	GTP-binding protein 10	42938.5	7	Cytoplasm	GO:0005575//cellular_component;GO:0005622//intracellular;GO:0005634//nucleus;GO:0005694//chromosome;GO:0005730//nucleolus;GO:0031974//membrane-enclosed lumen;GO:0031981//nuclear lumen;GO:0043226//organelle;GO:0043227//membrane-bounded organelle;GO:0043228//non-membrane-bounded organelle;GO:0043229//intracellular organelle;GO:0043231//intracellular membrane-bounded organelle;GO:0043232//intracellu…	GO:0000166//nucleotide binding;GO:0001882//nucleoside binding;GO:0001883//purine nucleoside binding;GO:0003674//molecular_function;GO:0003676//nucleic acid binding;GO:0003723//RNA binding;GO:0005488//binding;GO:0005515//protein binding;GO:0005525//GTP binding;GO:0017076//purine nucleotide binding;GO:0019001//guanyl nucleotide binding;GO:0032549//ribonucleoside binding;GO:0032550//purine ribonucle…	GO:0022613//ribonucleoprotein complex biogenesis	Poorly characterized::Function unknown::GTP1/OBG	NA	NA	NA	NA	Lung::Normal::SLC16A7+ cell	NA	NA	NA	NA
A4D1P6	33406.1	31307	28565	32362.2	28990.3	26368.9	0.940429	0.449701	0.7	0.793666	0.889591	none	A4D1P6	WDR91	WD repeat-containing protein 91	83355.3	7	Nucleus	GO:0005575//cellular_component;GO:0005622//intracellular;GO:0005737//cytoplasm;GO:0005768//endosome;GO:0005769//early endosome;GO:0005770//late endosome;GO:0005829//cytosol;GO:0010008//endosome membrane;GO:0012505//endomembrane system;GO:0016020//membrane;GO:0019898//extrinsic component of membrane;GO:0031090//organelle membrane;GO:0031312//extrinsic component of organelle membrane;GO:0031313//ex…	GO:0003674//molecular_function;GO:0005488//binding;GO:0005515//protein binding;GO:0019207//kinase regulator activity;GO:0030234//enzyme regulator activity;GO:0035014//phosphatidylinositol 3-kinase regulator activity;GO:0098772//molecular function regulator	GO:0006644//phospholipid metabolic process;GO:0006796//phosphate-containing compound metabolic process;GO:0009057//macromolecule catabolic process;GO:0009894//regulation of catabolic process;GO:0016192//vesicle-mediated transport;GO:0016482//cytosolic transport;GO:0019216//regulation of lipid metabolic process;GO:0019538//protein metabolic process;GO:0019637//organophosphate metabolic process;GO:…	Poorly characterized::Function unknown::phosphatidylinositol 3-kinase regulator activity	NA	NA	NA	NA	Embryonic prefrontal cortex::Normal::Microglial cell	NA	NA	NA	NA
A4UGR9	417539	420311	464845	452622	438698	400698	0.991804	0.876737	1	0.96104	1	none	A4UGR9	XIRP2	Xin actin-binding repeat-containing protein 2	382349	2	Nucleus	GO:0001725//stress fiber;GO:0005575//cellular_component;GO:0005622//intracellular;GO:0005737//cytoplasm;GO:0005856//cytoskeleton;GO:0005925//focal adhesion;GO:0015629//actin cytoskeleton;GO:0030016//myofibril;GO:0030017//sarcomere;GO:0030018//Z disc;GO:0030054//cell junction;GO:0030055//cell-substrate junction;GO:0031674//I band;GO:0032432//actin filament bundle;GO:0042641//actomyosin;GO:0043226/…	GO:0003674//molecular_function;GO:0003779//actin binding;GO:0005488//binding;GO:0005515//protein binding;GO:0008092//cytoskeletal protein binding;GO:0042805//actinin binding;GO:0044877//protein-containing complex binding;GO:0051015//actin filament binding;GO:0051393//alpha-actinin binding	GO:0003007//heart morphogenesis;GO:0003231//cardiac ventricle development;GO:0003279//cardiac septum development;GO:0003281//ventricular septum development;GO:0006996//organelle organization;GO:0007507//heart development;GO:0007517//muscle organ development;GO:0009887//animal organ morphogenesis;GO:0034330//cell junction organization;GO:0048513//animal organ development;GO:0048644//muscle organ m…	Cellular processes and signaling::Cytoskeleton::Xin repeat	NA	NA	NA	NA	Umbilical cord blood::Normal::Multilymphoid progenitor cell	NA	NA	NA	NA
A5PLN9	118813	110020	118503	122727	112175	113601	1.00336	0.936854	1	0.981017	1	none	A5PLN9	TRAPPC13	Trafficking protein particle complex subunit 13	46529.6	5	Cytoplasm	GO:0005575//cellular_component;GO:0005622//intracellular;GO:0005737//cytoplasm;GO:0005829//cytosol;GO:0110165//cellular anatomical entity	GO:0003674//molecular_function;GO:0005488//binding;GO:0005515//protein binding	NA	Poorly characterized::Function unknown::Protein of unknown function (DUF974)	NA	Vesicle-mediated transport::R-HSA-199991//Membrane Trafficking|Vesicle-mediated transport::R-HSA-8876198//RAB GEFs exchange GTP for GDP on RABs|Vesicle-mediated transport::R-HSA-9007101//Rab regulation of trafficking	NA	NA	NA	NA	NA	NA	NA
A5YKK6	892962	861151	765790	842353	838317	871851	1.01294	0.78323	1	0.931766	1	none	A5YKK6	CNOT1	CCR4-NOT transcription complex subunit 1	266974	16	Cytoplasm	GO:0000932//P-body;GO:0005575//cellular_component;GO:0005576//extracellular region;GO:0005615//extracellular space;GO:0005622//intracellular;GO:0005634//nucleus;GO:0005737//cytoplasm;GO:0005829//cytosol;GO:0016020//membrane;GO:0030014//CCR4-NOT complex;GO:0030015//CCR4-NOT core complex;GO:0032991//protein-containing complex;GO:0035770//ribonucleoprotein granule;GO:0036464//cytoplasmic ribonucleop…	GO:0000175//3'-5'-exoribonuclease activity;GO:0003674//molecular_function;GO:0003676//nucleic acid binding;GO:0003723//RNA binding;GO:0003824//catalytic activity;GO:0004518//nuclease activity;GO:0004527//exonuclease activity;GO:0004532//exoribonuclease activity;GO:0004535//poly(A)-specific ribonuclease activity;GO:0004540//ribonuclease activity;GO:0005102//signaling receptor binding;GO:0005488//b…	GO:0000075//cell cycle checkpoint;GO:0000077//DNA damage checkpoint;GO:0006139//nucleobase-containing compound metabolic process;GO:0006518//peptide metabolic process;GO:0006974//cellular response to DNA damage stimulus;GO:0006996//organelle organization;GO:0007050//cell cycle arrest;GO:0007093//mitotic cell cycle checkpoint;GO:0007165//signal transduction;GO:0007346//regulation of mitotic cell c…	Information storage and processing::Transcription::Domain of unknown function (DUF3819)	2. Genetic Information Processing::2.3 Folding, sorting and degradation::hsa03018//RNA degradation	Gene expression (Transcription)::R-HSA-212436//Generic Transcription Pathway|Gene expression (Transcription)::R-HSA-3700989//Transcriptional Regulation by TP53|Metabolism of RNA::R-HSA-429914//Deadenylation-dependent mRNA decay|Metabolism of RNA::R-HSA-429947//Deadenylation of mRNA|Gene expression (Transcription)::R-HSA-6791312//TP53 Regulates Transcription of Cell Cycle Genes|Gene expression (Tr…	WP4352//Ciliary landscape	NA	Fetal gonad::Normal::Gonadal endothelial cell;Fetal kidney::Normal::Natural killer T (NKT) cell;Umbilical cord blood::Normal::Multilymphoid progenitor cell	Transcription Cofactors	NA	NA	NA
A6NCE7	764582	731567	774639	798041	804911	797267	1.057	0.0802678	0.1	0.589638	0.470974	none	A6NCE7;Q9GZQ8;Q9H492	MAP1LC3B2	Microtubule-associated proteins 1A/1B light chain 3 beta 2	14629.8	12	Cytoplasm	GO:0000421//autophagosome membrane;GO:0005575//cellular_component;GO:0005622//intracellular;GO:0005737//cytoplasm;GO:0005773//vacuole;GO:0005774//vacuolar membrane;GO:0005776//autophagosome;GO:0005829//cytosol;GO:0005856//cytoskeleton;GO:0005874//microtubule;GO:0012505//endomembrane system;GO:0015630//microtubule cytoskeleton;GO:0016020//membrane;GO:0031090//organelle membrane;GO:0031410//cytopla…	GO:0003674//molecular_function;GO:0005488//binding;GO:0005515//protein binding;GO:0008017//microtubule binding;GO:0008092//cytoskeletal protein binding;GO:0015631//tubulin binding;GO:0019899//enzyme binding;GO:0031625//ubiquitin protein ligase binding;GO:0044389//ubiquitin-like protein ligase binding	GO:0000422//autophagy of mitochondrion;GO:0006914//autophagy;GO:0006996//organelle organization;GO:0009267//cellular response to starvation;GO:0016236//macroautophagy;GO:0022411//cellular component disassembly;GO:0022607//cellular component assembly;GO:0031667//response to nutrient levels;GO:0031668//cellular response to extracellular stimulus;GO:0031669//cellular response to nutrient levels;GO:0…	Cellular processes and signaling::Cytoskeleton::cellular response to nitrogen starvation	5. Organismal Systems::5.1 Immune system::hsa04621//NOD-like receptor signaling pathway;4. Cellular Processes::4.1 Transport and catabolism::hsa04137//Mitophagy - animal;6. Human Diseases::6.4 Infectious disease: bacterial::hsa05131//Shigellosis;4. Cellular Processes::4.1 Transport and catabolism::hsa04140//Autophagy - animal;6. Human Diseases::6.3 Infectious disease: viral::hsa05167//Kaposi sarc…	NA	NA	NA	Fetal kidney::Normal::Natural killer T (NKT) cell	NA	NA	NA	NA
A6NCM1	106406	146881	103724	113236	95771.8	106177	0.882842	0.425368	0.7	0.781808	0.889591	none	A6NCM1	IQCA1L	IQ and AAA domain-containing protein 1-like	95073.1	7	Cytoplasm	NA	GO:0000166//nucleotide binding;GO:0003674//molecular_function;GO:0005488//binding;GO:0005524//ATP binding;GO:0017076//purine nucleotide binding;GO:0030554//adenyl nucleotide binding;GO:0032553//ribonucleotide binding;GO:0032555//purine ribonucleotide binding;GO:0032559//adenyl ribonucleotide binding;GO:0035639//purine ribonucleoside triphosphate binding;GO:0036094//small molecule binding;GO:00431…	NA	Cellular processes and signaling::Cytoskeleton::IQ motif containing with AAA domain 1 pseudogene 1	NA	NA	NA	NA	NA	NA	NA	NA	NA
A6ND36	42691.8	44662.6	38469.2	36778.5	31284.1	36569.5	0.831578	0.0568799	0.1	0.569932	0.470974	none	A6ND36	FAM83G	Protein FAM83G	90846.9	17	Nucleus	GO:0005575//cellular_component;GO:0005622//intracellular;GO:0005634//nucleus;GO:0005737//cytoplasm;GO:0005829//cytosol;GO:0043226//organelle;GO:0043227//membrane-bounded organelle;GO:0043229//intracellular organelle;GO:0043231//intracellular membrane-bounded organelle;GO:0110165//cellular anatomical entity	GO:0003674//molecular_function;GO:0005488//binding;GO:0005515//protein binding;GO:0019899//enzyme binding;GO:0019900//kinase binding;GO:0019901//protein kinase binding	GO:0007165//signal transduction;GO:0007166//cell surface receptor signaling pathway;GO:0007167//enzyme linked receptor protein signaling pathway;GO:0070848//response to growth factor;GO:0071310//cellular response to organic substance;GO:0071773//cellular response to BMP stimulus	Information storage and processing::Transcription::Protein of unknown function (DUF1669)	NA	NA	NA	NA	Umbilical cord blood::Normal::Multilymphoid progenitor cell	NA	NA	NA	NA
A6NDG6	484202	503090	531524	486240	484330	630253	1.05399	0.66016	1	0.875687	1	none	A6NDG6	PGP	Glycerol-3-phosphate phosphatase	34010.8	16	Extracellular	GO:0005575//cellular_component;GO:0005622//intracellular;GO:0005737//cytoplasm;GO:0110165//cellular anatomical entity	GO:0000121//glycerol-1-phosphatase activity;GO:0000287//magnesium ion binding;GO:0003674//molecular_function;GO:0003824//catalytic activity;GO:0004721//phosphoprotein phosphatase activity;GO:0004725//protein tyrosine phosphatase activity;GO:0005488//binding;GO:0008967//phosphoglycolate phosphatase activity;GO:0016787//hydrolase activity;GO:0016788//hydrolase activity, acting on ester bonds;GO:001…	GO:0005996//monosaccharide metabolic process;GO:0006066//alcohol metabolic process;GO:0006109//regulation of carbohydrate metabolic process;GO:0006644//phospholipid metabolic process;GO:0006796//phosphate-containing compound metabolic process;GO:0009889//regulation of biosynthetic process;GO:0009890//negative regulation of biosynthetic process;GO:0009892//negative regulation of metabolic process;…	Metabolism::Inorganic ion transport and metabolism::HAD-hyrolase-like	1. Metabolism::1.1 Carbohydrate metabolism::hsa00630//Glyoxylate and dicarboxylate metabolism;1. Metabolism::1.0 Global and overview maps::hsa01100//Metabolic pathways;1. Metabolism::1.0 Global and overview maps::hsa01200//Carbon metabolism	Metabolism::R-HSA-70171//Glycolysis|Metabolism::R-HSA-70326//Glucose metabolism|Metabolism::R-HSA-71387//Metabolism of carbohydrates	NA	NA	Lung::Normal::SLC16A7+ cell	NA	NA	NA	NA
A6NDU8	35022.4	35662.3	35356.7	32405.8	35242	28552.4	0.907196	0.23969	0.2	0.687852	0.606389	none	A6NDU8	C5orf51	UPF0600 protein C5orf51	33624.7	5	Extracellular	GO:0005575//cellular_component;GO:0005622//intracellular;GO:0005634//nucleus;GO:0005654//nucleoplasm;GO:0005737//cytoplasm;GO:0005829//cytosol;GO:0031974//membrane-enclosed lumen;GO:0031981//nuclear lumen;GO:0043226//organelle;GO:0043227//membrane-bounded organelle;GO:0043229//intracellular organelle;GO:0043231//intracellular membrane-bounded organelle;GO:0043233//organelle lumen;GO:0070013//intr…	NA	NA	Poorly characterized::Function unknown::Chromosome 5 open reading frame	NA	NA	NA	NA	NA	NA	NA	NA	NA
A6NEE1	90074.3	81846.6	118466	148237	138583	146470	1.49211	0.0606969	0.1	0.58101	0.470974	none	A6NEE1	PLEKHD1	Pleckstrin homology domain-containing family D member 1	59210.6	14	Nucleus	NA	NA	NA	Cellular processes and signaling::Signal transduction mechanisms::Pleckstrin homology domain.	NA	NA	NA	NA	NA	NA	NA	NA	NA
A6NF01	85642.4	86177.2	90436.4	75758.2	75272.8	78530.1	0.875332	0.00442217	0.1	0.49607	0.470974	none	A6NF01;A8CG34;Q96HA1	POM121B	Putative nuclear envelope pore membrane protein POM 121B	83027.4	7	Nucleus	GO:0005575//cellular_component;GO:0005622//intracellular;GO:0005634//nucleus;GO:0005635//nuclear envelope;GO:0005643//nuclear pore;GO:0012505//endomembrane system;GO:0031967//organelle envelope;GO:0031975//envelope;GO:0032991//protein-containing complex;GO:0043226//organelle;GO:0043227//membrane-bounded organelle;GO:0043229//intracellular organelle;GO:0043231//intracellular membrane-bounded organ…	GO:0003674//molecular_function;GO:0005048//signal sequence binding;GO:0005198//structural molecule activity;GO:0005488//binding;GO:0008139//nuclear localization sequence binding;GO:0017056//structural constituent of nuclear pore;GO:0033218//amide binding;GO:0042277//peptide binding	GO:0006886//intracellular protein transport;GO:0015031//protein transport;GO:0034613//cellular protein localization;GO:0045184//establishment of protein localization;GO:0046907//intracellular transport;GO:0050658//RNA transport;GO:0051169//nuclear transport;GO:0051236//establishment of RNA localization;GO:0071702//organic substance transport;GO:0071705//nitrogen compound transport;GO:0072594//est…	Cellular processes and signaling::Intracellular trafficking, secretion, and vesicular transport::nuclear localization sequence binding	NA	NA	NA	NA	NA	NA	NA	NA	NA
A6NHL2	664164	773681	722645	693268	685983	606039	0.918907	0.243163	0.4	0.687852	0.781359	none	A6NHL2	TUBAL3	Tubulin alpha chain-like 3	49915.3	10	Cytoskeleton	GO:0005575//cellular_component;GO:0005622//intracellular;GO:0005737//cytoplasm;GO:0005856//cytoskeleton;GO:0005874//microtubule;GO:0015630//microtubule cytoskeleton;GO:0043226//organelle;GO:0043228//non-membrane-bounded organelle;GO:0043229//intracellular organelle;GO:0043232//intracellular non-membrane-bounded organelle;GO:0099080//supramolecular complex;GO:0099081//supramolecular polymer;GO:009…	GO:0000166//nucleotide binding;GO:0001882//nucleoside binding;GO:0001883//purine nucleoside binding;GO:0003674//molecular_function;GO:0003824//catalytic activity;GO:0003924//GTPase activity;GO:0005198//structural molecule activity;GO:0005200//structural constituent of cytoskeleton;GO:0005488//binding;GO:0005525//GTP binding;GO:0016462//pyrophosphatase activity;GO:0016787//hydrolase activity;GO:00…	GO:0006996//organelle organization	Cellular processes and signaling::Cytoskeleton::Tubulin is the major constituent of microtubules. It binds two moles of GTP, one at an exchangeable site on the beta chain and one at a non-exchangeable site on the alpha chain	4. Cellular Processes::4.3 Cellular community - eukaryotes::hsa04530//Tight junction;4. Cellular Processes::4.2 Cell growth and death::hsa04210//Apoptosis;6. Human Diseases::6.4 Infectious disease: bacterial::hsa05130//Pathogenic Escherichia coli infection;4. Cellular Processes::4.3 Cellular community - eukaryotes::hsa04540//Gap junction;6. Human Diseases::6.4 Infectious disease: bacterial::hsa05…	Neuronal System::R-HSA-112314//Neurotransmitter receptors and postsynaptic signal transmission|Neuronal System::R-HSA-112315//Transmission across Chemical Synapses|Immune System::R-HSA-1280218//Adaptive Immune System|Vesicle-mediated transport::R-HSA-1445148//Translocation of SLC2A4 (GLUT4) to the plasma membrane|Vesicle-mediated transport::R-HSA-157858//Gap junction trafficking and regulation|Au…	WP2059//Alzheimer's disease and miRNA effects;WP2272//Pathogenic Escherichia coli infection;WP2359//Parkin-ubiquitin proteasomal system pathway;WP5124//Alzheimer's disease	NA	NA	NA	NA	NA	NA
A6NHQ2	142960	147610	134999	134877	125781	114621	0.881827	0.0957863	0.1	0.597531	0.470974	none	A6NHQ2	FBLL1	rRNA/tRNA 2'-O-methyltransferase fibrillarin-like protein 1	34808.2	5	Nucleus	GO:0001650//fibrillar center;GO:0005575//cellular_component;GO:0005622//intracellular;GO:0005634//nucleus;GO:0005654//nucleoplasm;GO:0005730//nucleolus;GO:0005732//small nucleolar ribonucleoprotein complex;GO:0015030//Cajal body;GO:0016604//nuclear body;GO:0030684//preribosome;GO:0031428//box C/D snoRNP complex;GO:0031974//membrane-enclosed lumen;GO:0031981//nuclear lumen;GO:0032040//small-subuni…	GO:0003674//molecular_function;GO:0003676//nucleic acid binding;GO:0003723//RNA binding;GO:0003824//catalytic activity;GO:0005488//binding;GO:0008168//methyltransferase activity;GO:0008170//N-methyltransferase activity;GO:0008173//RNA methyltransferase activity;GO:0008276//protein methyltransferase activity;GO:0008649//rRNA methyltransferase activity;GO:0008757//S-adenosylmethionine-dependent met…	GO:0001510//RNA methylation;GO:0001835//blastocyst hatching;GO:0006139//nucleobase-containing compound metabolic process;GO:0006325//chromatin organization;GO:0006479//protein methylation;GO:0006996//organelle organization;GO:0009790//embryo development;GO:0009792//embryo development ending in birth or egg hatching;GO:0010467//gene expression;GO:0019538//protein metabolic process;GO:0022613//ribo…	Information storage and processing::RNA processing and modification::rRNA tRNA 2'-O-methyltransferase fibrillarin-like protein 1	NA	NA	NA	NA	NA	NA	NA	NA	NA
A6NHR9	268903	268817	319505	321572	339655	352680	1.18278	0.0794757	0.1	0.589451	0.470974	none	A6NHR9	SMCHD1	Structural maintenance of chromosomes flexible hinge domain-containing protein 1	226403	18	Cytoplasm	GO:0000228//nuclear chromosome;GO:0000781//chromosome, telomeric region;GO:0000784//nuclear chromosome, telomeric region;GO:0000803//sex chromosome;GO:0000805//X chromosome;GO:0001740//Barr body;GO:0005575//cellular_component;GO:0005622//intracellular;GO:0005634//nucleus;GO:0005694//chromosome;GO:0031974//membrane-enclosed lumen;GO:0031981//nuclear lumen;GO:0035861//site of double-strand break;GO…	GO:0000166//nucleotide binding;GO:0003674//molecular_function;GO:0003676//nucleic acid binding;GO:0003677//DNA binding;GO:0003824//catalytic activity;GO:0005488//binding;GO:0005515//protein binding;GO:0005524//ATP binding;GO:0016462//pyrophosphatase activity;GO:0016787//hydrolase activity;GO:0016817//hydrolase activity, acting on acid anhydrides;GO:0016818//hydrolase activity, acting on acid anhy…	GO:0006139//nucleobase-containing compound metabolic process;GO:0006259//DNA metabolic process;GO:0006325//chromatin organization;GO:0006974//cellular response to DNA damage stimulus;GO:0006996//organelle organization;GO:0007423//sensory organ development;GO:0009059//macromolecule biosynthetic process;GO:0009889//regulation of biosynthetic process;GO:0009890//negative regulation of biosynthetic p…	Cellular processes and signaling::Cell cycle control, cell division, chromosome partitioning::SMC proteins Flexible Hinge Domain	NA	NA	NA	NA	Fetal kidney::Normal::Natural killer T (NKT) cell;Kidney::Normal::B cell	NA	NA	NA	NA
A6NHS7	196489	179228	140432	178744	174515	175503	1.02444	0.767796	0.7	0.925012	0.889591	none	A6NHS7	MANSC4	MANSC domain-containing protein 4	37884.1	12	Extracellular	GO:0005575//cellular_component;GO:0016020//membrane;GO:0016021//integral component of membrane;GO:0031224//intrinsic component of membrane;GO:0110165//cellular anatomical entity	NA	NA	Poorly characterized::Function unknown::MANEC	NA	NA	NA	NA	NA	NA	NA	NA	NA
A6NIH7	7653.78	6149.83	8583.76	7351.43	8866.09	6175.33	1.00024	0.993353	1	0.997838	1	none	A6NIH7	UNC119B	Protein unc-119 homolog B	28140.2	12	Cytoplasm	GO:0005575//cellular_component;GO:0005622//intracellular;GO:0005737//cytoplasm;GO:0005829//cytosol;GO:0005929//cilium;GO:0035869//ciliary transition zone;GO:0042995//cell projection;GO:0043226//organelle;GO:0110165//cellular anatomical entity;GO:0120025//plasma membrane bounded cell projection	GO:0003674//molecular_function;GO:0005488//binding;GO:0005515//protein binding;GO:0008289//lipid binding	GO:0006996//organelle organization;GO:0007399//nervous system development;GO:0015031//protein transport;GO:0022607//cellular component assembly;GO:0030030//cell projection organization;GO:0044872//lipoprotein localization;GO:0045184//establishment of protein localization;GO:0048731//system development;GO:0071702//organic substance transport;GO:0071705//nitrogen compound transport	Cellular processes and signaling::Signal transduction mechanisms::Unc-119 homolog B	NA	Organelle biogenesis and maintenance::R-HSA-5617833//Cilium Assembly|Organelle biogenesis and maintenance::R-HSA-5620920//Cargo trafficking to the periciliary membrane|Organelle biogenesis and maintenance::R-HSA-5624138//Trafficking of myristoylated proteins to the cilium	NA	NA	Fetal gonad::Normal::Meiotic prophase fetal germ cell;Lung::Normal::Ciliated cell	NA	NA	NA	NA
A6NKT7	123220	117550	110950	118932	113968	106705	0.965556	0.467296	0.7	0.799096	0.889591	none	A6NKT7;Q7Z3J3	RGPD3	RanBP2-like and GRIP domain-containing protein 3	197512	2	Nucleus	GO:0005575//cellular_component;GO:0005622//intracellular;GO:0005634//nucleus;GO:0005635//nuclear envelope;GO:0005643//nuclear pore;GO:0005737//cytoplasm;GO:0012505//endomembrane system;GO:0031967//organelle envelope;GO:0031975//envelope;GO:0032991//protein-containing complex;GO:0043226//organelle;GO:0043227//membrane-bounded organelle;GO:0043229//intracellular organelle;GO:0043231//intracellular …	GO:0003674//molecular_function;GO:0005096//GTPase activator activity;GO:0005488//binding;GO:0005515//protein binding;GO:0008047//enzyme activator activity;GO:0008536//Ran GTPase binding;GO:0017016//Ras GTPase binding;GO:0019899//enzyme binding;GO:0030234//enzyme regulator activity;GO:0030695//GTPase regulator activity;GO:0031267//small GTPase binding;GO:0051020//GTPase binding;GO:0060589//nucleos…	GO:0006886//intracellular protein transport;GO:0015031//protein transport;GO:0034613//cellular protein localization;GO:0043085//positive regulation of catalytic activity;GO:0045184//establishment of protein localization;GO:0046907//intracellular transport;GO:0051169//nuclear transport;GO:0051336//regulation of hydrolase activity;GO:0071702//organic substance transport;GO:0071705//nitrogen compoun…	Cellular processes and signaling::Intracellular trafficking, secretion, and vesicular transport::intracellular transport	NA	NA	NA	NA	NA	NA	NA	NA	NA
A6ZKI3	283484	309157	279279	269326	241435	275438	0.901687	0.11791	0.1	0.624247	0.470974	none	A6ZKI3;Q9BWD3;Q17RB0	RTL8C	Retrotransposon Gag-like protein 8C	13172.8	X	Mitochondria	NA	NA	NA	Poorly characterized::Function unknown::Domain of unknown function (DUF4939)	NA	NA	NA	NA	NA	NA	NA	NA	NA
A7E2Y1	188344	178114	199567	175286	186510	160903	0.923458	0.215162	0.2	0.674422	0.606389	none	A7E2Y1	MYH7B	Myosin-7B	225874	20	Mitochondria	GO:0005575//cellular_component;GO:0005622//intracellular;GO:0005856//cytoskeleton;GO:0015629//actin cytoskeleton;GO:0016020//membrane;GO:0016459//myosin complex;GO:0032982//myosin filament;GO:0032991//protein-containing complex;GO:0043226//organelle;GO:0043228//non-membrane-bounded organelle;GO:0043229//intracellular organelle;GO:0043232//intracellular non-membrane-bounded organelle;GO:0099080//s…	GO:0000166//nucleotide binding;GO:0003674//molecular_function;GO:0003774//motor activity;GO:0003779//actin binding;GO:0003824//catalytic activity;GO:0005488//binding;GO:0005515//protein binding;GO:0005524//ATP binding;GO:0008092//cytoskeletal protein binding;GO:0016462//pyrophosphatase activity;GO:0016787//hydrolase activity;GO:0016817//hydrolase activity, acting on acid anhydrides;GO:0016818//hy…	NA	Cellular processes and signaling::Cytoskeleton::Myosin N-terminal SH3-like domain	NA	NA	NA	NA	NA	NA	NA	NA	NA
A7KAX9	288864	334615	338957	295396	331334	833894	1.51763	0.452832	1	0.793666	1	none	A7KAX9	ARHGAP32	Rho GTPase-activating protein 32	230559	11	Nucleus	GO:0000139//Golgi membrane;GO:0001650//fibrillar center;GO:0005575//cellular_component;GO:0005622//intracellular;GO:0005634//nucleus;GO:0005654//nucleoplasm;GO:0005730//nucleolus;GO:0005737//cytoplasm;GO:0005768//endosome;GO:0005789//endoplasmic reticulum membrane;GO:0005794//Golgi apparatus;GO:0005829//cytosol;GO:0005856//cytoskeleton;GO:0005938//cell cortex;GO:0010008//endosome membrane;GO:0012…	GO:0003674//molecular_function;GO:0005096//GTPase activator activity;GO:0005488//binding;GO:0005515//protein binding;GO:0005543//phospholipid binding;GO:0008047//enzyme activator activity;GO:0008289//lipid binding;GO:0030234//enzyme regulator activity;GO:0030695//GTPase regulator activity;GO:0035091//phosphatidylinositol binding;GO:0043167//ion binding;GO:0043168//anion binding;GO:0060589//nucleo…	GO:0007165//signal transduction;GO:0007264//small GTPase mediated signal transduction;GO:0009966//regulation of signal transduction;GO:0010646//regulation of cell communication;GO:0035556//intracellular signal transduction;GO:0043085//positive regulation of catalytic activity;GO:0051336//regulation of hydrolase activity;GO:1902531//regulation of intracellular signal transduction	Cellular processes and signaling::Signal transduction mechanisms::Rho GTPase activating protein 32	NA	Signal Transduction::R-HSA-194315//Signaling by Rho GTPases	WP4549//Fragile X syndrome	NA	Lung::Normal::SLC16A7+ cell	NA	NA	NA	NA
A7XYQ1	70387.3	62724.3	35423.3	36072.3	32948.3	38894.9	0.640315	0.191066	0.4	0.662249	0.781359	none	A7XYQ1	SOBP	Sine oculis-binding protein homolog	92670.6	6	Cytoplasm	GO:0005575//cellular_component;GO:0005622//intracellular;GO:0005634//nucleus;GO:0043226//organelle;GO:0043227//membrane-bounded organelle;GO:0043229//intracellular organelle;GO:0043231//intracellular membrane-bounded organelle;GO:0110165//cellular anatomical entity	GO:0003674//molecular_function;GO:0005488//binding;GO:0005515//protein binding;GO:0032182//ubiquitin-like protein binding;GO:0032183//SUMO binding;GO:0032184//SUMO polymer binding;GO:0043167//ion binding;GO:0043169//cation binding;GO:0046872//metal ion binding	GO:0007423//sensory organ development;GO:0007600//sensory perception;GO:0009790//embryo development;GO:0009887//animal organ morphogenesis;GO:0042472//inner ear morphogenesis;GO:0048513//animal organ development;GO:0048562//embryonic organ morphogenesis;GO:0048568//embryonic organ development;GO:0048598//embryonic morphogenesis;GO:0048731//system development;GO:0050890//cognition;GO:0090102//coch…	Poorly characterized::Function unknown::Sine oculis-binding protein	NA	NA	NA	NA	Kidney::Normal::B cell;Kidney::Renal Cell Carcinoma::B cell	NA	NA	NA	NA
A8MT19	117156	101998	79814.4	113038	107346	93945.4	1.05138	0.667819	1	0.878731	1	none	A8MT19;Q8IUC4	RHPN2P1	Putative rhophilin-2-like protein RHPN2P1	65953.2	15	Nucleus	NA	NA	NA	Poorly characterized::Function unknown::BRO1-like domain	NA	NA	NA	NA	NA	NA	NA	NA	NA
A8MY62	26280.5	29373.3	30729.8	29621	28094.7	29143.1	1.0055	0.891889	1	0.967636	1	none	A8MY62	LACTBL1	Putative beta-lactamase-like 1	54660.2	1	Nucleus	NA	NA	NA	Cellular processes and signaling::Defense mechanisms::Lactamase, beta-like 1	NA	NA	NA	NA	NA	NA	NA	NA	NA
B1AK53	133217	175217	178810	149126	139771	340203	1.29114	0.607868	1	0.859594	1	none	B1AK53	ESPN	Espin	91745	1	Nucleus	GO:0005575//cellular_component;GO:0005622//intracellular;GO:0005737//cytoplasm;GO:0005856//cytoskeleton;GO:0005884//actin filament;GO:0005902//microvillus;GO:0005903//brush border;GO:0015629//actin cytoskeleton;GO:0031941//filamentous actin;GO:0032420//stereocilium;GO:0032421//stereocilium bundle;GO:0032426//stereocilium tip;GO:0032991//protein-containing complex;GO:0042995//cell projection;GO:00…	GO:0003674//molecular_function;GO:0003779//actin binding;GO:0005488//binding;GO:0005515//protein binding;GO:0008092//cytoskeletal protein binding;GO:0017124//SH3 domain binding;GO:0019904//protein domain specific binding;GO:0044877//protein-containing complex binding;GO:0051015//actin filament binding	GO:0006996//organelle organization;GO:0007015//actin filament organization;GO:0007600//sensory perception;GO:0010639//negative regulation of organelle organization;GO:0022607//cellular component assembly;GO:0030030//cell projection organization;GO:0031344//regulation of cell projection organization;GO:0031346//positive regulation of cell projection organization;GO:0033043//regulation of organelle…	Cellular processes and signaling::Cytoskeleton::WH2 motif	NA	NA	NA	NA	NA	NA	NA	NA	NA
C4AMC7	737197	755822	829344	769979	787458	737973	0.988394	0.808174	1	0.940109	1	none	C4AMC7;Q6VEQ5;A8K0Z3;Q9NQA3;A8MWX3	WASH3P	Putative WAS protein family homolog 3	50001.2	15	Cytoplasm	GO:0005575//cellular_component;GO:0005622//intracellular;GO:0005737//cytoplasm;GO:0005768//endosome;GO:0005769//early endosome;GO:0005773//vacuole;GO:0005776//autophagosome;GO:0005814//centriole;GO:0005815//microtubule organizing center;GO:0005829//cytosol;GO:0005856//cytoskeleton;GO:0010008//endosome membrane;GO:0012505//endomembrane system;GO:0015630//microtubule cytoskeleton;GO:0016020//membra…	GO:0003674//molecular_function;GO:0003779//actin binding;GO:0005488//binding;GO:0005515//protein binding;GO:0008092//cytoskeletal protein binding;GO:0015631//tubulin binding;GO:0043014//alpha-tubulin binding	GO:0006622//protein targeting to lysosome;GO:0006886//intracellular protein transport;GO:0006996//organelle organization;GO:0007015//actin filament organization;GO:0007034//vacuolar transport;GO:0010256//endomembrane system organization;GO:0010638//positive regulation of organelle organization;GO:0015031//protein transport;GO:0016192//vesicle-mediated transport;GO:0016197//endosomal transport;GO:…	Cellular processes and signaling::Cytoskeleton::at the surface of endosomes, where it recruits and activates the Arp2 3 complex to induce actin polymerization, playing a key role in the fission of tubules that serve as transport intermediates during endosome sorting	NA	NA	NA	NA	NA	NA	NA	NA	NA
C9JLW8	897529	793008	936503	842929	896552	789903	0.962827	0.586996	0.4	0.851733	0.781359	none	C9JLW8	MCRIP1	Mapk-regulated corepressor-interacting protein 1	10921.6	17	Nucleus	GO:0005575//cellular_component;GO:0005622//intracellular;GO:0005634//nucleus;GO:0005737//cytoplasm;GO:0010494//cytoplasmic stress granule;GO:0035770//ribonucleoprotein granule;GO:0036464//cytoplasmic ribonucleoprotein granule;GO:0043226//organelle;GO:0043227//membrane-bounded organelle;GO:0043228//non-membrane-bounded organelle;GO:0043229//intracellular organelle;GO:0043231//intracellular membran…	GO:0003674//molecular_function;GO:0005488//binding;GO:0005515//protein binding	GO:0010717//regulation of epithelial to mesenchymal transition;GO:0045595//regulation of cell differentiation;GO:0048513//animal organ development;GO:0048731//system development;GO:0048762//mesenchymal cell differentiation;GO:0060485//mesenchyme development;GO:2000026//regulation of multicellular organismal development	Poorly characterized::Function unknown::FAM195 family	NA	NA	NA	NA	NA	NA	NA	NA	NA
E9PAV3	4.24948e+06	3.99742e+06	4.24412e+06	4.0943e+06	3.91932e+06	3.84181e+06	0.949117	0.131774	0.2	0.628792	0.606389	none	E9PAV3;Q13765;Q9BZK3	NACA	Nascent polypeptide-associated complex subunit alpha, muscle-specific form	205452	12	Nucleus	GO:0005575//cellular_component;GO:0005622//intracellular;GO:0005634//nucleus;GO:0005737//cytoplasm;GO:0005854//nascent polypeptide-associated complex;GO:0032991//protein-containing complex;GO:0043226//organelle;GO:0043227//membrane-bounded organelle;GO:0043229//intracellular organelle;GO:0043231//intracellular membrane-bounded organelle;GO:0110165//cellular anatomical entity	GO:0003674//molecular_function;GO:0003676//nucleic acid binding;GO:0003677//DNA binding;GO:0005488//binding;GO:0005515//protein binding;GO:0051082//unfolded protein binding;GO:0097159//organic cyclic compound binding;GO:1901363//heterocyclic compound binding	GO:0006886//intracellular protein transport;GO:0015031//protein transport;GO:0034613//cellular protein localization;GO:0045184//establishment of protein localization;GO:0046907//intracellular transport;GO:0071702//organic substance transport;GO:0071705//nitrogen compound transport;GO:0090150//establishment of protein localization to membrane	Information storage and processing::Transcription::Nascent polypeptide-associated complex subunit alpha	NA	NA	NA	NA	NA	Transcription Cofactors	NA	NA	NA
E9PRG8	541697	529494	495369	504481	434659	475090	0.902762	0.125775	0.2	0.628474	0.606389	none	E9PRG8	C11orf98	Uncharacterized protein C11orf98	14235.5	11	Nucleus	NA	NA	NA	NA	NA	NA	NA	NA	Fetal kidney::Normal::Natural killer T (NKT) cell	NA	NA	NA	NA
L0R6Q1	244901	241487	203949	246902	229791	247031	1.04837	0.4951	0.4	0.808615	0.781359	none	L0R6Q1	SLC35A4	SLC35A4 upstream open reading frame protein	11134.3	5	Cytoplasm	GO:0000139//Golgi membrane;GO:0005575//cellular_component;GO:0005622//intracellular;GO:0005737//cytoplasm;GO:0005794//Golgi apparatus;GO:0012505//endomembrane system;GO:0016020//membrane;GO:0016021//integral component of membrane;GO:0030173//integral component of Golgi membrane;GO:0031090//organelle membrane;GO:0031224//intrinsic component of membrane;GO:0031228//intrinsic component of Golgi memb…	GO:0003674//molecular_function;GO:0005215//transporter activity;GO:0005338//nucleotide-sugar transmembrane transporter activity;GO:0005488//binding;GO:0005515//protein binding;GO:0015165//pyrimidine nucleotide-sugar transmembrane transporter activity;GO:0015932//nucleobase-containing compound transmembrane transporter activity;GO:0022857//transmembrane transporter activity;GO:1901505//carbohydrat…	GO:0055085//transmembrane transport;GO:0071702//organic substance transport;GO:0071705//nitrogen compound transport;GO:0090481//pyrimidine nucleotide-sugar transmembrane transport	Poorly characterized::Function unknown::Domain of unknown function (DUF4535)	NA	NA	NA	NA	NA	NA	NA	NA	NA
L0R819	131923	153790	150857	136704	130398	132266	0.914786	0.207209	0.4	0.674422	0.781359	none	L0R819	ASDURF	ASNSD1 upstream open reading frame protein	11251.1	2	Nucleus	GO:0005575//cellular_component;GO:0005622//intracellular;GO:0005737//cytoplasm;GO:0110165//cellular anatomical entity	NA	NA	Metabolism::Amino acid transport and metabolism::asparagine synthase (glutamine-hydrolyzing) activity	NA	NA	NA	NA	NA	NA	NA	NA	NA
O00115	493649	434809	491588	462483	447344	472853	0.973687	0.617353	0.7	0.863073	0.889591	none	O00115	DNASE2	Deoxyribonuclease-2-alpha	39586.1	19	Extracellular	GO:0000323//lytic vacuole;GO:0005575//cellular_component;GO:0005576//extracellular region;GO:0005615//extracellular space;GO:0005622//intracellular;GO:0005737//cytoplasm;GO:0005764//lysosome;GO:0005773//vacuole;GO:0031982//vesicle;GO:0043226//organelle;GO:0043227//membrane-bounded organelle;GO:0043229//intracellular organelle;GO:0043230//extracellular organelle;GO:0043231//intracellular membrane-…	GO:0003674//molecular_function;GO:0003676//nucleic acid binding;GO:0003677//DNA binding;GO:0003824//catalytic activity;GO:0004518//nuclease activity;GO:0004519//endonuclease activity;GO:0004520//endodeoxyribonuclease activity;GO:0004531//deoxyribonuclease II activity;GO:0004536//deoxyribonuclease activity;GO:0005488//binding;GO:0016787//hydrolase activity;GO:0016788//hydrolase activity, acting on…	GO:0002520//immune system development;GO:0006139//nucleobase-containing compound metabolic process;GO:0006259//DNA metabolic process;GO:0006915//apoptotic process;GO:0009057//macromolecule catabolic process;GO:0019439//aromatic compound catabolic process;GO:0022411//cellular component disassembly;GO:0030097//hemopoiesis;GO:0030099//myeloid cell differentiation;GO:0030218//erythrocyte differentiat…	Information storage and processing::Replication, recombination and repair::Deoxyribonuclease II	4. Cellular Processes::4.1 Transport and catabolism::hsa04142//Lysosome	Vesicle-mediated transport::R-HSA-199991//Membrane Trafficking|Vesicle-mediated transport::R-HSA-199992//trans-Golgi Network Vesicle Budding|Vesicle-mediated transport::R-HSA-432720//Lysosome Vesicle Biogenesis	NA	NA	Blood::Normal::CD1C-CD141- dendritic cell;Brain::Normal::Astrocyte;Lung::Normal::SLC16A7+ cell;Umbilical cord blood::Normal::Multilymphoid progenitor cell	NA	NA	NA	NA
O00116	914782	878015	839938	925411	888501	893098	1.02821	0.3836	0.4	0.760848	0.781359	none	O00116	AGPS	Alkyldihydroxyacetonephosphate synthase, peroxisomal	72921.4	2	Cytoplasm	GO:0005575//cellular_component;GO:0005622//intracellular;GO:0005634//nucleus;GO:0005730//nucleolus;GO:0005737//cytoplasm;GO:0005739//mitochondrion;GO:0005777//peroxisome;GO:0005778//peroxisomal membrane;GO:0005782//peroxisomal matrix;GO:0005829//cytosol;GO:0016020//membrane;GO:0031090//organelle membrane;GO:0031903//microbody membrane;GO:0031907//microbody lumen;GO:0031974//membrane-enclosed lume…	GO:0000166//nucleotide binding;GO:0003674//molecular_function;GO:0003824//catalytic activity;GO:0005488//binding;GO:0005515//protein binding;GO:0008609//alkylglycerone-phosphate synthase activity;GO:0016491//oxidoreductase activity;GO:0016740//transferase activity;GO:0016765//transferase activity, transferring alkyl or aryl (other than methyl) groups;GO:0036094//small molecule binding;GO:0043167/…	GO:0006662//glycerol ether metabolic process;GO:0006886//intracellular protein transport;GO:0006996//organelle organization;GO:0008610//lipid biosynthetic process;GO:0015031//protein transport;GO:0034613//cellular protein localization;GO:0043574//peroxisomal transport;GO:0044255//cellular lipid metabolic process;GO:0045184//establishment of protein localization;GO:0046485//ether lipid metabolic p…	Metabolism::Energy production and conversion::Catalyzes the exchange of an acyl for a long-chain alkyl group and the formation of the ether bond in the biosynthesis of ether phospholipids	1. Metabolism::1.3 Lipid metabolism::hsa00565//Ether lipid metabolism;4. Cellular Processes::4.1 Transport and catabolism::hsa04146//Peroxisome;1. Metabolism::1.0 Global and overview maps::hsa01100//Metabolic pathways	Metabolism::R-HSA-556833//Metabolism of lipids|Metabolism::R-HSA-75896//Plasmalogen biosynthesis|Metabolism::R-HSA-8848584//Wax and plasmalogen biosynthesis|Protein localization::R-HSA-9033241//Peroxisomal protein import|Protein localization::R-HSA-9033500//TYSND1 cleaves peroxisomal proteins	WP2533//Glycerophospholipid biosynthetic pathway;WP325//Triacylglyceride synthesis	NA	Fetal gonad::Normal::Meiotic prophase fetal germ cell;Fetal kidney::Normal::Natural killer T (NKT) cell	NA	NA	NA	NA
O00139	1.12107e+06	1.11578e+06	1.17311e+06	1.23887e+06	1.26156e+06	1.21037e+06	1.08823	0.0155614	0.1	0.555928	0.470974	none	O00139;Q99661	KIF2A	Kinesin-like protein KIF2A	79964.8	5	Cytoplasm	GO:0000922//spindle pole;GO:0005575//cellular_component;GO:0005622//intracellular;GO:0005634//nucleus;GO:0005654//nucleoplasm;GO:0005730//nucleolus;GO:0005737//cytoplasm;GO:0005813//centrosome;GO:0005814//centriole;GO:0005815//microtubule organizing center;GO:0005819//spindle;GO:0005829//cytosol;GO:0005856//cytoskeleton;GO:0005871//kinesin complex;GO:0005874//microtubule;GO:0005875//microtubule a…	GO:0000166//nucleotide binding;GO:0003674//molecular_function;GO:0003774//motor activity;GO:0003777//microtubule motor activity;GO:0003824//catalytic activity;GO:0005488//binding;GO:0005515//protein binding;GO:0005524//ATP binding;GO:0008017//microtubule binding;GO:0008092//cytoskeletal protein binding;GO:0015631//tubulin binding;GO:0016462//pyrophosphatase activity;GO:0016787//hydrolase activity…	GO:0002478//antigen processing and presentation of exogenous peptide antigen;GO:0002495//antigen processing and presentation of peptide antigen via MHC class II;GO:0006890//retrograde vesicle-mediated transport, Golgi to endoplasmic reticulum;GO:0006996//organelle organization;GO:0007051//spindle organization;GO:0007052//mitotic spindle organization;GO:0007399//nervous system development;GO:00161…	Cellular processes and signaling::Cytoskeleton::Kinesin motor, catalytic domain. ATPase.	NA	Immune System::R-HSA-1280218//Adaptive Immune System|Cell Cycle::R-HSA-141424//Amplification of signal from the kinetochores|Cell Cycle::R-HSA-141444//Amplification of signal from unattached kinetochores via a MAD2 inhibitory signal|Signal Transduction::R-HSA-194315//Signaling by Rho GTPases|Signal Transduction::R-HSA-195258//RHO GTPase Effectors|Vesicle-mediated transport::R-HSA-199991//Membrane…	NA	NA	Fetal kidney::Normal::Natural killer T (NKT) cell	NA	NA	NA	NA
O00148	1.05526e+06	1.04432e+06	962551	1.00888e+06	981817	906841	0.946247	0.269586	0.4	0.704317	0.781359	none	O00148	DDX39A	ATP-dependent RNA helicase DDX39A	49135.7	19	Cytoplasm	GO:0005575//cellular_component;GO:0005622//intracellular;GO:0005634//nucleus;GO:0005654//nucleoplasm;GO:0005737//cytoplasm;GO:0016020//membrane;GO:0016604//nuclear body;GO:0016607//nuclear speck;GO:0031974//membrane-enclosed lumen;GO:0031981//nuclear lumen;GO:0043226//organelle;GO:0043227//membrane-bounded organelle;GO:0043229//intracellular organelle;GO:0043231//intracellular membrane-bounded or…	GO:0000166//nucleotide binding;GO:0003674//molecular_function;GO:0003676//nucleic acid binding;GO:0003723//RNA binding;GO:0003724//RNA helicase activity;GO:0003824//catalytic activity;GO:0004386//helicase activity;GO:0005488//binding;GO:0005515//protein binding;GO:0005524//ATP binding;GO:0016462//pyrophosphatase activity;GO:0016787//hydrolase activity;GO:0016817//hydrolase activity, acting on aci…	GO:0006139//nucleobase-containing compound metabolic process;GO:0006886//intracellular protein transport;GO:0010467//gene expression;GO:0015031//protein transport;GO:0031503//protein-containing complex localization;GO:0034613//cellular protein localization;GO:0045184//establishment of protein localization;GO:0046907//intracellular transport;GO:0050658//RNA transport;GO:0051169//nuclear transport;…	Information storage and processing::RNA processing and modification::ATP-dependent RNA helicase	NA	Metabolism of RNA::R-HSA-159236//Transport of Mature mRNA derived from an Intron-Containing Transcript|Metabolism of RNA::R-HSA-72187//mRNA 3'-end processing|Metabolism of RNA::R-HSA-72202//Transport of Mature Transcript to Cytoplasm|Metabolism of RNA::R-HSA-72203//Processing of Capped Intron-Containing Pre-mRNA|Gene expression (Transcription)::R-HSA-73856//RNA Polymerase II Transcription Termina…	NA	NA	Fetal kidney::Normal::Natural killer T (NKT) cell	NA	NA	NA	NA
O00151	2.21946e+06	2.23747e+06	2.47075e+06	2.30052e+06	2.15715e+06	2.18944e+06	0.959501	0.378047	0.4	0.760848	0.781359	none	O00151	PDLIM1	PDZ and LIM domain protein 1	36076.5	10	Cytoplasm	GO:0001725//stress fiber;GO:0005575//cellular_component;GO:0005622//intracellular;GO:0005667//transcription regulator complex;GO:0005737//cytoplasm;GO:0005856//cytoskeleton;GO:0005884//actin filament;GO:0005911//cell-cell junction;GO:0005912//adherens junction;GO:0005925//focal adhesion;GO:0015629//actin cytoskeleton;GO:0030016//myofibril;GO:0030017//sarcomere;GO:0030018//Z disc;GO:0030054//cell …	GO:0003674//molecular_function;GO:0003712//transcription coregulator activity;GO:0003713//transcription coactivator activity;GO:0003779//actin binding;GO:0005488//binding;GO:0005515//protein binding;GO:0008092//cytoskeletal protein binding;GO:0042805//actinin binding;GO:0043167//ion binding;GO:0043169//cation binding;GO:0045296//cadherin binding;GO:0046872//metal ion binding;GO:0050839//cell adhe…	GO:0001667//ameboidal-type cell migration;GO:0006139//nucleobase-containing compound metabolic process;GO:0006996//organelle organization;GO:0007015//actin filament organization;GO:0007507//heart development;GO:0009059//macromolecule biosynthetic process;GO:0009889//regulation of biosynthetic process;GO:0009891//positive regulation of biosynthetic process;GO:0009893//positive regulation of metabo…	Cellular processes and signaling::Signal transduction mechanisms::Domain of unknown function (DUF4749)	NA	NA	NA	NA	Blood::Normal::CD141+CLEC9A+ dendritic cell;Embryo::Normal::Trophectoderm cell;Fetal gonad::Normal::Mitotic fetal germ cell;Kidney::Normal::B cell;Kidney::Renal Cell Carcinoma::B cell	Transcription Cofactors	NA	NA	NA
O00154	2.62966e+06	2.56281e+06	2.73686e+06	2.69943e+06	2.6517e+06	2.5047e+06	0.99073	0.765718	1	0.92473	1	none	O00154;Q6ZUV0	ACOT7	Cytosolic acyl coenzyme A thioester hydrolase	41801.6	1	Mitochondria	GO:0005575//cellular_component;GO:0005576//extracellular region;GO:0005615//extracellular space;GO:0005622//intracellular;GO:0005634//nucleus;GO:0005654//nucleoplasm;GO:0005737//cytoplasm;GO:0005739//mitochondrion;GO:0005829//cytosol;GO:0031974//membrane-enclosed lumen;GO:0031981//nuclear lumen;GO:0031982//vesicle;GO:0043226//organelle;GO:0043227//membrane-bounded organelle;GO:0043229//intracellu…	GO:0000062//fatty-acyl-CoA binding;GO:0000166//nucleotide binding;GO:0003674//molecular_function;GO:0003824//catalytic activity;GO:0005488//binding;GO:0005515//protein binding;GO:0016289//CoA hydrolase activity;GO:0016290//palmitoyl-CoA hydrolase activity;GO:0016787//hydrolase activity;GO:0016788//hydrolase activity, acting on ester bonds;GO:0016790//thiolester hydrolase activity;GO:0017076//puri…	GO:0006139//nucleobase-containing compound metabolic process;GO:0006631//fatty acid metabolic process;GO:0006637//acyl-CoA metabolic process;GO:0006753//nucleoside phosphate metabolic process;GO:0006796//phosphate-containing compound metabolic process;GO:0008610//lipid biosynthetic process;GO:0016053//organic acid biosynthetic process;GO:0018130//heterocycle biosynthetic process;GO:0019438//aroma…	Metabolism::Nucleotide transport and metabolism::Cytosolic acyl coenzyme A thioester	1. Metabolism::1.3 Lipid metabolism::hsa00062//Fatty acid elongation;1. Metabolism::1.3 Lipid metabolism::hsa01040//Biosynthesis of unsaturated fatty acids	Metabolism::R-HSA-556833//Metabolism of lipids|Metabolism::R-HSA-77289//Mitochondrial Fatty Acid Beta-Oxidation|Metabolism::R-HSA-8978868//Fatty acid metabolism	WP4545//Oxysterols derived from cholesterol;WP5064//7-oxo-C and 7-beta-HC pathways	NA	NA	NA	NA	NA	NA
O00159	1.32287e+07	1.26401e+07	1.15238e+07	1.22603e+07	1.22399e+07	1.29684e+07	1.00204	0.946081	1	0.983249	1	none	O00159	MYO1C	Unconventional myosin-Ic	121697	17	Cytoplasm	GO:0001726//ruffle;GO:0005575//cellular_component;GO:0005576//extracellular region;GO:0005615//extracellular space;GO:0005622//intracellular;GO:0005634//nucleus;GO:0005635//nuclear envelope;GO:0005643//nuclear pore;GO:0005654//nucleoplasm;GO:0005730//nucleolus;GO:0005737//cytoplasm;GO:0005829//cytosol;GO:0005856//cytoskeleton;GO:0005884//actin filament;GO:0005886//plasma membrane;GO:0005902//micr…	GO:0000146//microfilament motor activity;GO:0000166//nucleotide binding;GO:0003674//molecular_function;GO:0003774//motor activity;GO:0003779//actin binding;GO:0003824//catalytic activity;GO:0005102//signaling receptor binding;GO:0005488//binding;GO:0005515//protein binding;GO:0005516//calmodulin binding;GO:0005524//ATP binding;GO:0008022//protein C-terminus binding;GO:0008092//cytoskeletal protei…	GO:0002253//activation of immune response;GO:0002429//immune response-activating cell surface receptor signaling pathway;GO:0002433//immune response-regulating cell surface receptor signaling pathway involved in phagocytosis;GO:0002684//positive regulation of immune system process;GO:0002757//immune response-activating signal transduction;GO:0002764//immune response-regulating signaling pathway;G…	Cellular processes and signaling::Cytoskeleton::Unconventional myosin tail, actin- and lipid-binding	6. Human Diseases::6.4 Infectious disease: bacterial::hsa05130//Pathogenic Escherichia coli infection	Vesicle-mediated transport::R-HSA-1445148//Translocation of SLC2A4 (GLUT4) to the plasma membrane|Immune System::R-HSA-168249//Innate Immune System|Vesicle-mediated transport::R-HSA-199991//Membrane Trafficking|Immune System::R-HSA-2029480//Fcgamma receptor (FCGR) dependent phagocytosis|Immune System::R-HSA-2029482//Regulation of actin dynamics for phagocytic cup formation|Gene expression (Transc…	WP3888//VEGFA-VEGFR2 signaling pathway;WP481//Insulin signaling;WP4932//7q11.23 copy number variation syndrome	NA	Fetal gonad::Normal::Endothelial cell;Fetal gonad::Normal::Gonadal mitotic phase fetal germ cell;Fetal gonad::Normal::Mitotic fetal germ cell	NA	NA	NA	NA
O00160	330425	370362	336386	303257	303723	304202	0.878525	0.0684826	0.1	0.586927	0.470974	none	O00160	MYO1F	Unconventional myosin-If	124860	19	Cytoplasm	GO:0005575//cellular_component;GO:0005622//intracellular;GO:0005737//cytoplasm;GO:0005856//cytoskeleton;GO:0005886//plasma membrane;GO:0005902//microvillus;GO:0015629//actin cytoskeleton;GO:0016020//membrane;GO:0016459//myosin complex;GO:0016461//unconventional myosin complex;GO:0031982//vesicle;GO:0032991//protein-containing complex;GO:0042995//cell projection;GO:0043226//organelle;GO:0043227//m…	GO:0000146//microfilament motor activity;GO:0000166//nucleotide binding;GO:0003674//molecular_function;GO:0003774//motor activity;GO:0003779//actin binding;GO:0003824//catalytic activity;GO:0005488//binding;GO:0005515//protein binding;GO:0005516//calmodulin binding;GO:0005524//ATP binding;GO:0008092//cytoskeletal protein binding;GO:0016462//pyrophosphatase activity;GO:0016787//hydrolase activity;…	GO:0006996//organelle organization;GO:0007015//actin filament organization;GO:0030050//vesicle transport along actin filament;GO:0030705//cytoskeleton-dependent intracellular transport;GO:0046907//intracellular transport;GO:0051648//vesicle localization;GO:0051650//establishment of vesicle localization;GO:0051656//establishment of organelle localization;GO:0097435//supramolecular fiber organizati…	Cellular processes and signaling::Cytoskeleton::Belongs to the TRAFAC class myosin-kinesin ATPase superfamily. Myosin family	6. Human Diseases::6.4 Infectious disease: bacterial::hsa05130//Pathogenic Escherichia coli infection	NA	NA	NA	Embryonic prefrontal cortex::Normal::Microglial cell;Fetal gonad::Normal::Retinoid acid signaling-responsive fetal germ cell;Fetal kidney::Normal::Monocyte;Fetal kidney::Normal::Natural killer T (NKT) cell;Liver::Normal::CD4+ cytotoxic T cell;Lung::Normal::SLC16A7+ cell;Peripheral blood::Normal::Effector CD8+ memory T (Tem) cell;Small intestine::Normal::Goblet cell	NA	NA	NA	NA
O00161	247505	231227	190174	226150	215337	215466	0.982131	0.892756	0.7	0.967636	0.889591	none	O00161	SNAP23	Synaptosomal-associated protein 23	23357.1	15	Cytoplasm	GO:0000323//lytic vacuole;GO:0005575//cellular_component;GO:0005576//extracellular region;GO:0005615//extracellular space;GO:0005622//intracellular;GO:0005634//nucleus;GO:0005654//nucleoplasm;GO:0005737//cytoplasm;GO:0005739//mitochondrion;GO:0005764//lysosome;GO:0005766//primary lysosome;GO:0005773//vacuole;GO:0005886//plasma membrane;GO:0005911//cell-cell junction;GO:0005912//adherens junction;…	GO:0000149//SNARE binding;GO:0003674//molecular_function;GO:0005484//SNAP receptor activity;GO:0005488//binding;GO:0005515//protein binding;GO:0019905//syntaxin binding;GO:0030674//protein-macromolecule adaptor activity;GO:0060090//molecular adaptor activity	GO:0002274//myeloid leukocyte activation;GO:0002275//myeloid cell activation involved in immune response;GO:0002366//leukocyte activation involved in immune response;GO:0002441//histamine secretion involved in inflammatory response;GO:0002444//myeloid leukocyte mediated immunity;GO:0002474//antigen processing and presentation of peptide antigen via MHC class I;GO:0002478//antigen processing and p…	Cellular processes and signaling::Intracellular trafficking, secretion, and vesicular transport::Belongs to the SNAP-25 family	2. Genetic Information Processing::2.3 Folding, sorting and degradation::hsa04130//SNARE interactions in vesicular transport;5. Organismal Systems::5.1 Immune system::hsa04611//Platelet activation	Immune System::R-HSA-1236974//ER-Phagosome pathway|Immune System::R-HSA-1236975//Antigen processing-Cross presentation|Immune System::R-HSA-1280218//Adaptive Immune System|Vesicle-mediated transport::R-HSA-1445148//Translocation of SLC2A4 (GLUT4) to the plasma membrane|Immune System::R-HSA-168249//Innate Immune System|Vesicle-mediated transport::R-HSA-199991//Membrane Trafficking|Vesicle-mediated…	WP481//Insulin signaling	NA	Fetal gonad::Normal::Gonadal mitotic phase fetal germ cell;Fetal gonad::Normal::Mitotic fetal germ cell	NA	NA	NA	NA
O00165	50338.4	56257.9	50409.6	53748.2	43744.2	53916.5	0.964352	0.647636	1	0.872978	1	none	O00165	HAX1	HCLS1-associated protein X-1	31624.5	1	Cytoplasm	GO:0000932//P-body;GO:0005575//cellular_component;GO:0005622//intracellular;GO:0005634//nucleus;GO:0005635//nuclear envelope;GO:0005667//transcription regulator complex;GO:0005737//cytoplasm;GO:0005739//mitochondrion;GO:0005740//mitochondrial envelope;GO:0005741//mitochondrial outer membrane;GO:0005758//mitochondrial intermembrane space;GO:0005783//endoplasmic reticulum;GO:0005856//cytoskeleton;G…	GO:0003674//molecular_function;GO:0005488//binding;GO:0005515//protein binding;GO:0019838//growth factor binding;GO:0019955//cytokine binding;GO:0019966//interleukin-1 binding;GO:0047485//protein N-terminus binding	GO:0000422//autophagy of mitochondrion;GO:0002520//immune system development;GO:0002521//leukocyte differentiation;GO:0002684//positive regulation of immune system process;GO:0006139//nucleobase-containing compound metabolic process;GO:0006796//phosphate-containing compound metabolic process;GO:0006839//mitochondrial transport;GO:0006886//intracellular protein transport;GO:0006914//autophagy;GO:0…	Information storage and processing::Transcription::Recruits the Arp2 3 complex to the cell cortex and regulates reorganization of the cortical actin cytoskeleton via its interaction with KCNC3 and the Arp2 3 complex. Slows down the rate of inactivation of KCNC3 channels. Promotes GNA13-mediated cell migration. Involved in the clathrin-mediated endocytosis pathway. May be involved in internalizati…	NA	NA	NA	NA	Fetal kidney::Normal::Natural killer T (NKT) cell	NA	NA	NA	NA
O00170	714149	762268	790281	731093	765993	672876	0.957323	0.413398	0.7	0.777146	0.889591	none	O00170	AIP	AH receptor-interacting protein	37640.8	11	Cytoplasm	GO:0005575//cellular_component;GO:0005622//intracellular;GO:0005634//nucleus;GO:0005654//nucleoplasm;GO:0005737//cytoplasm;GO:0005829//cytosol;GO:0005886//plasma membrane;GO:0016020//membrane;GO:0031974//membrane-enclosed lumen;GO:0031981//nuclear lumen;GO:0032991//protein-containing complex;GO:0034751//aryl hydrocarbon receptor complex;GO:0043226//organelle;GO:0043227//membrane-bounded organelle…	GO:0003674//molecular_function;GO:0003712//transcription coregulator activity;GO:0003713//transcription coactivator activity;GO:0003755//peptidyl-prolyl cis-trans isomerase activity;GO:0003824//catalytic activity;GO:0005102//signaling receptor binding;GO:0005488//binding;GO:0005515//protein binding;GO:0008134//transcription factor binding;GO:0016853//isomerase activity;GO:0016859//cis-trans isome…	GO:0006139//nucleobase-containing compound metabolic process;GO:0006839//mitochondrial transport;GO:0006886//intracellular protein transport;GO:0006996//organelle organization;GO:0007165//signal transduction;GO:0007166//cell surface receptor signaling pathway;GO:0009059//macromolecule biosynthetic process;GO:0009889//regulation of biosynthetic process;GO:0009891//positive regulation of biosynthet…	Cellular processes and signaling::Posttranslational modification, protein turnover, chaperones::FKBP-type peptidyl-prolyl cis-trans isomerase	6. Human Diseases::6.1 Cancer: overview::hsa05207//Chemical carcinogenesis - receptor activation;6. Human Diseases::6.10 Endocrine and metabolic disease::hsa04934//Cushing syndrome	Immune System::R-HSA-1280215//Cytokine Signaling in Immune system|Metabolism::R-HSA-211859//Biological oxidations|Metabolism::R-HSA-211945//Phase I - Functionalization of compounds|Immune System::R-HSA-447115//Interleukin-12 family signaling|Immune System::R-HSA-449147//Signaling by Interleukins|Metabolism::R-HSA-8937144//Aryl hydrocarbon receptor signalling|Immune System::R-HSA-8950505//Gene and…	WP2586//Aryl hydrocarbon receptor Netpath;WP2873//Aryl hydrocarbon receptor pathway;WP2882//Nuclear receptors meta-pathway	NA	Fetal kidney::Normal::Natural killer T (NKT) cell;Liver::Hepatocellular Cancer::Exhausted CD8+ T cell	Transcription Cofactors	NA	NA	NA
O00178	198925	186078	218042	238358	251634	201608	1.14685	0.180498	0.2	0.654154	0.606389	none	O00178	GTPBP1	GTP-binding protein 1	72463.6	22	Cytoplasm	GO:0000177//cytoplasmic exosome (RNase complex);GO:0000178//exosome (RNase complex);GO:0005575//cellular_component;GO:0005622//intracellular;GO:0005737//cytoplasm;GO:0005829//cytosol;GO:0016020//membrane;GO:0032991//protein-containing complex;GO:0110165//cellular anatomical entity;GO:1902494//catalytic complex;GO:1905354//exoribonuclease complex	GO:0000166//nucleotide binding;GO:0001882//nucleoside binding;GO:0001883//purine nucleoside binding;GO:0003674//molecular_function;GO:0003676//nucleic acid binding;GO:0003723//RNA binding;GO:0003746//translation elongation factor activity;GO:0003824//catalytic activity;GO:0003924//GTPase activity;GO:0005488//binding;GO:0005515//protein binding;GO:0005525//GTP binding;GO:0008135//translation facto…	GO:0006139//nucleobase-containing compound metabolic process;GO:0006518//peptide metabolic process;GO:0006753//nucleoside phosphate metabolic process;GO:0006796//phosphate-containing compound metabolic process;GO:0007165//signal transduction;GO:0009057//macromolecule catabolic process;GO:0009059//macromolecule biosynthetic process;GO:0009116//nucleoside metabolic process;GO:0009892//negative regu…	Metabolism::Nucleotide transport and metabolism::Promotes degradation of target mRNA species. Plays a role in the regulation of circadian mRNA stability. Binds GTP and has GTPase activity (By similarity)	NA	NA	NA	NA	Fetal kidney::Normal::Natural killer T (NKT) cell	NA	NA	NA	NA
O00182	83270.9	83725.1	113089	129263	121539	106716	1.27646	0.114411	0.2	0.61908	0.606389	none	O00182	LGALS9	Galectin-9	39523.3	17	Nucleus	GO:0005575//cellular_component;GO:0005576//extracellular region;GO:0005615//extracellular space;GO:0005622//intracellular;GO:0005634//nucleus;GO:0005737//cytoplasm;GO:0005829//cytosol;GO:0031012//extracellular matrix;GO:0043226//organelle;GO:0043227//membrane-bounded organelle;GO:0043229//intracellular organelle;GO:0043231//intracellular membrane-bounded organelle;GO:0062023//collagen-containing …	GO:0003674//molecular_function;GO:0005488//binding;GO:0005515//protein binding;GO:0005534//galactose binding;GO:0016936//galactoside binding;GO:0019899//enzyme binding;GO:0030246//carbohydrate binding;GO:0036094//small molecule binding;GO:0048029//monosaccharide binding;GO:0048030//disaccharide binding;GO:0070492//oligosaccharide binding;GO:0097367//carbohydrate derivative binding	GO:0000165//MAPK cascade;GO:0001817//regulation of cytokine production;GO:0001818//negative regulation of cytokine production;GO:0001819//positive regulation of cytokine production;GO:0001909//leukocyte mediated cytotoxicity;GO:0001910//regulation of leukocyte mediated cytotoxicity;GO:0001911//negative regulation of leukocyte mediated cytotoxicity;GO:0002228//natural killer cell mediated immunity…	Cellular processes and signaling::Extracellular structures::Galectin	NA	Immune System::R-HSA-1280215//Cytokine Signaling in Immune system|Immune System::R-HSA-449147//Signaling by Interleukins|Immune System::R-HSA-451927//Interleukin-2 family signaling	WP2877//Vitamin D receptor pathway;WP5087//Malignant pleural mesothelioma	NA	Lung::Normal::Secretory cell;Undefined::Normal::Eosinophil	NA	NA	NA	NA
O00186	826476	806550	786940	851901	825173	815996	1.03021	0.195285	0.4	0.663179	0.781359	none	O00186	STXBP3	Syntaxin-binding protein 3	67772.9	1	Cytoplasm	GO:0005575//cellular_component;GO:0005576//extracellular region;GO:0005615//extracellular space;GO:0005622//intracellular;GO:0005737//cytoplasm;GO:0005829//cytosol;GO:0005886//plasma membrane;GO:0012505//endomembrane system;GO:0016020//membrane;GO:0016323//basolateral plasma membrane;GO:0016324//apical plasma membrane;GO:0030054//cell junction;GO:0030139//endocytic vesicle;GO:0030141//secretory g…	GO:0000149//SNARE binding;GO:0003674//molecular_function;GO:0005488//binding;GO:0005515//protein binding;GO:0017075//syntaxin-1 binding;GO:0019905//syntaxin binding;GO:0044877//protein-containing complex binding	GO:0001678//cellular glucose homeostasis;GO:0002274//myeloid leukocyte activation;GO:0002275//myeloid cell activation involved in immune response;GO:0002366//leukocyte activation involved in immune response;GO:0002444//myeloid leukocyte mediated immunity;GO:0006836//neurotransmitter transport;GO:0006886//intracellular protein transport;GO:0006887//exocytosis;GO:0006904//vesicle docking involved i…	Cellular processes and signaling::Intracellular trafficking, secretion, and vesicular transport::Sec1 family	NA	Hemostasis::R-HSA-114516//Disinhibition of SNARE formation|Vesicle-mediated transport::R-HSA-1445148//Translocation of SLC2A4 (GLUT4) to the plasma membrane|Vesicle-mediated transport::R-HSA-199991//Membrane Trafficking|Hemostasis::R-HSA-76002//Platelet activation, signaling and aggregation|Hemostasis::R-HSA-76005//Response to elevated platelet cytosolic Ca2+	WP481//Insulin signaling	NA	Fetal kidney::Normal::Natural killer T (NKT) cell	NA	NA	NA	NA
O00193	804054	901107	864203	782376	727994	759847	0.883572	0.0444499	0.1	0.560458	0.470974	none	O00193	SMAP	Small acidic protein	20335.2	11	Nucleus	NA	NA	NA	Poorly characterized::Function unknown::Small acidic protein family	NA	NA	NA	NA	NA	NA	NA	NA	NA
O00203	3.90905e+06	3.61107e+06	3.61618e+06	3.81985e+06	3.88866e+06	3.7201e+06	1.02625	0.433686	0.7	0.785894	0.889591	none	O00203;Q13367	AP3B1	AP-3 complex subunit beta-1	121336	5	Cytoplasm	GO:0000323//lytic vacuole;GO:0005575//cellular_component;GO:0005622//intracellular;GO:0005737//cytoplasm;GO:0005739//mitochondrion;GO:0005764//lysosome;GO:0005765//lysosomal membrane;GO:0005773//vacuole;GO:0005774//vacuolar membrane;GO:0005794//Golgi apparatus;GO:0012505//endomembrane system;GO:0012506//vesicle membrane;GO:0016020//membrane;GO:0030054//cell junction;GO:0030117//membrane coat;GO:0…	GO:0003674//molecular_function;GO:0005488//binding;GO:0005515//protein binding;GO:0019899//enzyme binding;GO:0019902//phosphatase binding;GO:0019903//protein phosphatase binding;GO:0030742//GTP-dependent protein binding	GO:0000902//cell morphogenesis;GO:0002520//immune system development;GO:0002521//leukocyte differentiation;GO:0002684//positive regulation of immune system process;GO:0002694//regulation of leukocyte activation;GO:0002696//positive regulation of leukocyte activation;GO:0006622//protein targeting to lysosome;GO:0006886//intracellular protein transport;GO:0006954//inflammatory response;GO:0006996//…	Cellular processes and signaling::Intracellular trafficking, secretion, and vesicular transport::Serine-rich region of AP3B1, clathrin-adaptor complex	4. Cellular Processes::4.1 Transport and catabolism::hsa04142//Lysosome	Vesicle-mediated transport::R-HSA-199991//Membrane Trafficking|Vesicle-mediated transport::R-HSA-199992//trans-Golgi Network Vesicle Budding|Vesicle-mediated transport::R-HSA-432722//Golgi Associated Vesicle Biogenesis|Disease::R-HSA-5663202//Diseases of signal transduction by growth factor receptors and second messengers|Disease::R-HSA-6802952//Signaling by BRAF and RAF fusions|Disease::R-HSA-68…	NA	DOID:2223//platelet storage pool deficiency	Pancreatic islet::Normal::Beta cell	NA	NA	NA	NA
O00214	330822	331599	312806	338620	331658	328134	1.02378	0.346369	0.4	0.74618	0.781359	none	O00214	LGALS8	Galectin-8	35812.7	1	Cytoplasm	GO:0005575//cellular_component;GO:0005576//extracellular region;GO:0005615//extracellular space;GO:0005622//intracellular;GO:0005737//cytoplasm;GO:0005829//cytosol;GO:0016020//membrane;GO:0031410//cytoplasmic vesicle;GO:0031982//vesicle;GO:0043226//organelle;GO:0043227//membrane-bounded organelle;GO:0043229//intracellular organelle;GO:0097708//intracellular vesicle;GO:0110165//cellular anatomical…	GO:0003674//molecular_function;GO:0005102//signaling receptor binding;GO:0005178//integrin binding;GO:0005488//binding;GO:0005515//protein binding;GO:0030246//carbohydrate binding;GO:0044877//protein-containing complex binding;GO:0050839//cell adhesion molecule binding	GO:0001667//ameboidal-type cell migration;GO:0001944//vasculature development;GO:0006914//autophagy;GO:0010631//epithelial cell migration;GO:0016236//macroautophagy;GO:0016477//cell migration;GO:0036303//lymph vessel morphogenesis;GO:0048731//system development;GO:0051707//response to other organism;GO:0072359//circulatory system development;GO:0098542//defense response to other organism;GO:00985…	Cellular processes and signaling::Extracellular structures::Galectin	NA	NA	NA	NA	NA	NA	NA	NA	NA
O00217	756971	839094	671646	694091	701207	648253	0.901152	0.254519	0.4	0.696558	0.781359	none	O00217	NDUFS8	NADH dehydrogenase [ubiquinone] iron-sulfur protein 8, mitochondrial	23708.2	11	Mitochondria	GO:0005575//cellular_component;GO:0005622//intracellular;GO:0005737//cytoplasm;GO:0005739//mitochondrion;GO:0005740//mitochondrial envelope;GO:0005743//mitochondrial inner membrane;GO:0005746//mitochondrial respirasome;GO:0005747//mitochondrial respiratory chain complex I;GO:0005759//mitochondrial matrix;GO:0016020//membrane;GO:0019866//organelle inner membrane;GO:0030964//NADH dehydrogenase comp…	GO:0003674//molecular_function;GO:0003824//catalytic activity;GO:0003954//NADH dehydrogenase activity;GO:0005488//binding;GO:0005515//protein binding;GO:0008137//NADH dehydrogenase (ubiquinone) activity;GO:0016491//oxidoreductase activity;GO:0016651//oxidoreductase activity, acting on NAD(P)H;GO:0016655//oxidoreductase activity, acting on NAD(P)H, quinone or similar compound as acceptor;GO:004316…	GO:0006119//oxidative phosphorylation;GO:0006796//phosphate-containing compound metabolic process;GO:0006996//organelle organization;GO:0015980//energy derivation by oxidation of organic compounds;GO:0022607//cellular component assembly;GO:0022900//electron transport chain;GO:0022904//respiratory electron transport chain;GO:0042773//ATP synthesis coupled electron transport;GO:0043933//protein-con…	Metabolism::Energy production and conversion::4 iron, 4 sulfur cluster binding	6. Human Diseases::6.7 Neurodegenerative disease::hsa05016//Huntington disease;5. Organismal Systems::5.6 Nervous system::hsa04723//Retrograde endocannabinoid signaling;6. Human Diseases::6.10 Endocrine and metabolic disease::hsa04932//Non-alcoholic fatty liver disease;6. Human Diseases::6.7 Neurodegenerative disease::hsa05014//Amyotrophic lateral sclerosis;5. Organismal Systems::5.10 Environment…	Metabolism::R-HSA-1428517//The citric acid (TCA) cycle and respiratory electron transport|Metabolism::R-HSA-163200//Respiratory electron transport, ATP synthesis by chemiosmotic coupling, and heat production by uncoupling proteins.|Metabolism::R-HSA-611105//Respiratory electron transport|Metabolism::R-HSA-6799198//Complex I biogenesis	WP111//Electron transport chain: OXPHOS system in mitochondria;WP4396//Nonalcoholic fatty liver disease;WP623//Oxidative phosphorylation	NA	Fetal kidney::Normal::Natural killer T (NKT) cell	NA	NA	NA	NA
O00231	6.83905e+06	6.5347e+06	6.45251e+06	6.64663e+06	6.70259e+06	6.41439e+06	0.99684	0.898482	1	0.968824	1	none	O00231	PSMD11	26S proteasome non-ATPase regulatory subunit 11	47469.9	17	Cytoplasm	GO:0000502//proteasome complex;GO:0005575//cellular_component;GO:0005576//extracellular region;GO:0005622//intracellular;GO:0005634//nucleus;GO:0005654//nucleoplasm;GO:0005737//cytoplasm;GO:0005829//cytosol;GO:0005838//proteasome regulatory particle;GO:0008541//proteasome regulatory particle, lid subcomplex;GO:0012505//endomembrane system;GO:0016020//membrane;GO:0022624//proteasome accessory comp…	GO:0003674//molecular_function;GO:0005198//structural molecule activity;GO:0005488//binding;GO:0005515//protein binding	GO:0000165//MAPK cascade;GO:0001736//establishment of planar polarity;GO:0002009//morphogenesis of an epithelium;GO:0002244//hematopoietic progenitor cell differentiation;GO:0002253//activation of immune response;GO:0002274//myeloid leukocyte activation;GO:0002275//myeloid cell activation involved in immune response;GO:0002366//leukocyte activation involved in immune response;GO:0002429//immune r…	Cellular processes and signaling::Posttranslational modification, protein turnover, chaperones::proteasome assembly	6. Human Diseases::6.7 Neurodegenerative disease::hsa05017//Spinocerebellar ataxia;6. Human Diseases::6.7 Neurodegenerative disease::hsa05016//Huntington disease;2. Genetic Information Processing::2.3 Folding, sorting and degradation::hsa03050//Proteasome;6. Human Diseases::6.7 Neurodegenerative disease::hsa05014//Amyotrophic lateral sclerosis;6. Human Diseases::6.7 Neurodegenerative disease::hsa…	Programmed Cell Death::R-HSA-109581//Apoptosis|Immune System::R-HSA-1168372//Downstream signaling events of B Cell Receptor (BCR)|Immune System::R-HSA-1169091//Activation of NF-kappaB in B cells|Cellular responses to stimuli::R-HSA-1234174//Cellular response to hypoxia|Cellular responses to stimuli::R-HSA-1234176//Oxygen-dependent proline hydroxylation of Hypoxia-inducible Factor Alpha|Immune Sys…	WP183//Proteasome degradation;WP2359//Parkin-ubiquitin proteasomal system pathway;WP3888//VEGFA-VEGFR2 signaling pathway	NA	Liver::Hepatocellular Cancer::Regulatory T (Treg) cell	NA	NA	NA	NA
O00232	2.79619e+06	2.8231e+06	2.5475e+06	2.69655e+06	2.73788e+06	2.58153e+06	0.981531	0.662805	0.7	0.877104	0.889591	none	O00232	PSMD12	26S proteasome non-ATPase regulatory subunit 12	52911.1	17	Cytoplasm	GO:0000502//proteasome complex;GO:0005575//cellular_component;GO:0005576//extracellular region;GO:0005615//extracellular space;GO:0005622//intracellular;GO:0005634//nucleus;GO:0005654//nucleoplasm;GO:0005737//cytoplasm;GO:0005829//cytosol;GO:0005838//proteasome regulatory particle;GO:0008541//proteasome regulatory particle, lid subcomplex;GO:0012505//endomembrane system;GO:0016020//membrane;GO:00…	GO:0003674//molecular_function;GO:0005488//binding;GO:0005515//protein binding	GO:0000165//MAPK cascade;GO:0001736//establishment of planar polarity;GO:0002009//morphogenesis of an epithelium;GO:0002244//hematopoietic progenitor cell differentiation;GO:0002253//activation of immune response;GO:0002274//myeloid leukocyte activation;GO:0002275//myeloid cell activation involved in immune response;GO:0002366//leukocyte activation involved in immune response;GO:0002429//immune r…	Cellular processes and signaling::Posttranslational modification, protein turnover, chaperones::26S subunit, non-ATPase, 12	6. Human Diseases::6.7 Neurodegenerative disease::hsa05017//Spinocerebellar ataxia;6. Human Diseases::6.7 Neurodegenerative disease::hsa05016//Huntington disease;2. Genetic Information Processing::2.3 Folding, sorting and degradation::hsa03050//Proteasome;6. Human Diseases::6.7 Neurodegenerative disease::hsa05014//Amyotrophic lateral sclerosis;6. Human Diseases::6.7 Neurodegenerative disease::hsa…	Programmed Cell Death::R-HSA-109581//Apoptosis|Immune System::R-HSA-1168372//Downstream signaling events of B Cell Receptor (BCR)|Immune System::R-HSA-1169091//Activation of NF-kappaB in B cells|Cellular responses to stimuli::R-HSA-1234174//Cellular response to hypoxia|Cellular responses to stimuli::R-HSA-1234176//Oxygen-dependent proline hydroxylation of Hypoxia-inducible Factor Alpha|Immune Sys…	WP183//Proteasome degradation;WP2059//Alzheimer's disease and miRNA effects;WP2359//Parkin-ubiquitin proteasomal system pathway;WP4352//Ciliary landscape;WP5124//Alzheimer's disease	NA	Fetal kidney::Normal::Natural killer T (NKT) cell	NA	NA	NA	NA
O00233	2.1293e+06	2.14236e+06	2.23729e+06	2.11621e+06	2.07664e+06	2.43336e+06	1.01802	0.790242	0.7	0.933306	0.889591	none	O00233	PSMD9	26S proteasome non-ATPase regulatory subunit 9	24685.1	12	Cytoskeleton	GO:0000502//proteasome complex;GO:0005575//cellular_component;GO:0005622//intracellular;GO:0005634//nucleus;GO:0005654//nucleoplasm;GO:0005737//cytoplasm;GO:0005829//cytosol;GO:0005838//proteasome regulatory particle;GO:0008540//proteasome regulatory particle, base subcomplex;GO:0022624//proteasome accessory complex;GO:0031974//membrane-enclosed lumen;GO:0031981//nuclear lumen;GO:0032991//protein…	GO:0003674//molecular_function;GO:0003712//transcription coregulator activity;GO:0003713//transcription coactivator activity;GO:0005488//binding;GO:0005515//protein binding;GO:0008134//transcription factor binding;GO:0043425//bHLH transcription factor binding;GO:0098772//molecular function regulator;GO:0140110//transcription regulator activity;GO:0140297//DNA-binding transcription factor binding	GO:0000165//MAPK cascade;GO:0001736//establishment of planar polarity;GO:0002009//morphogenesis of an epithelium;GO:0002244//hematopoietic progenitor cell differentiation;GO:0002253//activation of immune response;GO:0002429//immune response-activating cell surface receptor signaling pathway;GO:0002474//antigen processing and presentation of peptide antigen via MHC class I;GO:0002478//antigen proc…	Information storage and processing::Transcription::PDZ domain	6. Human Diseases::6.7 Neurodegenerative disease::hsa05017//Spinocerebellar ataxia;6. Human Diseases::6.7 Neurodegenerative disease::hsa05016//Huntington disease;2. Genetic Information Processing::2.3 Folding, sorting and degradation::hsa03050//Proteasome;6. Human Diseases::6.7 Neurodegenerative disease::hsa05014//Amyotrophic lateral sclerosis;6. Human Diseases::6.7 Neurodegenerative disease::hsa…	Programmed Cell Death::R-HSA-109581//Apoptosis|Immune System::R-HSA-1168372//Downstream signaling events of B Cell Receptor (BCR)|Immune System::R-HSA-1169091//Activation of NF-kappaB in B cells|Cellular responses to stimuli::R-HSA-1234174//Cellular response to hypoxia|Cellular responses to stimuli::R-HSA-1234176//Oxygen-dependent proline hydroxylation of Hypoxia-inducible Factor Alpha|Immune Sys…	WP183//Proteasome degradation;WP2059//Alzheimer's disease and miRNA effects;WP2359//Parkin-ubiquitin proteasomal system pathway;WP5124//Alzheimer's disease	NA	Fetal gonad::Normal::Granulosa cell;Fetal kidney::Normal::Natural killer T (NKT) cell	Transcription Cofactors	NA	NA	NA
O00244	592503	539537	695715	624459	629707	581315	1.00423	0.916064	1	0.973762	1	none	O00244	ATOX1	Copper transport protein ATOX1	7402.62	5	Extracellular	GO:0005575//cellular_component;GO:0005622//intracellular;GO:0005737//cytoplasm;GO:0005829//cytosol;GO:0110165//cellular anatomical entity	GO:0003674//molecular_function;GO:0005488//binding;GO:0005507//copper ion binding;GO:0005515//protein binding;GO:0016530//metallochaperone activity;GO:0016531//copper chaperone activity;GO:0019899//enzyme binding;GO:0032767//copper-dependent protein binding;GO:0043167//ion binding;GO:0043169//cation binding;GO:0046872//metal ion binding;GO:0046914//transition metal ion binding;GO:0051117//ATPase …	GO:0006811//ion transport;GO:0006873//cellular ion homeostasis;GO:0006915//apoptotic process;GO:0010941//regulation of cell death;GO:0019725//cellular homeostasis;GO:0043067//regulation of programmed cell death;GO:0043069//negative regulation of programmed cell death;GO:0048523//negative regulation of cellular process;GO:0048878//chemical homeostasis;GO:0055085//transmembrane transport;GO:0060548…	Metabolism::Inorganic ion transport and metabolism::Heavy-metal-associated domain	5. Organismal Systems::5.4 Digestive system::hsa04978//Mineral absorption	Immune System::R-HSA-168249//Innate Immune System|Cellular responses to stimuli::R-HSA-2262752//Cellular responses to stress|Cellular responses to stimuli::R-HSA-3299685//Detoxification of Reactive Oxygen Species|Immune System::R-HSA-6803157//Antimicrobial peptides|Immune System::R-HSA-6803544//Ion influx/efflux at host-pathogen interface	WP3286//Copper homeostasis	NA	Fetal gonad::Normal::Retinoid acid signaling-responsive fetal germ cell;Fetal kidney::Normal::Monocyte;Fetal kidney::Normal::Natural killer T (NKT) cell;Liver::Hepatocellular Cancer::Regulatory T (Treg) cell	NA	NA	NA	NA
O00255	46374.3	45949.8	41609.8	42940.8	40507.6	44746.3	0.957149	0.392124	0.4	0.765083	0.781359	none	O00255	MEN1	Menin	68032.3	11	Mitochondria	GO:0000228//nuclear chromosome;GO:0000781//chromosome, telomeric region;GO:0000784//nuclear chromosome, telomeric region;GO:0000785//chromatin;GO:0000790//nuclear chromatin;GO:0005575//cellular_component;GO:0005622//intracellular;GO:0005634//nucleus;GO:0005654//nucleoplasm;GO:0005694//chromosome;GO:0005737//cytoplasm;GO:0005783//endoplasmic reticulum;GO:0005788//endoplasmic reticulum lumen;GO:000…	GO:0000217//DNA secondary structure binding;GO:0000400//four-way junction DNA binding;GO:0000403//Y-form DNA binding;GO:0000976//transcription regulatory region sequence-specific DNA binding;GO:0001067//regulatory region nucleic acid binding;GO:0003674//molecular_function;GO:0003676//nucleic acid binding;GO:0003677//DNA binding;GO:0003682//chromatin binding;GO:0003690//double-stranded DNA binding…	GO:0000165//MAPK cascade;GO:0001649//osteoblast differentiation;GO:0001678//cellular glucose homeostasis;GO:0001890//placenta development;GO:0001893//maternal placenta development;GO:0002076//osteoblast development;GO:0003309//type B pancreatic cell differentiation;GO:0006139//nucleobase-containing compound metabolic process;GO:0006259//DNA metabolic process;GO:0006325//chromatin organization;GO:…	Information storage and processing::Transcription::Menin	6. Human Diseases::6.1 Cancer: overview::hsa05202//Transcriptional misregulation in cancer;6. Human Diseases::6.10 Endocrine and metabolic disease::hsa04934//Cushing syndrome	Signal Transduction::R-HSA-170834//Signaling by TGF-beta Receptor Complex|Signal Transduction::R-HSA-194315//Signaling by Rho GTPases|Signal Transduction::R-HSA-195258//RHO GTPase Effectors|Signal Transduction::R-HSA-195721//Signaling by WNT|Signal Transduction::R-HSA-201681//TCF dependent signaling in response to WNT|Signal Transduction::R-HSA-201722//Formation of the beta-catenin:TCF transactiv…	NA	DOID:5074//malignant ependymoma;DOID:5509//pediatric ependymoma	NA	Transcription Cofactors	NA	NA	NA
O00264	1.8968e+06	1.72605e+06	1.48436e+06	1.75171e+06	1.68166e+06	1.64432e+06	0.994218	0.98934	1	0.997838	1	none	O00264	PGRMC1	Membrane-associated progesterone receptor component 1	21674	X	Nucleus	GO:0005575//cellular_component;GO:0005622//intracellular;GO:0005737//cytoplasm;GO:0005739//mitochondrion;GO:0005740//mitochondrial envelope;GO:0005741//mitochondrial outer membrane;GO:0005783//endoplasmic reticulum;GO:0005789//endoplasmic reticulum membrane;GO:0005790//smooth endoplasmic reticulum;GO:0005886//plasma membrane;GO:0005887//integral component of plasma membrane;GO:0012505//endomembra…	GO:0001540//amyloid-beta binding;GO:0003674//molecular_function;GO:0005488//binding;GO:0005496//steroid binding;GO:0005515//protein binding;GO:0008289//lipid binding;GO:0020037//heme binding;GO:0033218//amide binding;GO:0042277//peptide binding;GO:0042802//identical protein binding;GO:0042803//protein homodimerization activity;GO:0043167//ion binding;GO:0043169//cation binding;GO:0046872//metal i…	GO:0002274//myeloid leukocyte activation;GO:0002275//myeloid cell activation involved in immune response;GO:0002366//leukocyte activation involved in immune response;GO:0002444//myeloid leukocyte mediated immunity;GO:0006783//heme biosynthetic process;GO:0006887//exocytosis;GO:0016192//vesicle-mediated transport;GO:0018130//heterocycle biosynthetic process;GO:0019438//aromatic compound biosynthet…	Poorly characterized::Function unknown::steroid binding	NA	Immune System::R-HSA-168249//Innate Immune System|Immune System::R-HSA-6798695//Neutrophil degranulation	NA	NA	Brain::Normal::Oligodendrocyte;Fetal gonad::Normal::Leydig cell;Fetal gonad::Normal::Meiotic prophase fetal germ cell	NA	NA	NA	NA
O00267	774258	797749	818459	804297	820607	811342	1.01915	0.356414	0.4	0.74889	0.781359	none	O00267	SUPT5H	Transcription elongation factor SPT5	121015	19	Nucleus	GO:0005575//cellular_component;GO:0005622//intracellular;GO:0005634//nucleus;GO:0005654//nucleoplasm;GO:0008023//transcription elongation factor complex;GO:0031974//membrane-enclosed lumen;GO:0031981//nuclear lumen;GO:0032044//DSIF complex;GO:0032991//protein-containing complex;GO:0043226//organelle;GO:0043227//membrane-bounded organelle;GO:0043229//intracellular organelle;GO:0043231//intracellul…	GO:0003674//molecular_function;GO:0003676//nucleic acid binding;GO:0003682//chromatin binding;GO:0003723//RNA binding;GO:0003729//mRNA binding;GO:0005488//binding;GO:0005515//protein binding;GO:0019899//enzyme binding;GO:0046982//protein heterodimerization activity;GO:0046983//protein dimerization activity;GO:0097159//organic cyclic compound binding;GO:1901363//heterocyclic compound binding	GO:0006139//nucleobase-containing compound metabolic process;GO:0006914//autophagy;GO:0009059//macromolecule biosynthetic process;GO:0009889//regulation of biosynthetic process;GO:0009890//negative regulation of biosynthetic process;GO:0009891//positive regulation of biosynthetic process;GO:0009892//negative regulation of metabolic process;GO:0009893//positive regulation of metabolic process;GO:0…	Information storage and processing::Transcription::Elongation factor	NA	Gene expression (Transcription)::R-HSA-112382//Formation of RNA Pol II elongation complex |Gene expression (Transcription)::R-HSA-113418//Formation of the Early Elongation Complex|Disease::R-HSA-162587//HIV Life Cycle|Disease::R-HSA-162599//Late Phase of HIV Life Cycle|Disease::R-HSA-162906//HIV Infection|Disease::R-HSA-167152//Formation of HIV elongation complex in the absence of HIV Tat|Disease…	WP3414//Initiation of transcription and translation elongation at the HIV-1 LTR;WP411//mRNA processing	NA	Fetal gonad::Normal::Mitotic arrest phase fetal germ cell;Fetal kidney::Normal::Natural killer T (NKT) cell	Chromatin Remodeling Factors	NA	NA	NA
O00273	1.47147e+06	1.5451e+06	1.5766e+06	1.48179e+06	1.46012e+06	1.28725e+06	0.920752	0.191737	0.2	0.662249	0.606389	none	O00273	DFFA	DNA fragmentation factor subunit alpha	36526.7	1	Nucleus	GO:0000228//nuclear chromosome;GO:0000785//chromatin;GO:0000790//nuclear chromatin;GO:0005575//cellular_component;GO:0005622//intracellular;GO:0005634//nucleus;GO:0005654//nucleoplasm;GO:0005694//chromosome;GO:0005737//cytoplasm;GO:0005829//cytosol;GO:0005886//plasma membrane;GO:0016020//membrane;GO:0031974//membrane-enclosed lumen;GO:0031981//nuclear lumen;GO:0032991//protein-containing complex;…	GO:0003674//molecular_function;GO:0004857//enzyme inhibitor activity;GO:0005488//binding;GO:0005515//protein binding;GO:0019904//protein domain specific binding;GO:0030234//enzyme regulator activity;GO:0044183//protein folding chaperone;GO:0060703//deoxyribonuclease inhibitor activity;GO:0098772//molecular function regulator	GO:0006139//nucleobase-containing compound metabolic process;GO:0006259//DNA metabolic process;GO:0006915//apoptotic process;GO:0009057//macromolecule catabolic process;GO:0009892//negative regulation of metabolic process;GO:0009894//regulation of catabolic process;GO:0009895//negative regulation of catabolic process;GO:0010605//negative regulation of macromolecule metabolic process;GO:0010941//r…	Information storage and processing::Replication, recombination and repair::DNA Fragmentation factor 45kDa, C terminal domain	4. Cellular Processes::4.2 Cell growth and death::hsa04210//Apoptosis	Programmed Cell Death::R-HSA-109581//Apoptosis|Programmed Cell Death::R-HSA-140342//Apoptosis induced DNA fragmentation|Programmed Cell Death::R-HSA-75153//Apoptotic execution phase	WP1772//Apoptosis modulation and signaling;WP254//Apoptosis;WP314//Fas ligand pathway and stress induction of heat shock proteins;WP4298//Acute viral myocarditis	NA	Fetal gonad::Normal::Mitotic fetal germ cell;Lung::Normal::SLC16A7+ cell	NA	NA	NA	NA
O00291	512383	491194	531420	545689	561463	671904	1.159	0.14733	0.1	0.635015	0.470974	none	O00291	HIP1	Huntingtin-interacting protein 1	116236	7	Nucleus	GO:0005575//cellular_component;GO:0005622//intracellular;GO:0005634//nucleus;GO:0005737//cytoplasm;GO:0005794//Golgi apparatus;GO:0005829//cytosol;GO:0005856//cytoskeleton;GO:0005886//plasma membrane;GO:0009898//cytoplasmic side of plasma membrane;GO:0012505//endomembrane system;GO:0012506//vesicle membrane;GO:0016020//membrane;GO:0019897//extrinsic component of plasma membrane;GO:0019898//extrin…	GO:0003674//molecular_function;GO:0003779//actin binding;GO:0005102//signaling receptor binding;GO:0005154//epidermal growth factor receptor binding;GO:0005198//structural molecule activity;GO:0005200//structural constituent of cytoskeleton;GO:0005488//binding;GO:0005515//protein binding;GO:0005543//phospholipid binding;GO:0008092//cytoskeletal protein binding;GO:0008289//lipid binding;GO:0030276…	GO:0006508//proteolysis;GO:0006898//receptor-mediated endocytosis;GO:0006915//apoptotic process;GO:0006996//organelle organization;GO:0007015//actin filament organization;GO:0007165//signal transduction;GO:0007166//cell surface receptor signaling pathway;GO:0007167//enzyme linked receptor protein signaling pathway;GO:0009893//positive regulation of metabolic process;GO:0009966//regulation of sign…	Cellular processes and signaling::Cytoskeleton::I/LWEQ domain	6. Human Diseases::6.7 Neurodegenerative disease::hsa05016//Huntington disease;6. Human Diseases::6.7 Neurodegenerative disease::hsa05022//Pathways of neurodegeneration - multiple diseases	Vesicle-mediated transport::R-HSA-199991//Membrane Trafficking|Vesicle-mediated transport::R-HSA-8856828//Clathrin-mediated endocytosis	NA	NA	Blood::Normal::AXL+SIGLEC6+ dendritic cell;Brain::Normal::Oligodendrocyte;Embryo::Normal::Trophectoderm cell;Fetal kidney::Normal::Natural killer T (NKT) cell;Large intestine::Normal::MKI67+ progenitor cell;Lung::Normal::SLC16A7+ cell	NA	NA	NA	NA
O00299	1.76258e+07	1.75729e+07	1.80912e+07	1.77295e+07	1.75785e+07	1.61862e+07	0.966302	0.351879	0.7	0.748711	0.889591	none	O00299	CLIC1	Chloride intracellular channel protein 1	26926.2	6	Cytoplasm	GO:0005575//cellular_component;GO:0005576//extracellular region;GO:0005615//extracellular space;GO:0005622//intracellular;GO:0005634//nucleus;GO:0005635//nuclear envelope;GO:0005737//cytoplasm;GO:0005739//mitochondrion;GO:0005886//plasma membrane;GO:0005903//brush border;GO:0012505//endomembrane system;GO:0016020//membrane;GO:0016021//integral component of membrane;GO:0031090//organelle membrane;…	GO:0003674//molecular_function;GO:0005215//transporter activity;GO:0005216//ion channel activity;GO:0005244//voltage-gated ion channel activity;GO:0005253//anion channel activity;GO:0005254//chloride channel activity;GO:0005488//binding;GO:0005515//protein binding;GO:0008509//anion transmembrane transporter activity;GO:0015075//ion transmembrane transporter activity;GO:0015103//inorganic anion tr…	GO:0001649//osteoblast differentiation;GO:0006811//ion transport;GO:0007165//signal transduction;GO:0007599//hemostasis;GO:0030168//platelet activation;GO:0030278//regulation of ossification;GO:0034109//homotypic cell-cell adhesion;GO:0034762//regulation of transmembrane transport;GO:0034765//regulation of ion transmembrane transport;GO:0042060//wound healing;GO:0043269//regulation of ion transpo…	Metabolism::Inorganic ion transport and metabolism::Glutathione S-transferase, N-terminal domain	NA	NA	WP3888//VEGFA-VEGFR2 signaling pathway	NA	Embryonic prefrontal cortex::Normal::Neural progenitor cell;Fetal gonad::Normal::Gonadal endothelial cell;Fetal gonad::Normal::Mitotic fetal germ cell;Fetal kidney::Normal::Monocyte;Fetal kidney::Normal::Natural killer T (NKT) cell	NA	NA	NA	NA
O00300	27422.3	34451	32537.9	30310.9	30046.7	36738.2	1.02843	0.780709	1	0.930828	1	none	O00300	TNFRSF11B	Tumor necrosis factor receptor superfamily member 11B	46031.9	8	Extracellular	GO:0005575//cellular_component;GO:0005576//extracellular region;GO:0005615//extracellular space;GO:0005886//plasma membrane;GO:0016020//membrane;GO:0031012//extracellular matrix;GO:0071944//cell periphery;GO:0110165//cellular anatomical entity	GO:0003674//molecular_function;GO:0005102//signaling receptor binding;GO:0005125//cytokine activity;GO:0005488//binding;GO:0005515//protein binding;GO:0030545//receptor regulator activity;GO:0030546//signaling receptor activator activity;GO:0038023//signaling receptor activity;GO:0048018//receptor ligand activity;GO:0060089//molecular transducer activity;GO:0098772//molecular function regulator	GO:0001501//skeletal system development;GO:0006915//apoptotic process;GO:0007165//signal transduction;GO:0007166//cell surface receptor signaling pathway;GO:0009725//response to hormone;GO:0009887//animal organ morphogenesis;GO:0010038//response to metal ion;GO:0019221//cytokine-mediated signaling pathway;GO:0022603//regulation of anatomical structure morphogenesis;GO:0031667//response to nutrien…	Cellular processes and signaling::Signal transduction mechanisms::Tumor necrosis factor receptor superfamily, member 11b	3. Environmental Information Processing::3.3 Signaling molecules and interaction::hsa04060//Cytokine-cytokine receptor interaction;5. Organismal Systems::5.8 Development and regeneration::hsa04380//Osteoclast differentiation	Immune System::R-HSA-1280215//Cytokine Signaling in Immune system|Immune System::R-HSA-5668541//TNFR2 non-canonical NF-kB pathway|Immune System::R-HSA-5669034//TNFs bind their physiological receptors	WP12//Osteoclast signaling;WP1772//Apoptosis modulation and signaling;WP2018//RANKL/RANK signaling pathway;WP2858//Ectoderm differentiation;WP2877//Vitamin D receptor pathway;WP322//Osteoblast signaling;WP4754//IL-18 signaling pathway;WP4786//Type I collagen synthesis in the context of osteogenesis imperfecta;WP4879//Overlap between signal transduction pathways contributing to LMNA laminopathies;…	NA	NA	NA	NA	NA	NA
O00303	4.44282e+06	3.96677e+06	4.85404e+06	4.47032e+06	4.70673e+06	4.21818e+06	1.00992	0.864998	1	0.959337	1	none	O00303	EIF3F	Eukaryotic translation initiation factor 3 subunit F	37569.1	11	Mitochondria	GO:0005575//cellular_component;GO:0005622//intracellular;GO:0005737//cytoplasm;GO:0005829//cytosol;GO:0005852//eukaryotic translation initiation factor 3 complex;GO:0016020//membrane;GO:0016282//eukaryotic 43S preinitiation complex;GO:0032991//protein-containing complex;GO:0033290//eukaryotic 48S preinitiation complex;GO:0070993//translation preinitiation complex;GO:0071541//eukaryotic translatio…	GO:0003674//molecular_function;GO:0003676//nucleic acid binding;GO:0003723//RNA binding;GO:0003743//translation initiation factor activity;GO:0003824//catalytic activity;GO:0004843//thiol-dependent ubiquitin-specific protease activity;GO:0005488//binding;GO:0005515//protein binding;GO:0008135//translation factor activity, RNA binding;GO:0008233//peptidase activity;GO:0008237//metallopeptidase act…	GO:0002183//cytoplasmic translational initiation;GO:0006508//proteolysis;GO:0006518//peptide metabolic process;GO:0009059//macromolecule biosynthetic process;GO:0010467//gene expression;GO:0019080//viral gene expression;GO:0019081//viral translation;GO:0019538//protein metabolic process;GO:0022607//cellular component assembly;GO:0022613//ribonucleoprotein complex biogenesis;GO:0034645//cellular m…	Information storage and processing::Translation, ribosomal structure and biogenesis::translation initiation factor activity	NA	Metabolism of proteins::R-HSA-156827//L13a-mediated translational silencing of Ceruloplasmin expression|Metabolism of proteins::R-HSA-72613//Eukaryotic Translation Initiation|Metabolism of proteins::R-HSA-72649//Translation initiation complex formation|Metabolism of proteins::R-HSA-72662//Activation of the mRNA upon binding of the cap-binding complex and eIFs, and subsequent binding to 43S|Metabo…	WP107//Translation factors;WP3888//VEGFA-VEGFR2 signaling pathway;WP5027//nsp1 from SARS-CoV-2 inhibits translation initiation in the host cell	NA	Fetal gonad::Normal::Mitotic fetal germ cell;Fetal kidney::Normal::Natural killer T (NKT) cell;Kidney::Normal::B cell	NA	NA	NA	NA
O00330	221041	228793	207345	221680	211487	336086	1.17054	0.455065	0.7	0.794155	0.889591	none	O00330	PDHX	Pyruvate dehydrogenase protein X component, mitochondrial	54129.6	11	Mitochondria	GO:0005575//cellular_component;GO:0005622//intracellular;GO:0005737//cytoplasm;GO:0005739//mitochondrion;GO:0005759//mitochondrial matrix;GO:0031974//membrane-enclosed lumen;GO:0032991//protein-containing complex;GO:0043226//organelle;GO:0043227//membrane-bounded organelle;GO:0043229//intracellular organelle;GO:0043231//intracellular membrane-bounded organelle;GO:0043233//organelle lumen;GO:00452…	GO:0003674//molecular_function;GO:0003824//catalytic activity;GO:0004738//pyruvate dehydrogenase activity;GO:0005488//binding;GO:0005515//protein binding;GO:0016491//oxidoreductase activity;GO:0016620//oxidoreductase activity, acting on the aldehyde or oxo group of donors, NAD or NADP as acceptor;GO:0016740//transferase activity;GO:0016746//transferase activity, transferring acyl groups;GO:001690…	GO:0006139//nucleobase-containing compound metabolic process;GO:0006637//acyl-CoA metabolic process;GO:0006753//nucleoside phosphate metabolic process;GO:0006796//phosphate-containing compound metabolic process;GO:0018130//heterocycle biosynthetic process;GO:0019438//aromatic compound biosynthetic process;GO:0019637//organophosphate metabolic process;GO:0019693//ribose phosphate metabolic process…	Metabolism::Energy production and conversion::e3 binding domain	1. Metabolism::1.0 Global and overview maps::hsa01100//Metabolic pathways	Metabolism::R-HSA-1428517//The citric acid (TCA) cycle and respiratory electron transport|Metabolism::R-HSA-204174//Regulation of pyruvate dehydrogenase (PDH) complex|Metabolism::R-HSA-389661//Glyoxylate metabolism and glycine degradation|Signal Transduction::R-HSA-5362517//Signaling by Retinoic Acid|Metabolism::R-HSA-70268//Pyruvate metabolism|Metabolism::R-HSA-71291//Metabolism of amino acids a…	WP3925//Amino acid metabolism	NA	Fetal gonad::Normal::Leydig cell;Fetal kidney::Normal::Natural killer T (NKT) cell	NA	NA	NA	NA
O00399	487526	511625	561278	491944	514507	498715	0.964585	0.497423	1	0.808724	1	none	O00399	DCTN6	Dynactin subunit 6	20749.8	8	Cytoplasm	GO:0000775//chromosome, centromeric region;GO:0000776//kinetochore;GO:0000777//condensed chromosome kinetochore;GO:0000779//condensed chromosome, centromeric region;GO:0000793//condensed chromosome;GO:0005575//cellular_component;GO:0005622//intracellular;GO:0005694//chromosome;GO:0005737//cytoplasm;GO:0005813//centrosome;GO:0005815//microtubule organizing center;GO:0005829//cytosol;GO:0005856//cy…	GO:0003674//molecular_function;GO:0005488//binding;GO:0044877//protein-containing complex binding;GO:0070840//dynein complex binding	GO:0002478//antigen processing and presentation of exogenous peptide antigen;GO:0002495//antigen processing and presentation of peptide antigen via MHC class II;GO:0006888//endoplasmic reticulum to Golgi vesicle-mediated transport;GO:0006996//organelle organization;GO:0007051//spindle organization;GO:0007052//mitotic spindle organization;GO:0016192//vesicle-mediated transport;GO:0046907//intracel…	Cellular processes and signaling::Intracellular trafficking, secretion, and vesicular transport::dynactin	6. Human Diseases::6.4 Infectious disease: bacterial::hsa05132//Salmonella infection;6. Human Diseases::6.7 Neurodegenerative disease::hsa05016//Huntington disease;5. Organismal Systems::5.5 Excretory system::hsa04962//Vasopressin-regulated water reabsorption;6. Human Diseases::6.7 Neurodegenerative disease::hsa05014//Amyotrophic lateral sclerosis;6. Human Diseases::6.7 Neurodegenerative disease:…	Immune System::R-HSA-1280218//Adaptive Immune System|Metabolism of proteins::R-HSA-199977//ER to Golgi Anterograde Transport|Vesicle-mediated transport::R-HSA-199977//ER to Golgi Anterograde Transport|Vesicle-mediated transport::R-HSA-199991//Membrane Trafficking|Immune System::R-HSA-2132295//MHC class II antigen presentation|Cellular responses to stimuli::R-HSA-2262752//Cellular responses to str…	WP5085//Vasopressin-regulated water reabsorption	NA	Fetal gonad::Normal::Mitotic arrest phase fetal germ cell;Fetal kidney::Normal::Natural killer T (NKT) cell	NA	NA	NA	NA
O00400	63046.9	52288	40822.6	63446	52942.1	59826.7	1.12844	0.407617	0.4	0.773832	0.781359	none	O00400	SLC33A1	Acetyl-coenzyme A transporter 1	60916.9	3	Plasma membrane	GO:0000139//Golgi membrane;GO:0005575//cellular_component;GO:0005622//intracellular;GO:0005737//cytoplasm;GO:0005789//endoplasmic reticulum membrane;GO:0005794//Golgi apparatus;GO:0005886//plasma membrane;GO:0005887//integral component of plasma membrane;GO:0012505//endomembrane system;GO:0016020//membrane;GO:0016021//integral component of membrane;GO:0031090//organelle membrane;GO:0031224//intri…	GO:0000295//adenine nucleotide transmembrane transporter activity;GO:0003674//molecular_function;GO:0005215//transporter activity;GO:0005346//purine ribonucleotide transmembrane transporter activity;GO:0008324//cation transmembrane transporter activity;GO:0008509//anion transmembrane transporter activity;GO:0008514//organic anion transmembrane transporter activity;GO:0008521//acetyl-CoA transmemb…	GO:0006811//ion transport;GO:0007165//signal transduction;GO:0007166//cell surface receptor signaling pathway;GO:0007167//enzyme linked receptor protein signaling pathway;GO:0055085//transmembrane transport;GO:0060395//SMAD protein signal transduction;GO:0070848//response to growth factor;GO:0071310//cellular response to organic substance;GO:0071702//organic substance transport;GO:0071705//nitrog…	Metabolism::Inorganic ion transport and metabolism::Solute carrier family 33 (acetyl-CoA transporter), member 1	1. Metabolism::1.7 Glycan biosynthesis and metabolism::hsa00604//Glycosphingolipid biosynthesis - ganglio series;1. Metabolism::1.0 Global and overview maps::hsa01100//Metabolic pathways	Transport of small molecules::R-HSA-425397//Transport of vitamins, nucleosides, and related molecules|Transport of small molecules::R-HSA-425407//SLC-mediated transmembrane transport|Disease::R-HSA-5619061//Defective SLC33A1 causes spastic paraplegia 42 (SPG42)|Disease::R-HSA-5619102//SLC transporter disorders|Disease::R-HSA-5619115//Disorders of transmembrane transporters	WP1423//Ganglio sphingolipid metabolism	NA	Blood::Normal::Plasmacytoid dendritic cell	NA	NA	NA	NA
O00401	1.13908e+06	1.16456e+06	1.14112e+06	1.10601e+06	1.09087e+06	1.24277e+06	0.998519	0.946423	0.7	0.983249	0.889591	none	O00401	WASL	Neural Wiskott-Aldrich syndrome protein	54834.3	7	Mitochondria	GO:0005575//cellular_component;GO:0005576//extracellular region;GO:0005615//extracellular space;GO:0005622//intracellular;GO:0005634//nucleus;GO:0005737//cytoplasm;GO:0005829//cytosol;GO:0005856//cytoskeleton;GO:0005884//actin filament;GO:0005886//plasma membrane;GO:0005938//cell cortex;GO:0012506//vesicle membrane;GO:0015629//actin cytoskeleton;GO:0016020//membrane;GO:0030027//lamellipodium;GO:0…	GO:0003674//molecular_function;GO:0003779//actin binding;GO:0005488//binding;GO:0005515//protein binding;GO:0008092//cytoskeletal protein binding;GO:0030234//enzyme regulator activity;GO:0030695//GTPase regulator activity;GO:0060589//nucleoside-triphosphatase regulator activity;GO:0098772//molecular function regulator	GO:0000902//cell morphogenesis;GO:0000904//cell morphogenesis involved in differentiation;GO:0002253//activation of immune response;GO:0002429//immune response-activating cell surface receptor signaling pathway;GO:0002433//immune response-regulating cell surface receptor signaling pathway involved in phagocytosis;GO:0002683//negative regulation of immune system process;GO:0002684//positive regula…	Cellular processes and signaling::Signal transduction mechanisms::Neural Wiskott-Aldrich syndrome protein	6. Human Diseases::6.4 Infectious disease: bacterial::hsa05130//Pathogenic Escherichia coli infection;6. Human Diseases::6.4 Infectious disease: bacterial::hsa05132//Salmonella infection;4. Cellular Processes::4.1 Transport and catabolism::hsa04144//Endocytosis;6. Human Diseases::6.4 Infectious disease: bacterial::hsa05131//Shigellosis;6. Human Diseases::6.4 Infectious disease: bacterial::hsa0513…	Immune System::R-HSA-168249//Innate Immune System|Signal Transduction::R-HSA-194315//Signaling by Rho GTPases|Signal Transduction::R-HSA-195258//RHO GTPase Effectors|Vesicle-mediated transport::R-HSA-199991//Membrane Trafficking|Metabolism::R-HSA-202131//Metabolism of nitric oxide: NOS3 activation and regulation|Immune System::R-HSA-2029480//Fcgamma receptor (FCGR) dependent phagocytosis|Immune S…	WP2272//Pathogenic Escherichia coli infection;WP2526//PDGF pathway;WP3850//Factors and pathways affecting insulin-like growth factor (IGF1)-Akt signaling;WP3929//Chemokine signaling pathway;WP524//G13 signaling pathway	NA	NA	NA	NA	NA	NA
O00410	1.17663e+07	1.08641e+07	1.01285e+07	1.11079e+07	1.09987e+07	1.09329e+07	1.00857	0.833287	0.7	0.946887	0.889591	none	O00410;O60518	IPO5	Importin-5	123646	13	Cytoplasm	GO:0005575//cellular_component;GO:0005622//intracellular;GO:0005634//nucleus;GO:0005635//nuclear envelope;GO:0005643//nuclear pore;GO:0005730//nucleolus;GO:0005737//cytoplasm;GO:0012505//endomembrane system;GO:0016020//membrane;GO:0031967//organelle envelope;GO:0031974//membrane-enclosed lumen;GO:0031975//envelope;GO:0031981//nuclear lumen;GO:0032991//protein-containing complex;GO:0043226//organe…	GO:0003674//molecular_function;GO:0003676//nucleic acid binding;GO:0003723//RNA binding;GO:0004857//enzyme inhibitor activity;GO:0005048//signal sequence binding;GO:0005095//GTPase inhibitor activity;GO:0005215//transporter activity;GO:0005488//binding;GO:0005515//protein binding;GO:0008139//nuclear localization sequence binding;GO:0008536//Ran GTPase binding;GO:0017016//Ras GTPase binding;GO:001…	GO:0006796//phosphate-containing compound metabolic process;GO:0006886//intracellular protein transport;GO:0009892//negative regulation of metabolic process;GO:0010243//response to organonitrogen compound;GO:0010563//negative regulation of phosphorus metabolic process;GO:0010605//negative regulation of macromolecule metabolic process;GO:0015031//protein transport;GO:0019538//protein metabolic pro…	Cellular processes and signaling::Intracellular trafficking, secretion, and vesicular transport::Vacuolar 14 Fab1-binding region	2. Genetic Information Processing::2.2 Translation::hsa03013//Nucleocytoplasmic transport	Disease::R-HSA-168255//Influenza Infection|Disease::R-HSA-168273//Influenza Viral RNA Transcription and Replication|Disease::R-HSA-192905//vRNP Assembly|Disease::R-HSA-5663205//Infectious disease	NA	NA	Embryo::Normal::Morula cell (Blastomere);Fetal kidney::Normal::Natural killer T (NKT) cell	NA	NA	NA	NA
O00418	308181	321023	349279	320823	334049	379144	1.05675	0.439498	0.7	0.78786	0.889591	none	O00418	EEF2K	Eukaryotic elongation factor 2 kinase	82154.7	16	Cytoplasm	GO:0005575//cellular_component;GO:0005622//intracellular;GO:0005737//cytoplasm;GO:0005829//cytosol;GO:0014069//postsynaptic density;GO:0030054//cell junction;GO:0030425//dendrite;GO:0032279//asymmetric synapse;GO:0036477//somatodendritic compartment;GO:0042995//cell projection;GO:0043005//neuron projection;GO:0043197//dendritic spine;GO:0043226//organelle;GO:0044309//neuron spine;GO:0045202//syna…	GO:0000166//nucleotide binding;GO:0003674//molecular_function;GO:0003676//nucleic acid binding;GO:0003723//RNA binding;GO:0003824//catalytic activity;GO:0004672//protein kinase activity;GO:0004674//protein serine/threonine kinase activity;GO:0004683//calmodulin-dependent protein kinase activity;GO:0004686//elongation factor-2 kinase activity;GO:0005488//binding;GO:0005509//calcium ion binding;GO:…	GO:0000902//cell morphogenesis;GO:0000904//cell morphogenesis involved in differentiation;GO:0006518//peptide metabolic process;GO:0006796//phosphate-containing compound metabolic process;GO:0006915//apoptotic process;GO:0007399//nervous system development;GO:0009059//macromolecule biosynthetic process;GO:0009725//response to hormone;GO:0010038//response to metal ion;GO:0010243//response to organ…	Metabolism::Coenzyme transport and metabolism::eukaryotic elongation	3. Environmental Information Processing::3.2 Signal transduction::hsa04152//AMPK signaling pathway;5. Organismal Systems::5.2 Endocrine system::hsa04921//Oxytocin signaling pathway	Signal Transduction::R-HSA-165159//MTOR signalling|Signal Transduction::R-HSA-166208//mTORC1-mediated signalling	WP107//Translation factors;WP1403//AMP-activated protein kinase (AMPK) signaling;WP3676//BDNF-TrkB signaling	NA	Fetal gonad::Normal::Oogenesis phase fetal germ cell;Lung::Normal::Ciliated cell	NA	Atypical	Alpha	NA
O00422	1.38638e+06	1.46004e+06	1.51692e+06	1.38244e+06	1.39244e+06	1.3646e+06	0.948693	0.179094	0.2	0.653881	0.606389	none	O00422	SAP18	Histone deacetylase complex subunit SAP18	17563.3	13	Nucleus	GO:0000118//histone deacetylase complex;GO:0005575//cellular_component;GO:0005622//intracellular;GO:0005634//nucleus;GO:0005654//nucleoplasm;GO:0005737//cytoplasm;GO:0005829//cytosol;GO:0016604//nuclear body;GO:0016607//nuclear speck;GO:0031974//membrane-enclosed lumen;GO:0031981//nuclear lumen;GO:0032991//protein-containing complex;GO:0035145//exon-exon junction complex;GO:0043226//organelle;GO:…	GO:0003674//molecular_function;GO:0003676//nucleic acid binding;GO:0003712//transcription coregulator activity;GO:0003714//transcription corepressor activity;GO:0003723//RNA binding;GO:0005488//binding;GO:0005515//protein binding;GO:0097159//organic cyclic compound binding;GO:0098772//molecular function regulator;GO:0140110//transcription regulator activity;GO:1901363//heterocyclic compound bindi…	GO:0006139//nucleobase-containing compound metabolic process;GO:0006915//apoptotic process;GO:0009059//macromolecule biosynthetic process;GO:0009889//regulation of biosynthetic process;GO:0009890//negative regulation of biosynthetic process;GO:0009892//negative regulation of metabolic process;GO:0010467//gene expression;GO:0010468//regulation of gene expression;GO:0010556//regulation of macromole…	Information storage and processing::Transcription::Histone deacetylase complex subunit SAP18	2. Genetic Information Processing::2.2 Translation::hsa03013//Nucleocytoplasmic transport;2. Genetic Information Processing::2.2 Translation::hsa03015//mRNA surveillance pathway	Gene expression (Transcription)::R-HSA-212165//Epigenetic regulation of gene expression|Chromatin organization::R-HSA-3214815//HDACs deacetylate histones|Chromatin organization::R-HSA-3247509//Chromatin modifying enzymes|Gene expression (Transcription)::R-HSA-427413//NoRC negatively regulates rRNA expression|Gene expression (Transcription)::R-HSA-5250941//Negative epigenetic regulation of rRNA ex…	WP47//Hedgehog signaling pathway Netpath	NA	Fetal kidney::Normal::Natural killer T (NKT) cell	Chromatin Remodeling Factors	NA	NA	NA
O00423	799580	746006	785223	812611	814880	766636	1.02717	0.403619	0.4	0.773575	0.781359	none	O00423	EML1	Echinoderm microtubule-associated protein-like 1	89872.7	14	Nucleus	GO:0000922//spindle pole;GO:0005575//cellular_component;GO:0005622//intracellular;GO:0005737//cytoplasm;GO:0005819//spindle;GO:0005829//cytosol;GO:0005856//cytoskeleton;GO:0005874//microtubule;GO:0005875//microtubule associated complex;GO:0015630//microtubule cytoskeleton;GO:0032991//protein-containing complex;GO:0043226//organelle;GO:0043228//non-membrane-bounded organelle;GO:0043229//intracellu…	GO:0003674//molecular_function;GO:0005488//binding;GO:0005509//calcium ion binding;GO:0005515//protein binding;GO:0008017//microtubule binding;GO:0008092//cytoskeletal protein binding;GO:0015631//tubulin binding;GO:0043167//ion binding;GO:0043169//cation binding;GO:0046872//metal ion binding	GO:0002244//hematopoietic progenitor cell differentiation;GO:0002520//immune system development;GO:0006996//organelle organization;GO:0007051//spindle organization;GO:0007052//mitotic spindle organization;GO:0007399//nervous system development;GO:0007405//neuroblast proliferation;GO:0007417//central nervous system development;GO:0007420//brain development;GO:0022008//neurogenesis;GO:0030097//hemo…	Cellular processes and signaling::Cytoskeleton::HELP motif	NA	NA	NA	NA	NA	NA	NA	NA	NA
O00429	3.52584e+06	3.57746e+06	3.43705e+06	3.38135e+06	3.41006e+06	3.30333e+06	0.957723	0.0481244	0.1	0.560458	0.470974	none	O00429	DNM1L	Dynamin-1-like protein	81887.9	12	Cytoplasm	GO:0000139//Golgi membrane;GO:0005575//cellular_component;GO:0005622//intracellular;GO:0005737//cytoplasm;GO:0005739//mitochondrion;GO:0005740//mitochondrial envelope;GO:0005741//mitochondrial outer membrane;GO:0005777//peroxisome;GO:0005783//endoplasmic reticulum;GO:0005789//endoplasmic reticulum membrane;GO:0005794//Golgi apparatus;GO:0005829//cytosol;GO:0005856//cytoskeleton;GO:0005874//microt…	GO:0000166//nucleotide binding;GO:0001882//nucleoside binding;GO:0001883//purine nucleoside binding;GO:0003674//molecular_function;GO:0003824//catalytic activity;GO:0003924//GTPase activity;GO:0005096//GTPase activator activity;GO:0005488//binding;GO:0005515//protein binding;GO:0005525//GTP binding;GO:0008017//microtubule binding;GO:0008047//enzyme activator activity;GO:0008092//cytoskeletal prot…	GO:0000422//autophagy of mitochondrion;GO:0000902//cell morphogenesis;GO:0000904//cell morphogenesis involved in differentiation;GO:0001836//release of cytochrome c from mitochondria;GO:0001956//positive regulation of neurotransmitter secretion;GO:0002684//positive regulation of immune system process;GO:0002685//regulation of leukocyte migration;GO:0002687//positive regulation of leukocyte migrat…	Cellular processes and signaling::Intracellular trafficking, secretion, and vesicular transport::Belongs to the TRAFAC class dynamin-like GTPase superfamily. Dynamin Fzo YdjA family	5. Organismal Systems::5.1 Immune system::hsa04621//NOD-like receptor signaling pathway;3. Environmental Information Processing::3.2 Signal transduction::hsa04668//TNF signaling pathway;4. Cellular Processes::4.2 Cell growth and death::hsa04217//Necroptosis	Programmed Cell Death::R-HSA-109581//Apoptosis|Programmed Cell Death::R-HSA-75153//Apoptotic execution phase	WP2267//Synaptic vesicle pathway;WP4874//CAMKK2 pathway	NA	Fetal gonad::Normal::Retinoid acid signaling-responsive fetal germ cell	NA	NA	NA	NA
O00442	1.04393e+06	1.09133e+06	1.08172e+06	1.07202e+06	1.05922e+06	962338	0.961638	0.365519	0.4	0.753171	0.781359	none	O00442	RTCA	RNA 3'-terminal phosphate cyclase	39342.1	1	Endoplasmic reticulum	GO:0005575//cellular_component;GO:0005622//intracellular;GO:0005634//nucleus;GO:0005654//nucleoplasm;GO:0031974//membrane-enclosed lumen;GO:0031981//nuclear lumen;GO:0043226//organelle;GO:0043227//membrane-bounded organelle;GO:0043229//intracellular organelle;GO:0043231//intracellular membrane-bounded organelle;GO:0043233//organelle lumen;GO:0070013//intracellular organelle lumen;GO:0110165//cell…	GO:0000166//nucleotide binding;GO:0003674//molecular_function;GO:0003676//nucleic acid binding;GO:0003723//RNA binding;GO:0003824//catalytic activity;GO:0003963//RNA-3'-phosphate cyclase activity;GO:0005488//binding;GO:0005524//ATP binding;GO:0009975//cyclase activity;GO:0016874//ligase activity;GO:0016886//ligase activity, forming phosphoric ester bonds;GO:0017076//purine nucleotide binding;GO:0…	GO:0006139//nucleobase-containing compound metabolic process;GO:0010467//gene expression;GO:0090304//nucleic acid metabolic process	Information storage and processing::RNA processing and modification::RNA-3'-phosphate cyclase activity	NA	NA	NA	NA	Fetal gonad::Normal::Meiotic prophase fetal germ cell	NA	NA	NA	NA
O00443	89693.7	88919.1	93666.2	84177.6	85714.8	84666.5	0.93492	0.0418598	0.1	0.560458	0.470974	none	O00443	PIK3C2A	Phosphatidylinositol 4-phosphate 3-kinase C2 domain-containing subunit alpha	190704	11	Cytoplasm	GO:0005575//cellular_component;GO:0005576//extracellular region;GO:0005615//extracellular space;GO:0005622//intracellular;GO:0005634//nucleus;GO:0005654//nucleoplasm;GO:0005737//cytoplasm;GO:0005794//Golgi apparatus;GO:0005829//cytosol;GO:0005886//plasma membrane;GO:0005942//phosphatidylinositol 3-kinase complex;GO:0012505//endomembrane system;GO:0016020//membrane;GO:0019898//extrinsic component …	GO:0000166//nucleotide binding;GO:0003674//molecular_function;GO:0003824//catalytic activity;GO:0005488//binding;GO:0005524//ATP binding;GO:0005543//phospholipid binding;GO:0008289//lipid binding;GO:0016301//kinase activity;GO:0016303//1-phosphatidylinositol-3-kinase activity;GO:0016307//phosphatidylinositol phosphate kinase activity;GO:0016740//transferase activity;GO:0016772//transferase activi…	GO:0001525//angiogenesis;GO:0001667//ameboidal-type cell migration;GO:0001944//vasculature development;GO:0002040//sprouting angiogenesis;GO:0003018//vascular process in circulatory system;GO:0006644//phospholipid metabolic process;GO:0006796//phosphate-containing compound metabolic process;GO:0006887//exocytosis;GO:0006914//autophagy;GO:0006936//muscle contraction;GO:0007165//signal transduction…	Metabolism::Coenzyme transport and metabolism::1-phosphatidylinositol-4-phosphate 3-kinase activity	3. Environmental Information Processing::3.2 Signal transduction::hsa04070//Phosphatidylinositol signaling system;1. Metabolism::1.1 Carbohydrate metabolism::hsa00562//Inositol phosphate metabolism;6. Human Diseases::6.4 Infectious disease: bacterial::hsa05132//Salmonella infection;1. Metabolism::1.0 Global and overview maps::hsa01100//Metabolic pathways	Metabolism::R-HSA-1483255//PI Metabolism|Metabolism::R-HSA-1483257//Phospholipid metabolism|Metabolism::R-HSA-1660499//Synthesis of PIPs at the plasma membrane|Metabolism::R-HSA-1660514//Synthesis of PIPs at the Golgi membrane|Metabolism::R-HSA-1660516//Synthesis of PIPs at the early endosome membrane|Metabolism::R-HSA-1660517//Synthesis of PIPs at the late endosome membrane|Vesicle-mediated tran…	WP2261//Glioblastoma signaling pathways;WP3915//Angiopoietin-like protein 8 regulatory pathway;WP3932//Focal adhesion: PI3K-Akt-mTOR-signaling pathway;WP3937//Microglia pathogen phagocytosis pathway;WP4787//Osteoblast differentiation and related diseases;WP481//Insulin signaling;WP4971//Phosphoinositides metabolism;WP51//Regulation of actin cytoskeleton;WP710//DNA damage response (only ATM depend…	NA	Fetal gonad::Normal::Meiotic prophase fetal germ cell;Liver::Normal::Endothelial cell;Lung::Normal::SLC16A7+ cell	NA	NA	NA	NA
O00461	1.15769e+06	1.26834e+06	1.00299e+06	1.07366e+06	1.08231e+06	990144	0.917495	0.356039	0.4	0.74889	0.781359	none	O00461	GOLIM4	Golgi integral membrane protein 4	81890.4	3	Extracellular	GO:0000139//Golgi membrane;GO:0005575//cellular_component;GO:0005622//intracellular;GO:0005737//cytoplasm;GO:0005768//endosome;GO:0005794//Golgi apparatus;GO:0005795//Golgi stack;GO:0005796//Golgi lumen;GO:0005801//cis-Golgi network;GO:0010008//endosome membrane;GO:0012505//endomembrane system;GO:0016020//membrane;GO:0016021//integral component of membrane;GO:0030133//transport vesicle;GO:0030139…	NA	NA	Cellular processes and signaling::Intracellular trafficking, secretion, and vesicular transport::Golgi integral membrane protein 4	NA	Vesicle-mediated transport::R-HSA-199991//Membrane Trafficking|Vesicle-mediated transport::R-HSA-6811438//Intra-Golgi traffic|Vesicle-mediated transport::R-HSA-6811442//Intra-Golgi and retrograde Golgi-to-ER traffic	NA	NA	Fetal gonad::Normal::Leydig precursor cell;Fetal gonad::Normal::Mitotic arrest phase fetal germ cell;Fetal gonad::Normal::Oogenesis phase fetal germ cell;Liver::Hepatocellular Cancer::Exhausted CD8+ T cell	NA	NA	NA	NA
O00468	103505	130333	118297	102897	118646	157221	1.07562	0.692156	1	0.892703	1	none	O00468	AGRN	Agrin	217350	1	Extracellular	GO:0000323//lytic vacuole;GO:0005575//cellular_component;GO:0005576//extracellular region;GO:0005604//basement membrane;GO:0005615//extracellular space;GO:0005622//intracellular;GO:0005737//cytoplasm;GO:0005764//lysosome;GO:0005773//vacuole;GO:0005775//vacuolar lumen;GO:0005794//Golgi apparatus;GO:0005796//Golgi lumen;GO:0005829//cytosol;GO:0005886//plasma membrane;GO:0012505//endomembrane system…	GO:0002162//dystroglycan binding;GO:0003674//molecular_function;GO:0005198//structural molecule activity;GO:0005200//structural constituent of cytoskeleton;GO:0005201//extracellular matrix structural constituent;GO:0005488//binding;GO:0005509//calcium ion binding;GO:0005515//protein binding;GO:0005539//glycosaminoglycan binding;GO:0031406//carboxylic acid binding;GO:0033691//sialic acid binding;G…	GO:0006022//aminoglycan metabolic process;GO:0006139//nucleobase-containing compound metabolic process;GO:0006720//isoprenoid metabolic process;GO:0006996//organelle organization;GO:0007165//signal transduction;GO:0007186//G protein-coupled receptor signaling pathway;GO:0007213//G protein-coupled acetylcholine receptor signaling pathway;GO:0007399//nervous system development;GO:0008582//regulatio…	Cellular processes and signaling::Posttranslational modification, protein turnover, chaperones::Domain found in sea urchin sperm protein, enterokinase, agrin	3. Environmental Information Processing::3.3 Signaling molecules and interaction::hsa04512//ECM-receptor interaction	Metabolism::R-HSA-1630316//Glycosaminoglycan metabolism|Metabolism::R-HSA-1638091//Heparan sulfate/heparin (HS-GAG) metabolism|Metabolism::R-HSA-1793185//Chondroitin sulfate/dermatan sulfate metabolism|Metabolism::R-HSA-196854//Metabolism of vitamins and cofactors|Metabolism::R-HSA-1971475//A tetrasaccharide linker sequence is required for GAG synthesis|Metabolism::R-HSA-2022928//HS-GAG biosynthe…	WP2572//Primary focal segmental glomerulosclerosis (FSGS);WP4148//Splicing factor NOVA regulated synaptic proteins	NA	NA	NA	NA	NA	NA
O00469	3.66006e+06	3.5062e+06	3.64574e+06	3.62492e+06	3.67806e+06	3.38413e+06	0.988449	0.705499	1	0.897923	1	none	O00469	PLOD2	Procollagen-lysine,2-oxoglutarate 5-dioxygenase 2	84696.3	3	Extracellular	GO:0005575//cellular_component;GO:0005576//extracellular region;GO:0005615//extracellular space;GO:0005622//intracellular;GO:0005737//cytoplasm;GO:0005783//endoplasmic reticulum;GO:0005789//endoplasmic reticulum membrane;GO:0005791//rough endoplasmic reticulum;GO:0012505//endomembrane system;GO:0016020//membrane;GO:0030867//rough endoplasmic reticulum membrane;GO:0031090//organelle membrane;GO:00…	GO:0003674//molecular_function;GO:0003824//catalytic activity;GO:0005488//binding;GO:0005506//iron ion binding;GO:0008475//procollagen-lysine 5-dioxygenase activity;GO:0016491//oxidoreductase activity;GO:0016705//oxidoreductase activity, acting on paired donors, with incorporation or reduction of molecular oxygen;GO:0016706//2-oxoglutarate-dependent dioxygenase activity;GO:0019842//vitamin bindin…	GO:0006520//cellular amino acid metabolic process;GO:0006575//cellular modified amino acid metabolic process;GO:0008652//cellular amino acid biosynthetic process;GO:0016053//organic acid biosynthetic process;GO:0019538//protein metabolic process;GO:0036211//protein modification process;GO:0036293//response to decreased oxygen levels;GO:0043412//macromolecule modification;GO:0043436//oxoacid metab…	Cellular processes and signaling::Posttranslational modification, protein turnover, chaperones::2OG-Fe(II) oxygenase superfamily	1. Metabolism::1.5 Amino acid metabolism::hsa00310//Lysine degradation;1. Metabolism::1.0 Global and overview maps::hsa01100//Metabolic pathways	Extracellular matrix organization::R-HSA-1474290//Collagen formation|Extracellular matrix organization::R-HSA-1650814//Collagen biosynthesis and modifying enzymes	WP4018//Clear cell renal cell carcinoma pathways;WP4786//Type I collagen synthesis in the context of osteogenesis imperfecta	NA	Pancreatic islet::Normal::Alpha cell	NA	NA	NA	NA
O00471	638106	611592	577437	625759	596071	655016	1.02721	0.535177	0.7	0.828035	0.889591	none	O00471	EXOC5	Exocyst complex component 5	81863.2	14	Cytoplasm	GO:0000145//exocyst;GO:0005575//cellular_component;GO:0005622//intracellular;GO:0005737//cytoplasm;GO:0005829//cytosol;GO:0005938//cell cortex;GO:0030496//midbody;GO:0032991//protein-containing complex;GO:0071944//cell periphery;GO:0099023//vesicle tethering complex;GO:0110165//cellular anatomical entity	GO:0003674//molecular_function;GO:0005488//binding;GO:0005515//protein binding;GO:0017016//Ras GTPase binding;GO:0017160//Ral GTPase binding;GO:0019899//enzyme binding;GO:0031267//small GTPase binding;GO:0047485//protein N-terminus binding;GO:0051020//GTPase binding	GO:0001736//establishment of planar polarity;GO:0002009//morphogenesis of an epithelium;GO:0006887//exocytosis;GO:0006892//post-Golgi vesicle-mediated transport;GO:0006893//Golgi to plasma membrane transport;GO:0006915//apoptotic process;GO:0006996//organelle organization;GO:0007164//establishment of tissue polarity;GO:0015031//protein transport;GO:0016192//vesicle-mediated transport;GO:0022607//…	Cellular processes and signaling::Intracellular trafficking, secretion, and vesicular transport::Exocyst complex component	6. Human Diseases::6.4 Infectious disease: bacterial::hsa05132//Salmonella infection	Vesicle-mediated transport::R-HSA-1445148//Translocation of SLC2A4 (GLUT4) to the plasma membrane|Vesicle-mediated transport::R-HSA-199991//Membrane Trafficking|Metabolism of proteins::R-HSA-264876//Insulin processing|Metabolism of proteins::R-HSA-2980736//Peptide hormone metabolism|Organelle biogenesis and maintenance::R-HSA-5617833//Cilium Assembly|Organelle biogenesis and maintenance::R-HSA-56…	WP4352//Ciliary landscape	NA	NA	NA	NA	NA	NA
O00479	725288	691208	750870	668095	645687	640314	0.9016	0.0310077	0.1	0.560458	0.470974	none	O00479	HMGN4	High mobility group nucleosome-binding domain-containing protein 4	9540.2	6	Nucleus	GO:0000785//chromatin;GO:0005575//cellular_component;GO:0005622//intracellular;GO:0005634//nucleus;GO:0005694//chromosome;GO:0043226//organelle;GO:0043227//membrane-bounded organelle;GO:0043228//non-membrane-bounded organelle;GO:0043229//intracellular organelle;GO:0043231//intracellular membrane-bounded organelle;GO:0043232//intracellular non-membrane-bounded organelle;GO:0110165//cellular anatom…	GO:0003674//molecular_function;GO:0003676//nucleic acid binding;GO:0003677//DNA binding;GO:0003682//chromatin binding;GO:0005488//binding;GO:0005515//protein binding;GO:0031490//chromatin DNA binding;GO:0031491//nucleosome binding;GO:0031492//nucleosomal DNA binding;GO:0044877//protein-containing complex binding;GO:0097159//organic cyclic compound binding;GO:1901363//heterocyclic compound binding	NA	Poorly characterized::Function unknown::high mobility group	NA	NA	NA	NA	Fetal gonad::Normal::Gonadal mitotic phase fetal germ cell	NA	NA	NA	NA
O00483	2.68404e+06	2.50683e+06	1.93148e+06	2.53718e+06	2.43907e+06	2.16029e+06	1.00199	0.938036	1	0.981017	1	none	O00483	NDUFA4	Cytochrome c oxidase subunit NDUFA4	9371.01	7	Mitochondria	GO:0005575//cellular_component;GO:0005622//intracellular;GO:0005737//cytoplasm;GO:0005739//mitochondrion;GO:0005740//mitochondrial envelope;GO:0005743//mitochondrial inner membrane;GO:0005746//mitochondrial respirasome;GO:0005747//mitochondrial respiratory chain complex I;GO:0005751//mitochondrial respiratory chain complex IV;GO:0016020//membrane;GO:0016021//integral component of membrane;GO:0019…	GO:0003674//molecular_function;GO:0003824//catalytic activity;GO:0003954//NADH dehydrogenase activity;GO:0004129//cytochrome-c oxidase activity;GO:0005215//transporter activity;GO:0005488//binding;GO:0005515//protein binding;GO:0008137//NADH dehydrogenase (ubiquinone) activity;GO:0008324//cation transmembrane transporter activity;GO:0009055//electron transfer activity;GO:0015002//heme-copper term…	GO:0006119//oxidative phosphorylation;GO:0006796//phosphate-containing compound metabolic process;GO:0006811//ion transport;GO:0015980//energy derivation by oxidation of organic compounds;GO:0022900//electron transport chain;GO:0022904//respiratory electron transport chain;GO:0042773//ATP synthesis coupled electron transport;GO:0045333//cellular respiration;GO:0055085//transmembrane transport;GO:…	Metabolism::Energy production and conversion::proton transmembrane transport	6. Human Diseases::6.7 Neurodegenerative disease::hsa05016//Huntington disease;5. Organismal Systems::5.6 Nervous system::hsa04723//Retrograde endocannabinoid signaling;6. Human Diseases::6.10 Endocrine and metabolic disease::hsa04932//Non-alcoholic fatty liver disease;6. Human Diseases::6.7 Neurodegenerative disease::hsa05014//Amyotrophic lateral sclerosis;5. Organismal Systems::5.10 Environment…	Metabolism::R-HSA-1428517//The citric acid (TCA) cycle and respiratory electron transport|Metabolism::R-HSA-163200//Respiratory electron transport, ATP synthesis by chemiosmotic coupling, and heat production by uncoupling proteins.|Gene expression (Transcription)::R-HSA-212436//Generic Transcription Pathway|Gene expression (Transcription)::R-HSA-3700989//Transcriptional Regulation by TP53|Gene ex…	WP111//Electron transport chain: OXPHOS system in mitochondria;WP4396//Nonalcoholic fatty liver disease;WP4922//Mitochondrial complex IV assembly;WP623//Oxidative phosphorylation	NA	Fetal kidney::Normal::Natural killer T (NKT) cell;Lung::Normal::Ionocyte cell	NA	NA	NA	NA
O00487	1.60197e+06	1.77168e+06	1.81907e+06	1.58181e+06	1.56116e+06	1.49014e+06	0.892232	0.0823691	0.1	0.589638	0.470974	none	O00487	PSMD14	26S proteasome non-ATPase regulatory subunit 14	34581.6	2	Cytoplasm	GO:0000502//proteasome complex;GO:0005575//cellular_component;GO:0005576//extracellular region;GO:0005622//intracellular;GO:0005634//nucleus;GO:0005654//nucleoplasm;GO:0005737//cytoplasm;GO:0005829//cytosol;GO:0005838//proteasome regulatory particle;GO:0008541//proteasome regulatory particle, lid subcomplex;GO:0012505//endomembrane system;GO:0022624//proteasome accessory complex;GO:0030141//secre…	GO:0003674//molecular_function;GO:0003824//catalytic activity;GO:0004843//thiol-dependent ubiquitin-specific protease activity;GO:0005488//binding;GO:0005515//protein binding;GO:0008047//enzyme activator activity;GO:0008233//peptidase activity;GO:0008237//metallopeptidase activity;GO:0008242//omega peptidase activity;GO:0016504//peptidase activator activity;GO:0016787//hydrolase activity;GO:00302…	GO:0000165//MAPK cascade;GO:0001736//establishment of planar polarity;GO:0002009//morphogenesis of an epithelium;GO:0002244//hematopoietic progenitor cell differentiation;GO:0002253//activation of immune response;GO:0002274//myeloid leukocyte activation;GO:0002275//myeloid cell activation involved in immune response;GO:0002366//leukocyte activation involved in immune response;GO:0002429//immune r…	Cellular processes and signaling::Posttranslational modification, protein turnover, chaperones::26S proteasome non-ATPase regulatory subunit 14	6. Human Diseases::6.7 Neurodegenerative disease::hsa05017//Spinocerebellar ataxia;6. Human Diseases::6.7 Neurodegenerative disease::hsa05016//Huntington disease;2. Genetic Information Processing::2.3 Folding, sorting and degradation::hsa03050//Proteasome;6. Human Diseases::6.7 Neurodegenerative disease::hsa05014//Amyotrophic lateral sclerosis;6. Human Diseases::6.7 Neurodegenerative disease::hsa…	Programmed Cell Death::R-HSA-109581//Apoptosis|Immune System::R-HSA-1168372//Downstream signaling events of B Cell Receptor (BCR)|Immune System::R-HSA-1169091//Activation of NF-kappaB in B cells|Cellular responses to stimuli::R-HSA-1234174//Cellular response to hypoxia|Cellular responses to stimuli::R-HSA-1234176//Oxygen-dependent proline hydroxylation of Hypoxia-inducible Factor Alpha|Immune Sys…	WP2059//Alzheimer's disease and miRNA effects;WP2359//Parkin-ubiquitin proteasomal system pathway;WP5124//Alzheimer's disease	NA	Fetal gonad::Normal::Mitotic arrest phase fetal germ cell;Fetal kidney::Normal::Natural killer T (NKT) cell	NA	NA	NA	NA
O00499	1.34528e+06	1.32048e+06	1.43003e+06	1.40104e+06	1.35773e+06	1.44769e+06	1.02702	0.428882	0.4	0.784147	0.781359	none	O00499	BIN1	Myc box-dependent-interacting protein 1	64708	2	Cytoplasm	GO:0005575//cellular_component;GO:0005622//intracellular;GO:0005634//nucleus;GO:0005635//nuclear envelope;GO:0005737//cytoplasm;GO:0005768//endosome;GO:0005829//cytosol;GO:0005856//cytoskeleton;GO:0005886//plasma membrane;GO:0008021//synaptic vesicle;GO:0012505//endomembrane system;GO:0015629//actin cytoskeleton;GO:0016020//membrane;GO:0030016//myofibril;GO:0030017//sarcomere;GO:0030018//Z disc;G…	GO:0002020//protease binding;GO:0003674//molecular_function;GO:0003779//actin binding;GO:0004857//enzyme inhibitor activity;GO:0004866//endopeptidase inhibitor activity;GO:0005488//binding;GO:0005515//protein binding;GO:0005543//phospholipid binding;GO:0008092//cytoskeletal protein binding;GO:0008289//lipid binding;GO:0019828//aspartic-type endopeptidase inhibitor activity;GO:0019899//enzyme bind…	GO:0001508//action potential;GO:0003015//heart process;GO:0006508//proteolysis;GO:0006518//peptide metabolic process;GO:0006811//ion transport;GO:0006915//apoptotic process;GO:0006936//muscle contraction;GO:0006996//organelle organization;GO:0007015//actin filament organization;GO:0007034//vacuolar transport;GO:0007050//cell cycle arrest;GO:0007399//nervous system development;GO:0007417//central …	Cellular processes and signaling::Cytoskeleton::BAR	4. Cellular Processes::4.1 Transport and catabolism::hsa04144//Endocytosis;5. Organismal Systems::5.1 Immune system::hsa04666//Fc gamma R-mediated phagocytosis	Vesicle-mediated transport::R-HSA-199991//Membrane Trafficking|Vesicle-mediated transport::R-HSA-8856828//Clathrin-mediated endocytosis	WP3888//VEGFA-VEGFR2 signaling pathway;WP4754//IL-18 signaling pathway	NA	Blood::Normal::AXL+SIGLEC6+ dendritic cell;Brain::Glioma::Microglial cell;Brain::Normal::Microglial cell;Brain::Normal::Oligodendrocyte;Embryonic prefrontal cortex::Normal::Microglial cell;Fetal gonad::Normal::Endothelial cell;Fetal gonad::Normal::Mitotic fetal germ cell;Fetal kidney::Normal::Natural killer T (NKT) cell	NA	NA	NA	NA
O00505	1.78931e+06	1.82796e+06	1.7699e+06	1.66256e+06	1.60736e+06	1.57848e+06	0.899992	0.00712276	0.1	0.496455	0.470974	none	O00505	KPNA3	Importin subunit alpha-4	57818.5	13	Cytoplasm	GO:0005575//cellular_component;GO:0005622//intracellular;GO:0005634//nucleus;GO:0005635//nuclear envelope;GO:0005643//nuclear pore;GO:0005654//nucleoplasm;GO:0005737//cytoplasm;GO:0005829//cytosol;GO:0012505//endomembrane system;GO:0031967//organelle envelope;GO:0031974//membrane-enclosed lumen;GO:0031975//envelope;GO:0031981//nuclear lumen;GO:0032991//protein-containing complex;GO:0043226//organ…	GO:0003674//molecular_function;GO:0005048//signal sequence binding;GO:0005215//transporter activity;GO:0005488//binding;GO:0005515//protein binding;GO:0008022//protein C-terminus binding;GO:0008139//nuclear localization sequence binding;GO:0033218//amide binding;GO:0042277//peptide binding;GO:0061608//nuclear import signal receptor activity;GO:0140142//nucleocytoplasmic carrier activity	GO:0006886//intracellular protein transport;GO:0015031//protein transport;GO:0019048//modulation by virus of host process;GO:0019054//modulation by virus of host cellular process;GO:0019058//viral life cycle;GO:0022607//cellular component assembly;GO:0034613//cellular protein localization;GO:0043933//protein-containing complex subunit organization;GO:0044003//modulation by symbiont of host proces…	Cellular processes and signaling::Intracellular trafficking, secretion, and vesicular transport::Importin beta binding domain	2. Genetic Information Processing::2.2 Translation::hsa03013//Nucleocytoplasmic transport;6. Human Diseases::6.4 Infectious disease: bacterial::hsa05132//Salmonella infection;6. Human Diseases::6.1 Cancer: overview::hsa05207//Chemical carcinogenesis - receptor activation	Immune System::R-HSA-1169408//ISG15 antiviral mechanism|Immune System::R-HSA-1169410//Antiviral mechanism by IFN-stimulated genes|Immune System::R-HSA-1280215//Cytokine Signaling in Immune system|Disease::R-HSA-168255//Influenza Infection|Disease::R-HSA-168276//NS1 Mediated Effects on Host Pathways|Disease::R-HSA-5663205//Infectious disease|Immune System::R-HSA-913531//Interferon Signaling	NA	NA	Fetal kidney::Normal::Natural killer T (NKT) cell	NA	NA	NA	NA
O00506	55461.2	57087.8	54642.5	55108.1	55477.6	54992.9	0.990353	0.53781	1	0.828382	1	none	O00506	STK25	Serine/threonine-protein kinase 25	48117.8	2	Cytoplasm	GO:0000139//Golgi membrane;GO:0005575//cellular_component;GO:0005576//extracellular region;GO:0005615//extracellular space;GO:0005622//intracellular;GO:0005737//cytoplasm;GO:0005794//Golgi apparatus;GO:0012505//endomembrane system;GO:0016020//membrane;GO:0031090//organelle membrane;GO:0031982//vesicle;GO:0043226//organelle;GO:0043227//membrane-bounded organelle;GO:0043229//intracellular organelle…	GO:0000166//nucleotide binding;GO:0003674//molecular_function;GO:0003824//catalytic activity;GO:0004672//protein kinase activity;GO:0004674//protein serine/threonine kinase activity;GO:0005488//binding;GO:0005515//protein binding;GO:0005524//ATP binding;GO:0016301//kinase activity;GO:0016740//transferase activity;GO:0016772//transferase activity, transferring phosphorus-containing groups;GO:00167…	GO:0000165//MAPK cascade;GO:0000302//response to reactive oxygen species;GO:0000902//cell morphogenesis;GO:0000904//cell morphogenesis involved in differentiation;GO:0006796//phosphate-containing compound metabolic process;GO:0006915//apoptotic process;GO:0006996//organelle organization;GO:0007165//signal transduction;GO:0007399//nervous system development;GO:0008631//intrinsic apoptotic signalin…	Cellular processes and signaling::Signal transduction mechanisms::Serine threonine kinase 25	NA	NA	NA	NA	Fetal kidney::Normal::Natural killer T (NKT) cell	NA	STE	STE20	NA
O00533	62250.2	70819.9	289197	295017	295847	299971	2.10965	0.177118	0.1	0.652164	0.470974	none	O00533	CHL1	Neural cell adhesion molecule L1-like protein	135089	3	Plasma membrane	GO:0005575//cellular_component;GO:0005576//extracellular region;GO:0005615//extracellular space;GO:0005886//plasma membrane;GO:0016020//membrane;GO:0016021//integral component of membrane;GO:0030425//dendrite;GO:0031224//intrinsic component of membrane;GO:0031982//vesicle;GO:0036477//somatodendritic compartment;GO:0042995//cell projection;GO:0043005//neuron projection;GO:0043226//organelle;GO:004…	GO:0002020//protease binding;GO:0003674//molecular_function;GO:0005488//binding;GO:0005515//protein binding;GO:0019899//enzyme binding	GO:0000902//cell morphogenesis;GO:0000904//cell morphogenesis involved in differentiation;GO:0001764//neuron migration;GO:0006915//apoptotic process;GO:0006935//chemotaxis;GO:0007165//signal transduction;GO:0007399//nervous system development;GO:0007411//axon guidance;GO:0010941//regulation of cell death;GO:0016477//cell migration;GO:0022008//neurogenesis;GO:0030030//cell projection organization;…	Cellular processes and signaling::Signal transduction mechanisms::Bravo-like intracellular region	NA	Developmental Biology::R-HSA-373760//L1CAM interactions|Developmental Biology::R-HSA-422475//Axon guidance|Developmental Biology::R-HSA-447041//CHL1 interactions|Developmental Biology::R-HSA-9675108//Nervous system development	WP4148//Splicing factor NOVA regulated synaptic proteins	NA	Embryonic prefrontal cortex::Normal::Neural progenitor cell	NA	NA	NA	NA
O00541	1.38824e+06	1.26884e+06	1.18503e+06	1.37239e+06	1.30575e+06	1.43107e+06	1.06952	0.280411	0.4	0.711607	0.781359	none	O00541	PES1	Pescadillo homolog	68011.1	22	Cytoplasm	GO:0000793//condensed chromosome;GO:0005575//cellular_component;GO:0005622//intracellular;GO:0005634//nucleus;GO:0005654//nucleoplasm;GO:0005694//chromosome;GO:0005730//nucleolus;GO:0005737//cytoplasm;GO:0005829//cytosol;GO:0016020//membrane;GO:0030684//preribosome;GO:0030686//90S preribosome;GO:0030687//preribosome, large subunit precursor;GO:0031974//membrane-enclosed lumen;GO:0031981//nuclear …	GO:0003674//molecular_function;GO:0003676//nucleic acid binding;GO:0003723//RNA binding;GO:0005488//binding;GO:0005515//protein binding;GO:0043021//ribonucleoprotein complex binding;GO:0044877//protein-containing complex binding;GO:0097159//organic cyclic compound binding;GO:1901363//heterocyclic compound binding	GO:0006139//nucleobase-containing compound metabolic process;GO:0006996//organelle organization;GO:0010467//gene expression;GO:0022613//ribonucleoprotein complex biogenesis;GO:0034613//cellular protein localization;GO:0051726//regulation of cell cycle;GO:0090304//nucleic acid metabolic process	Information storage and processing::RNA processing and modification::Pescadillo N-terminus	NA	Metabolism of RNA::R-HSA-6791226//Major pathway of rRNA processing in the nucleolus and cytosol|Metabolism of RNA::R-HSA-72312//rRNA processing|Metabolism of RNA::R-HSA-8868773//rRNA processing in the nucleus and cytosol	NA	NA	NA	NA	NA	NA	NA
O00560	1.92488e+06	1.99787e+06	1.91985e+06	1.86251e+06	1.8366e+06	1.76551e+06	0.935306	0.0331932	0.1	0.560458	0.470974	none	O00560	SDCBP	Syntenin-1	32448.7	8	Cytoskeleton	GO:0000323//lytic vacuole;GO:0005575//cellular_component;GO:0005576//extracellular region;GO:0005615//extracellular space;GO:0005622//intracellular;GO:0005634//nucleus;GO:0005635//nuclear envelope;GO:0005654//nucleoplasm;GO:0005737//cytoplasm;GO:0005764//lysosome;GO:0005766//primary lysosome;GO:0005773//vacuole;GO:0005775//vacuolar lumen;GO:0005789//endoplasmic reticulum membrane;GO:0005829//cyto…	GO:0001664//G protein-coupled receptor binding;GO:0003674//molecular_function;GO:0005102//signaling receptor binding;GO:0005109//frizzled binding;GO:0005126//cytokine receptor binding;GO:0005137//interleukin-5 receptor binding;GO:0005488//binding;GO:0005515//protein binding;GO:0005543//phospholipid binding;GO:0005546//phosphatidylinositol-4,5-bisphosphate binding;GO:0008093//cytoskeletal anchor a…	GO:0000165//MAPK cascade;GO:0001558//regulation of cell growth;GO:0002090//regulation of receptor internalization;GO:0002091//negative regulation of receptor internalization;GO:0002274//myeloid leukocyte activation;GO:0002275//myeloid cell activation involved in immune response;GO:0002366//leukocyte activation involved in immune response;GO:0002444//myeloid leukocyte mediated immunity;GO:0006508/…	Cellular processes and signaling::Signal transduction mechanisms::PDZ domain	NA	Immune System::R-HSA-168249//Innate Immune System|Developmental Biology::R-HSA-2682334//EPH-Ephrin signaling|Developmental Biology::R-HSA-373760//L1CAM interactions|Developmental Biology::R-HSA-3928664//Ephrin signaling|Developmental Biology::R-HSA-422475//Axon guidance|Developmental Biology::R-HSA-447043//Neurofascin interactions|Programmed Cell Death::R-HSA-5213460//RIPK1-mediated regulated nec…	WP2858//Ectoderm differentiation;WP3888//VEGFA-VEGFR2 signaling pathway	NA	Blood::Normal::CD1C-CD141- dendritic cell;Fetal gonad::Normal::Migration phase fetal germ cell;Fetal gonad::Normal::Mitotic fetal germ cell;Fetal kidney::Normal::Monocyte;Fetal kidney::Normal::Natural killer T (NKT) cell;Kidney::Renal Cell Carcinoma::Neutrophil	NA	NA	NA	NA
O00566	238117	226319	258523	228439	242584	206402	0.937017	0.344013	0.7	0.745259	0.889591	none	O00566	MPHOSPH10	U3 small nucleolar ribonucleoprotein protein MPP10	78873.6	2	Nucleus	GO:0005575//cellular_component;GO:0005622//intracellular;GO:0005634//nucleus;GO:0005654//nucleoplasm;GO:0005694//chromosome;GO:0005730//nucleolus;GO:0005732//small nucleolar ribonucleoprotein complex;GO:0030684//preribosome;GO:0030686//90S preribosome;GO:0031974//membrane-enclosed lumen;GO:0031981//nuclear lumen;GO:0032040//small-subunit processome;GO:0032991//protein-containing complex;GO:003445…	GO:0003674//molecular_function;GO:0003676//nucleic acid binding;GO:0003723//RNA binding;GO:0005488//binding;GO:0005515//protein binding;GO:0097159//organic cyclic compound binding;GO:1901363//heterocyclic compound binding	GO:0006139//nucleobase-containing compound metabolic process;GO:0006796//phosphate-containing compound metabolic process;GO:0009892//negative regulation of metabolic process;GO:0010467//gene expression;GO:0010563//negative regulation of phosphorus metabolic process;GO:0022613//ribonucleoprotein complex biogenesis;GO:0031323//regulation of cellular metabolic process;GO:0031324//negative regulation…	Information storage and processing::RNA processing and modification::Component of the 60-80S U3 small nucleolar ribonucleoprotein (U3 snoRNP). Required for the early cleavages during pre-18S ribosomal RNA processing	2. Genetic Information Processing::2.2 Translation::hsa03008//Ribosome biogenesis in eukaryotes	Metabolism of RNA::R-HSA-6790901//rRNA modification in the nucleus and cytosol|Metabolism of RNA::R-HSA-6791226//Major pathway of rRNA processing in the nucleolus and cytosol|Metabolism of RNA::R-HSA-72312//rRNA processing|Metabolism of RNA::R-HSA-8868773//rRNA processing in the nucleus and cytosol	NA	NA	NA	NA	NA	NA	NA
O00567	687043	612420	632611	639144	669989	609900	0.993251	0.892143	1	0.967636	1	none	O00567	NOP56	Nucleolar protein 56	66058.5	20	Nucleus	GO:0001650//fibrillar center;GO:0005575//cellular_component;GO:0005622//intracellular;GO:0005634//nucleus;GO:0005654//nucleoplasm;GO:0005730//nucleolus;GO:0005732//small nucleolar ribonucleoprotein complex;GO:0005737//cytoplasm;GO:0016020//membrane;GO:0030684//preribosome;GO:0031428//box C/D snoRNP complex;GO:0031974//membrane-enclosed lumen;GO:0031981//nuclear lumen;GO:0032040//small-subunit pro…	GO:0003674//molecular_function;GO:0003676//nucleic acid binding;GO:0003723//RNA binding;GO:0005488//binding;GO:0005515//protein binding;GO:0019899//enzyme binding;GO:0030515//snoRNA binding;GO:0045296//cadherin binding;GO:0050839//cell adhesion molecule binding;GO:0097159//organic cyclic compound binding;GO:1901363//heterocyclic compound binding;GO:1990226//histone methyltransferase binding	GO:0006139//nucleobase-containing compound metabolic process;GO:0010467//gene expression;GO:0022613//ribonucleoprotein complex biogenesis;GO:0090304//nucleic acid metabolic process	Information storage and processing::RNA processing and modification::ribosome biogenesis	2. Genetic Information Processing::2.2 Translation::hsa03008//Ribosome biogenesis in eukaryotes;6. Human Diseases::6.7 Neurodegenerative disease::hsa05017//Spinocerebellar ataxia	Metabolism of proteins::R-HSA-390466//Chaperonin-mediated protein folding|Metabolism of proteins::R-HSA-390471//Association of TriC/CCT with target proteins during biosynthesis|Metabolism of proteins::R-HSA-391251//Protein folding|Metabolism of RNA::R-HSA-6790901//rRNA modification in the nucleus and cytosol|Metabolism of RNA::R-HSA-6791226//Major pathway of rRNA processing in the nucleolus and c…	NA	NA	Blood::Normal::Plasmacytoid dendritic cell;Fetal kidney::Normal::Natural killer T (NKT) cell	NA	NA	NA	NA
O00571	5.91978e+06	5.95074e+06	5.66627e+06	5.81176e+06	5.69392e+06	5.77594e+06	0.98545	0.458698	0.7	0.794508	0.889591	none	O00571;Q9NQI0	DDX3X	ATP-dependent RNA helicase DDX3X	73253	X	Nucleus	GO:0005575//cellular_component;GO:0005576//extracellular region;GO:0005615//extracellular space;GO:0005622//intracellular;GO:0005634//nucleus;GO:0005654//nucleoplasm;GO:0005737//cytoplasm;GO:0005813//centrosome;GO:0005815//microtubule organizing center;GO:0005829//cytosol;GO:0005840//ribosome;GO:0005852//eukaryotic translation initiation factor 3 complex;GO:0005856//cytoskeleton;GO:0005886//plasm…	GO:0000166//nucleotide binding;GO:0003674//molecular_function;GO:0003676//nucleic acid binding;GO:0003677//DNA binding;GO:0003678//DNA helicase activity;GO:0003723//RNA binding;GO:0003724//RNA helicase activity;GO:0003725//double-stranded RNA binding;GO:0003727//single-stranded RNA binding;GO:0003729//mRNA binding;GO:0003824//catalytic activity;GO:0003924//GTPase activity;GO:0004386//helicase act…	GO:0001558//regulation of cell growth;GO:0001817//regulation of cytokine production;GO:0001819//positive regulation of cytokine production;GO:0002221//pattern recognition receptor signaling pathway;GO:0002224//toll-like receptor signaling pathway;GO:0002274//myeloid leukocyte activation;GO:0002275//myeloid cell activation involved in immune response;GO:0002366//leukocyte activation involved in im…	Information storage and processing::RNA processing and modification::Belongs to the DEAD box helicase family	5. Organismal Systems::5.1 Immune system::hsa04622//RIG-I-like receptor signaling pathway;6. Human Diseases::6.3 Infectious disease: viral::hsa05161//Hepatitis B;6. Human Diseases::6.1 Cancer: overview::hsa05203//Viral carcinogenesis	Immune System::R-HSA-168249//Innate Immune System|Immune System::R-HSA-6798695//Neutrophil degranulation	WP3865//Novel intracellular components of RIG-I-like receptor (RLR) pathway;WP4666//Hepatitis B infection	NA	Fetal kidney::Normal::Monocyte;Fetal kidney::Normal::Natural killer T (NKT) cell;Kidney::Normal::B cell	NA	NA	NA	NA
O00592	723411	753191	560378	633234	594247	536864	0.866158	0.278442	0.4	0.710303	0.781359	none	O00592	PODXL	Podocalyxin	58643.4	7	Endoplasmic reticulum	GO:0001726//ruffle;GO:0005575//cellular_component;GO:0005576//extracellular region;GO:0005615//extracellular space;GO:0005622//intracellular;GO:0005634//nucleus;GO:0005730//nucleolus;GO:0005737//cytoplasm;GO:0005813//centrosome;GO:0005815//microtubule organizing center;GO:0005856//cytoskeleton;GO:0005886//plasma membrane;GO:0005887//integral component of plasma membrane;GO:0005902//microvillus;GO…	GO:0003674//molecular_function;GO:0005488//binding;GO:0005515//protein binding	GO:0001655//urogenital system development;GO:0001822//kidney development;GO:0002009//morphogenesis of an epithelium;GO:0002064//epithelial cell development;GO:0007162//negative regulation of cell adhesion;GO:0016477//cell migration;GO:0022407//regulation of cell-cell adhesion;GO:0022408//negative regulation of cell-cell adhesion;GO:0022409//positive regulation of cell-cell adhesion;GO:0022607//ce…	Cellular processes and signaling::Signal transduction mechanisms::Involved in the regulation of both adhesion and cell morphology and cancer progression. Function as an anti-adhesive molecule that maintains an open filtration pathway between neighboring foot processes in the podocyte by charge repulsion	6. Human Diseases::6.4 Infectious disease: bacterial::hsa05132//Salmonella infection	NA	WP2572//Primary focal segmental glomerulosclerosis (FSGS);WP2858//Ectoderm differentiation;WP3646//Hepatitis C and hepatocellular carcinoma;WP4758//Nephrotic syndrome;WP5087//Malignant pleural mesothelioma	NA	Adipose tissue::Normal::Mesenchymal stem cell;Blood vessel::Normal::Endothelial cell;Blood::Normal::Hematopoietic stem cell;Bone marrow::Normal::Hematopoietic stem cell;Embryo::Normal::Embryonic stem cell;Embryo::Normal::Pluripotent stem cell;Embryonic stem cell::Normal::Embryonic stem cell;Fetal gonad::Normal::Gonadal mitotic phase fetal germ cell;Fetal gonad::Normal::Mitotic fetal germ cell;Ger…	NA	NA	NA	NA
O00622	1.03353e+06	1.03427e+06	995487	933560	911370	1.00756e+06	0.931186	0.12607	0.2	0.628474	0.606389	none	O00622	CCN1	CCN family member 1	42032.3	1	Extracellular	GO:0005575//cellular_component;GO:0005576//extracellular region;GO:0005622//intracellular;GO:0005737//cytoplasm;GO:0005783//endoplasmic reticulum;GO:0005788//endoplasmic reticulum lumen;GO:0012505//endomembrane system;GO:0031012//extracellular matrix;GO:0031974//membrane-enclosed lumen;GO:0043226//organelle;GO:0043227//membrane-bounded organelle;GO:0043229//intracellular organelle;GO:0043231//int…	GO:0003674//molecular_function;GO:0005102//signaling receptor binding;GO:0005178//integrin binding;GO:0005198//structural molecule activity;GO:0005201//extracellular matrix structural constituent;GO:0005488//binding;GO:0005515//protein binding;GO:0005520//insulin-like growth factor binding;GO:0005539//glycosaminoglycan binding;GO:0008201//heparin binding;GO:0019838//growth factor binding;GO:00431…	GO:0000165//MAPK cascade;GO:0001501//skeletal system development;GO:0001525//angiogenesis;GO:0001649//osteoblast differentiation;GO:0001890//placenta development;GO:0001892//embryonic placenta development;GO:0001944//vasculature development;GO:0002009//morphogenesis of an epithelium;GO:0002041//intussusceptive angiogenesis;GO:0003007//heart morphogenesis;GO:0003171//atrioventricular valve develop…	Cellular processes and signaling::Extracellular structures::intussusceptive angiogenesis	NA	Metabolism of proteins::R-HSA-381426//Regulation of Insulin-like Growth Factor (IGF) transport and uptake by Insulin-like Growth Factor Binding Proteins (IGFBPs)|Metabolism of proteins::R-HSA-597592//Post-translational protein modification|Metabolism of proteins::R-HSA-8957275//Post-translational protein phosphorylation	WP2374//Oncostatin M signaling pathway;WP3888//VEGFA-VEGFR2 signaling pathway;WP516//Hypertrophy model	NA	Chorionic villus::Normal::Villous stromal cell;Fetal gonad::Normal::Gonadal endothelial cell	NA	NA	NA	NA
O00629	1.85426e+06	1.93223e+06	1.78069e+06	1.90762e+06	1.8801e+06	1.71399e+06	0.988239	0.779151	1	0.93037	1	none	O00629	KPNA4	Importin subunit alpha-3	57894.3	3	Cytoplasm	GO:0005575//cellular_component;GO:0005622//intracellular;GO:0005634//nucleus;GO:0005635//nuclear envelope;GO:0005654//nucleoplasm;GO:0005737//cytoplasm;GO:0005829//cytosol;GO:0012505//endomembrane system;GO:0016020//membrane;GO:0031090//organelle membrane;GO:0031965//nuclear membrane;GO:0031967//organelle envelope;GO:0031974//membrane-enclosed lumen;GO:0031975//envelope;GO:0031981//nuclear lumen;…	GO:0003674//molecular_function;GO:0005048//signal sequence binding;GO:0005215//transporter activity;GO:0005488//binding;GO:0005515//protein binding;GO:0008139//nuclear localization sequence binding;GO:0033218//amide binding;GO:0042277//peptide binding;GO:0061608//nuclear import signal receptor activity;GO:0140142//nucleocytoplasmic carrier activity	GO:0000302//response to reactive oxygen species;GO:0006886//intracellular protein transport;GO:0015031//protein transport;GO:0019048//modulation by virus of host process;GO:0019054//modulation by virus of host cellular process;GO:0034613//cellular protein localization;GO:0042542//response to hydrogen peroxide;GO:0044003//modulation by symbiont of host process;GO:0044068//modulation by symbiont of…	Cellular processes and signaling::Intracellular trafficking, secretion, and vesicular transport::Karyopherin alpha 4 (importin alpha 3)	2. Genetic Information Processing::2.2 Translation::hsa03013//Nucleocytoplasmic transport;6. Human Diseases::6.4 Infectious disease: bacterial::hsa05132//Salmonella infection;6. Human Diseases::6.1 Cancer: overview::hsa05207//Chemical carcinogenesis - receptor activation	Immune System::R-HSA-1169408//ISG15 antiviral mechanism|Immune System::R-HSA-1169410//Antiviral mechanism by IFN-stimulated genes|Immune System::R-HSA-1280215//Cytokine Signaling in Immune system|Disease::R-HSA-168255//Influenza Infection|Disease::R-HSA-168276//NS1 Mediated Effects on Host Pathways|Disease::R-HSA-5663205//Infectious disease|Immune System::R-HSA-913531//Interferon Signaling	WP2034//Leptin signaling pathway	NA	Fetal kidney::Normal::Natural killer T (NKT) cell	NA	NA	NA	NA
O00635	150318	153908	204924	198590	200978	217052	1.21107	0.174065	0.4	0.649272	0.781359	none	O00635	TRIM38	E3 ubiquitin-protein ligase TRIM38	53422.7	6	Nucleus	GO:0005575//cellular_component;GO:0005622//intracellular;GO:0005634//nucleus;GO:0005654//nucleoplasm;GO:0005737//cytoplasm;GO:0005829//cytosol;GO:0031974//membrane-enclosed lumen;GO:0031981//nuclear lumen;GO:0043226//organelle;GO:0043227//membrane-bounded organelle;GO:0043229//intracellular organelle;GO:0043231//intracellular membrane-bounded organelle;GO:0043233//organelle lumen;GO:0070013//intr…	GO:0003674//molecular_function;GO:0003824//catalytic activity;GO:0004842//ubiquitin-protein transferase activity;GO:0005488//binding;GO:0005515//protein binding;GO:0008270//zinc ion binding;GO:0016740//transferase activity;GO:0019787//ubiquitin-like protein transferase activity;GO:0019899//enzyme binding;GO:0019900//kinase binding;GO:0019901//protein kinase binding;GO:0042802//identical protein b…	GO:0001817//regulation of cytokine production;GO:0002683//negative regulation of immune system process;GO:0002697//regulation of immune effector process;GO:0002698//negative regulation of immune effector process;GO:0002831//regulation of response to biotic stimulus;GO:0002832//negative regulation of response to biotic stimulus;GO:0006139//nucleobase-containing compound metabolic process;GO:000650…	Cellular processes and signaling::Posttranslational modification, protein turnover, chaperones::PRY	NA	Immune System::R-HSA-1280215//Cytokine Signaling in Immune system|Immune System::R-HSA-877300//Interferon gamma signaling|Immune System::R-HSA-913531//Interferon Signaling	NA	NA	Kidney::Normal::B cell	NA	NA	NA	NA
O00743	8109.98	6153.28	5590.26	7070.64	6562.78	7418.47	1.06036	0.601088	0.7	0.856023	0.889591	none	O00743	PPP6C	Serine/threonine-protein phosphatase 6 catalytic subunit	35148.7	9	Extracellular	GO:0000139//Golgi membrane;GO:0005575//cellular_component;GO:0005622//intracellular;GO:0005737//cytoplasm;GO:0005739//mitochondrion;GO:0005794//Golgi apparatus;GO:0005829//cytosol;GO:0012505//endomembrane system;GO:0016020//membrane;GO:0031090//organelle membrane;GO:0043226//organelle;GO:0043227//membrane-bounded organelle;GO:0043229//intracellular organelle;GO:0043231//intracellular membrane-bou…	GO:0003674//molecular_function;GO:0003824//catalytic activity;GO:0004721//phosphoprotein phosphatase activity;GO:0004722//protein serine/threonine phosphatase activity;GO:0005488//binding;GO:0005515//protein binding;GO:0016787//hydrolase activity;GO:0016788//hydrolase activity, acting on ester bonds;GO:0016791//phosphatase activity;GO:0042578//phosphoric ester hydrolase activity;GO:0043167//ion b…	GO:0006796//phosphate-containing compound metabolic process;GO:0006888//endoplasmic reticulum to Golgi vesicle-mediated transport;GO:0006901//vesicle coating;GO:0006996//organelle organization;GO:0016192//vesicle-mediated transport;GO:0019538//protein metabolic process;GO:0022607//cellular component assembly;GO:0036211//protein modification process;GO:0043412//macromolecule modification;GO:004393…	Cellular processes and signaling::Cell cycle control, cell division, chromosome partitioning::Serine threonine-protein phosphatase 6 catalytic subunit	NA	Cell Cycle::R-HSA-157579//Telomere Maintenance|Cell Cycle::R-HSA-171319//Telomere Extension By Telomerase|Cell Cycle::R-HSA-180786//Extension of Telomeres|Metabolism of proteins::R-HSA-199977//ER to Golgi Anterograde Transport|Vesicle-mediated transport::R-HSA-199977//ER to Golgi Anterograde Transport|Vesicle-mediated transport::R-HSA-199991//Membrane Trafficking|Metabolism of proteins::R-HSA-204…	NA	NA	Fetal gonad::Normal::Endothelial cell;Fetal kidney::Normal::Natural killer T (NKT) cell	NA	NA	NA	NA
O00748	88940.9	89448.4	94087.5	93496	91382.9	98104.1	1.03856	0.243961	0.4	0.687852	0.781359	none	O00748	CES2	Cocaine esterase	61815	16	Plasma membrane	GO:0005575//cellular_component;GO:0005576//extracellular region;GO:0005615//extracellular space;GO:0005622//intracellular;GO:0005737//cytoplasm;GO:0005783//endoplasmic reticulum;GO:0005788//endoplasmic reticulum lumen;GO:0012505//endomembrane system;GO:0031974//membrane-enclosed lumen;GO:0043226//organelle;GO:0043227//membrane-bounded organelle;GO:0043229//intracellular organelle;GO:0043231//intr…	GO:0003674//molecular_function;GO:0003824//catalytic activity;GO:0004771//sterol esterase activity;GO:0004806//triglyceride lipase activity;GO:0016298//lipase activity;GO:0016787//hydrolase activity;GO:0016788//hydrolase activity, acting on ester bonds;GO:0019213//deacetylase activity;GO:0047374//methylumbelliferyl-acetate deacetylase activity;GO:0052689//carboxylic ester hydrolase activity;GO:00…	GO:0006631//fatty acid metabolic process;GO:0006690//icosanoid metabolic process;GO:0016042//lipid catabolic process;GO:0043436//oxoacid metabolic process;GO:0044255//cellular lipid metabolic process;GO:0071466//cellular response to xenobiotic stimulus	Metabolism::Lipid transport and metabolism::Carboxylesterase family	1. Metabolism::1.11 Xenobiotics biodegradation and metabolism::hsa00983//Drug metabolism - other enzymes	Metabolism::R-HSA-211859//Biological oxidations|Metabolism::R-HSA-211945//Phase I - Functionalization of compounds	WP1601//Fluoropyrimidine activity;WP229//Irinotecan pathway;WP2882//Nuclear receptors meta-pathway;WP2884//NRF2 pathway	NA	Fetal gonad::Normal::Endothelial cell	NA	NA	NA	CE10
O00754	257367	246021	273057	257431	258078	278749	1.02294	0.597377	0.4	0.854133	0.781359	none	O00754	MAN2B1	Lysosomal alpha-mannosidase	113759	19	Extracellular	GO:0000323//lytic vacuole;GO:0005575//cellular_component;GO:0005576//extracellular region;GO:0005615//extracellular space;GO:0005622//intracellular;GO:0005737//cytoplasm;GO:0005764//lysosome;GO:0005766//primary lysosome;GO:0005773//vacuole;GO:0005774//vacuolar membrane;GO:0005775//vacuolar lumen;GO:0012505//endomembrane system;GO:0016020//membrane;GO:0030141//secretory granule;GO:0031090//organel…	GO:0003674//molecular_function;GO:0003824//catalytic activity;GO:0004553//hydrolase activity, hydrolyzing O-glycosyl compounds;GO:0004559//alpha-mannosidase activity;GO:0005488//binding;GO:0005537//mannose binding;GO:0015923//mannosidase activity;GO:0016787//hydrolase activity;GO:0016798//hydrolase activity, acting on glycosyl bonds;GO:0030246//carbohydrate binding;GO:0036094//small molecule bind…	GO:0002274//myeloid leukocyte activation;GO:0002275//myeloid cell activation involved in immune response;GO:0002366//leukocyte activation involved in immune response;GO:0002444//myeloid leukocyte mediated immunity;GO:0005996//monosaccharide metabolic process;GO:0006887//exocytosis;GO:0009100//glycoprotein metabolic process;GO:0009311//oligosaccharide metabolic process;GO:0016052//carbohydrate cat…	Metabolism::Carbohydrate transport and metabolism::Alpha mannosidase, middle domain	1. Metabolism::1.7 Glycan biosynthesis and metabolism::hsa00511//Other glycan degradation;4. Cellular Processes::4.1 Transport and catabolism::hsa04142//Lysosome	Immune System::R-HSA-168249//Innate Immune System|Immune System::R-HSA-6798695//Neutrophil degranulation|Metabolism::R-HSA-71387//Metabolism of carbohydrates|Metabolism::R-HSA-8853383//Lysosomal oligosaccharide catabolism	NA	NA	Blood::Normal::Plasmacytoid dendritic cell;Embryonic prefrontal cortex::Normal::Microglial cell;Fetal kidney::Normal::Monocyte	NA	NA	NA	GH38
O00762	43366.7	54023.6	53130.8	45189.7	37599.2	42056.5	0.829421	0.110167	0.2	0.613869	0.606389	none	O00762	UBE2C	Ubiquitin-conjugating enzyme E2 C	19654.9	20	Cytoplasm	GO:0000151//ubiquitin ligase complex;GO:0000152//nuclear ubiquitin ligase complex;GO:0005575//cellular_component;GO:0005622//intracellular;GO:0005634//nucleus;GO:0005654//nucleoplasm;GO:0005680//anaphase-promoting complex;GO:0005737//cytoplasm;GO:0005829//cytosol;GO:0005886//plasma membrane;GO:0016020//membrane;GO:0031461//cullin-RING ubiquitin ligase complex;GO:0031974//membrane-enclosed lumen;G…	GO:0000166//nucleotide binding;GO:0003674//molecular_function;GO:0003824//catalytic activity;GO:0004842//ubiquitin-protein transferase activity;GO:0005488//binding;GO:0005515//protein binding;GO:0005524//ATP binding;GO:0016740//transferase activity;GO:0017076//purine nucleotide binding;GO:0019787//ubiquitin-like protein transferase activity;GO:0019899//enzyme binding;GO:0030554//adenyl nucleotide…	GO:0000070//mitotic sister chromatid segregation;GO:0000819//sister chromatid segregation;GO:0006508//proteolysis;GO:0006996//organelle organization;GO:0007088//regulation of mitotic nuclear division;GO:0007346//regulation of mitotic cell cycle;GO:0009057//macromolecule catabolic process;GO:0009893//positive regulation of metabolic process;GO:0010564//regulation of cell cycle process;GO:0010604//…	Cellular processes and signaling::Posttranslational modification, protein turnover, chaperones::Ubiquitin-conjugating enzyme	2. Genetic Information Processing::2.3 Folding, sorting and degradation::hsa04120//Ubiquitin mediated proteolysis	Immune System::R-HSA-1280218//Adaptive Immune System|Cell Cycle::R-HSA-141405//Inhibition of the proteolytic activity of APC/C required for the onset of anaphase by mitotic spindle checkpoint components|Cell Cycle::R-HSA-141430//Inactivation of APC/C via direct inhibition of the APC/C complex|Cell Cycle::R-HSA-174048//APC/C:Cdc20 mediated degradation of Cyclin B|Cell Cycle::R-HSA-174084//Autodegr…	WP2361//Gastric cancer network 1;WP2363//Gastric cancer network 2	NA	Embryonic prefrontal cortex::Normal::Interneuron;Embryonic prefrontal cortex::Normal::Neural progenitor cell;Fetal gonad::Normal::Gonadal endothelial cell;Large intestine::Normal::MKI67+ progenitor cell	NA	NA	NA	NA
O00764	976185	1.24124e+06	987135	989454	928256	934685	0.890105	0.291323	0.4	0.716318	0.781359	none	O00764	PDXK	Pyridoxal kinase	35106.9	21	Cytoplasm	GO:0005575//cellular_component;GO:0005576//extracellular region;GO:0005615//extracellular space;GO:0005622//intracellular;GO:0005634//nucleus;GO:0005654//nucleoplasm;GO:0005737//cytoplasm;GO:0005829//cytosol;GO:0012505//endomembrane system;GO:0030141//secretory granule;GO:0031410//cytoplasmic vesicle;GO:0031974//membrane-enclosed lumen;GO:0031981//nuclear lumen;GO:0031982//vesicle;GO:0031983//ves…	GO:0000166//nucleotide binding;GO:0000287//magnesium ion binding;GO:0003674//molecular_function;GO:0003824//catalytic activity;GO:0005488//binding;GO:0005515//protein binding;GO:0005524//ATP binding;GO:0008270//zinc ion binding;GO:0008478//pyridoxal kinase activity;GO:0016301//kinase activity;GO:0016740//transferase activity;GO:0016772//transferase activity, transferring phosphorus-containing gro…	GO:0002274//myeloid leukocyte activation;GO:0002275//myeloid cell activation involved in immune response;GO:0002366//leukocyte activation involved in immune response;GO:0002444//myeloid leukocyte mediated immunity;GO:0006767//water-soluble vitamin metabolic process;GO:0006796//phosphate-containing compound metabolic process;GO:0006887//exocytosis;GO:0009110//vitamin biosynthetic process;GO:000944…	Metabolism::Coenzyme transport and metabolism::Phosphomethylpyrimidine kinase	1. Metabolism::1.0 Global and overview maps::hsa01240//Biosynthesis of cofactors;1. Metabolism::1.8 Metabolism of cofactors and vitamins::hsa00750//Vitamin B6 metabolism;1. Metabolism::1.0 Global and overview maps::hsa01100//Metabolic pathways	Immune System::R-HSA-168249//Innate Immune System|Metabolism::R-HSA-196849//Metabolism of water-soluble vitamins and cofactors|Metabolism::R-HSA-196854//Metabolism of vitamins and cofactors|Immune System::R-HSA-6798695//Neutrophil degranulation|Metabolism::R-HSA-964975//Vitamins B6 activation to pyridoxal phosphate	NA	NA	Fetal kidney::Normal::Monocyte;Fetal kidney::Normal::Natural killer T (NKT) cell	NA	NA	NA	NA
O00767	37851.5	25676.4	15493.9	19526.5	17642	14626.5	0.655452	0.291673	0.4	0.716318	0.781359	none	O00767	SCD	Stearoyl-CoA desaturase	41527.8	10	Cytoplasm	GO:0005575//cellular_component;GO:0005622//intracellular;GO:0005634//nucleus;GO:0005730//nucleolus;GO:0005737//cytoplasm;GO:0005783//endoplasmic reticulum;GO:0005789//endoplasmic reticulum membrane;GO:0012505//endomembrane system;GO:0016020//membrane;GO:0016021//integral component of membrane;GO:0030176//integral component of endoplasmic reticulum membrane;GO:0031090//organelle membrane;GO:003122…	GO:0003674//molecular_function;GO:0003824//catalytic activity;GO:0004768//stearoyl-CoA 9-desaturase activity;GO:0005488//binding;GO:0005506//iron ion binding;GO:0005515//protein binding;GO:0016215//acyl-CoA desaturase activity;GO:0016491//oxidoreductase activity;GO:0016705//oxidoreductase activity, acting on paired donors, with incorporation or reduction of molecular oxygen;GO:0016717//oxidoreduc…	GO:0006066//alcohol metabolic process;GO:0006139//nucleobase-containing compound metabolic process;GO:0006631//fatty acid metabolic process;GO:0006637//acyl-CoA metabolic process;GO:0006753//nucleoside phosphate metabolic process;GO:0006796//phosphate-containing compound metabolic process;GO:0008202//steroid metabolic process;GO:0008610//lipid biosynthetic process;GO:0009889//regulation of biosyn…	Metabolism::Lipid transport and metabolism::Belongs to the fatty acid desaturase type 1 family	6. Human Diseases::6.10 Endocrine and metabolic disease::hsa04936//Alcoholic liver disease;1. Metabolism::1.3 Lipid metabolism::hsa01040//Biosynthesis of unsaturated fatty acids;3. Environmental Information Processing::3.2 Signal transduction::hsa04152//AMPK signaling pathway;1. Metabolism::1.0 Global and overview maps::hsa01212//Fatty acid metabolism;1. Metabolism::1.0 Global and overview maps::…	Metabolism::R-HSA-1655829//Regulation of cholesterol biosynthesis by SREBP (SREBF)|Metabolism::R-HSA-2426168//Activation of gene expression by SREBF (SREBP)|Metabolism::R-HSA-556833//Metabolism of lipids|Metabolism::R-HSA-75105//Fatty acyl-CoA biosynthesis|Metabolism::R-HSA-8957322//Metabolism of steroids|Metabolism::R-HSA-8978868//Fatty acid metabolism|Signal Transduction::R-HSA-9006931//Signali…	WP1982//Sterol regulatory element-binding proteins (SREBP) signaling;WP2011//SREBF and miR33 in cholesterol and lipid homeostasis;WP236//Adipogenesis;WP2874//Liver X receptor pathway;WP2882//Nuclear receptors meta-pathway;WP357//Fatty acid biosynthesis;WP3915//Angiopoietin-like protein 8 regulatory pathway;WP3942//PPAR signaling pathway;WP4718//Cholesterol metabolism with Bloch and Kandutsch-Russ…	NA	Embryonic prefrontal cortex::Normal::Astrocyte	NA	NA	NA	NA
O14494	667725	639100	518734	594043	586291	502742	0.921951	0.46034	0.4	0.795401	0.781359	none	O14494	PLPP1	Phospholipid phosphatase 1	32160.2	5	Plasma membrane	GO:0005575//cellular_component;GO:0005576//extracellular region;GO:0005615//extracellular space;GO:0005886//plasma membrane;GO:0005887//integral component of plasma membrane;GO:0005901//caveola;GO:0016020//membrane;GO:0016021//integral component of membrane;GO:0016324//apical plasma membrane;GO:0031224//intrinsic component of membrane;GO:0031226//intrinsic component of plasma membrane;GO:0031982/…	GO:0000810//diacylglycerol diphosphate phosphatase activity;GO:0003674//molecular_function;GO:0003824//catalytic activity;GO:0005488//binding;GO:0005515//protein binding;GO:0008195//phosphatidate phosphatase activity;GO:0016462//pyrophosphatase activity;GO:0016787//hydrolase activity;GO:0016788//hydrolase activity, acting on ester bonds;GO:0016791//phosphatase activity;GO:0016817//hydrolase activ…	GO:0006066//alcohol metabolic process;GO:0006643//membrane lipid metabolic process;GO:0006644//phospholipid metabolic process;GO:0006665//sphingolipid metabolic process;GO:0006796//phosphate-containing compound metabolic process;GO:0007165//signal transduction;GO:0007186//G protein-coupled receptor signaling pathway;GO:0007205//protein kinase C-activating G protein-coupled receptor signaling path…	Metabolism::Lipid transport and metabolism::Lipid phosphate phosphohydrolase	1. Metabolism::1.3 Lipid metabolism::hsa00565//Ether lipid metabolism;1. Metabolism::1.3 Lipid metabolism::hsa00564//Glycerophospholipid metabolism;5. Organismal Systems::5.4 Digestive system::hsa04975//Fat digestion and absorption;1. Metabolism::1.3 Lipid metabolism::hsa00561//Glycerolipid metabolism;6. Human Diseases::6.1 Cancer: overview::hsa05231//Choline metabolism in cancer;1. Metabolism::1…	Metabolism::R-HSA-1660661//Sphingolipid de novo biosynthesis|Metabolism::R-HSA-428157//Sphingolipid metabolism|Metabolism::R-HSA-556833//Metabolism of lipids	WP138//Androgen receptor signaling pathway;WP1422//Sphingolipid pathway;WP325//Triacylglyceride synthesis	NA	Liver::Hepatocellular Cancer::Exhausted CD8+ T cell	NA	NA	NA	NA
O14495	1.67885e+06	1.61142e+06	1.07149e+06	1.31716e+06	1.26218e+06	1.13426e+06	0.851399	0.426186	0.7	0.781808	0.889591	none	O14495	PLPP3	Phospholipid phosphatase 3	35120.6	1	Plasma membrane	GO:0000139//Golgi membrane;GO:0005575//cellular_component;GO:0005622//intracellular;GO:0005737//cytoplasm;GO:0005783//endoplasmic reticulum;GO:0005789//endoplasmic reticulum membrane;GO:0005793//endoplasmic reticulum-Golgi intermediate compartment;GO:0005794//Golgi apparatus;GO:0005802//trans-Golgi network;GO:0005886//plasma membrane;GO:0005887//integral component of plasma membrane;GO:0005911//c…	GO:0003674//molecular_function;GO:0003824//catalytic activity;GO:0005102//signaling receptor binding;GO:0005178//integrin binding;GO:0005488//binding;GO:0005515//protein binding;GO:0008195//phosphatidate phosphatase activity;GO:0016787//hydrolase activity;GO:0016788//hydrolase activity, acting on ester bonds;GO:0016791//phosphatase activity;GO:0042392//sphingosine-1-phosphate phosphatase activity…	GO:0001667//ameboidal-type cell migration;GO:0006066//alcohol metabolic process;GO:0006139//nucleobase-containing compound metabolic process;GO:0006643//membrane lipid metabolic process;GO:0006644//phospholipid metabolic process;GO:0006665//sphingolipid metabolic process;GO:0006796//phosphate-containing compound metabolic process;GO:0006890//retrograde vesicle-mediated transport, Golgi to endopla…	Metabolism::Lipid transport and metabolism::Phosphatidic acid phosphatase type 2B	1. Metabolism::1.3 Lipid metabolism::hsa00565//Ether lipid metabolism;1. Metabolism::1.3 Lipid metabolism::hsa00564//Glycerophospholipid metabolism;5. Organismal Systems::5.4 Digestive system::hsa04975//Fat digestion and absorption;1. Metabolism::1.3 Lipid metabolism::hsa00561//Glycerolipid metabolism;6. Human Diseases::6.1 Cancer: overview::hsa05231//Choline metabolism in cancer;1. Metabolism::1…	Metabolism::R-HSA-1660661//Sphingolipid de novo biosynthesis|Metabolism::R-HSA-428157//Sphingolipid metabolism|Metabolism::R-HSA-556833//Metabolism of lipids	WP325//Triacylglyceride synthesis;WP4725//Sphingolipid metabolism overview;WP4726//Sphingolipid metabolism: integrated pathway	NA	Embryonic prefrontal cortex::Normal::Neural progenitor cell	NA	NA	NA	NA
O14497	246575	258843	267343	242309	241071	245049	0.942632	0.125013	0.1	0.628474	0.470974	none	O14497	ARID1A	AT-rich interactive domain-containing protein 1A	242078	1	Cytoplasm	GO:0000228//nuclear chromosome;GO:0000785//chromatin;GO:0000790//nuclear chromatin;GO:0005575//cellular_component;GO:0005622//intracellular;GO:0005634//nucleus;GO:0005654//nucleoplasm;GO:0005694//chromosome;GO:0016514//SWI/SNF complex;GO:0031974//membrane-enclosed lumen;GO:0031981//nuclear lumen;GO:0032991//protein-containing complex;GO:0035060//brahma complex;GO:0043226//organelle;GO:0043227//me…	GO:0003674//molecular_function;GO:0003676//nucleic acid binding;GO:0003677//DNA binding;GO:0003682//chromatin binding;GO:0003712//transcription coregulator activity;GO:0003713//transcription coactivator activity;GO:0005102//signaling receptor binding;GO:0005488//binding;GO:0005515//protein binding;GO:0008134//transcription factor binding;GO:0016922//nuclear receptor binding;GO:0031491//nucleosome…	GO:0001704//formation of primary germ layer;GO:0001890//placenta development;GO:0001944//vasculature development;GO:0002009//morphogenesis of an epithelium;GO:0002072//optic cup morphogenesis involved in camera-type eye development;GO:0003408//optic cup formation involved in camera-type eye development;GO:0006139//nucleobase-containing compound metabolic process;GO:0006325//chromatin organization…	Information storage and processing::Transcription::SWI/SNF-like complex subunit BAF250/Osa	6. Human Diseases::6.2 Cancer: specific types::hsa05225//Hepatocellular carcinoma;5. Organismal Systems::5.10 Environmental adaptation::hsa04714//Thermogenesis	Gene expression (Transcription)::R-HSA-212436//Generic Transcription Pathway|Chromatin organization::R-HSA-3214858//RMTs methylate histone arginines|Chromatin organization::R-HSA-3247509//Chromatin modifying enzymes|Gene expression (Transcription)::R-HSA-73857//RNA Polymerase II Transcription|Gene expression (Transcription)::R-HSA-8878171//Transcriptional regulation by RUNX1|Gene expression (Tran…	WP3651//Pathways affected in adenoid cystic carcinoma;WP4204//Tumor suppressor activity of SMARCB1;WP4321//Thermogenesis	NA	Fetal kidney::Normal::Natural killer T (NKT) cell	ARID	NA	NA	NA
O14524	154014	146093	102026	151711	131195	124670	1.01353	0.86761	1	0.959337	1	none	O14524	NEMP1	Nuclear envelope integral membrane protein 1	50646.5	12	Plasma membrane	GO:0005575//cellular_component;GO:0005622//intracellular;GO:0005634//nucleus;GO:0005635//nuclear envelope;GO:0005637//nuclear inner membrane;GO:0012505//endomembrane system;GO:0016020//membrane;GO:0016021//integral component of membrane;GO:0019866//organelle inner membrane;GO:0031090//organelle membrane;GO:0031224//intrinsic component of membrane;GO:0031965//nuclear membrane;GO:0031967//organelle…	GO:0003674//molecular_function	NA	Poorly characterized::Function unknown::NEMP family	NA	NA	NA	NA	NA	NA	NA	NA	NA
O14530	334433	344027	375984	348284	350245	357385	1.00139	0.948916	0.7	0.98454	0.889591	none	O14530	TXNDC9	Thioredoxin domain-containing protein 9	26537.3	2	Cytoplasm	GO:0005575//cellular_component;GO:0005622//intracellular;GO:0005634//nucleus;GO:0005737//cytoplasm;GO:0005813//centrosome;GO:0005815//microtubule organizing center;GO:0005829//cytosol;GO:0005856//cytoskeleton;GO:0015630//microtubule cytoskeleton;GO:0030496//midbody;GO:0043226//organelle;GO:0043227//membrane-bounded organelle;GO:0043228//non-membrane-bounded organelle;GO:0043229//intracellular org…	GO:0003674//molecular_function;GO:0005488//binding;GO:0005515//protein binding;GO:0045296//cadherin binding;GO:0050839//cell adhesion molecule binding	NA	Metabolism::Energy production and conversion::Thioredoxin	NA	NA	NA	NA	Fetal kidney::Normal::Natural killer T (NKT) cell	NA	NA	NA	NA
O14545	604749	599076	720506	740008	712513	757879	1.14866	0.132309	0.2	0.628906	0.606389	none	O14545	TRAFD1	TRAF-type zinc finger domain-containing protein 1	64849.6	12	Nucleus	GO:0005575//cellular_component;GO:0005622//intracellular;GO:0005737//cytoplasm;GO:0005739//mitochondrion;GO:0043226//organelle;GO:0043227//membrane-bounded organelle;GO:0043229//intracellular organelle;GO:0043231//intracellular membrane-bounded organelle;GO:0110165//cellular anatomical entity	GO:0003674//molecular_function;GO:0005488//binding;GO:0005515//protein binding;GO:0043167//ion binding;GO:0043169//cation binding;GO:0046872//metal ion binding	GO:0002683//negative regulation of immune system process;GO:0002831//regulation of response to biotic stimulus;GO:0002832//negative regulation of response to biotic stimulus;GO:0006996//organelle organization;GO:0031347//regulation of defense response;GO:0031348//negative regulation of defense response;GO:0032101//regulation of response to external stimulus;GO:0032102//negative regulation of resp…	Poorly characterized::Function unknown::zinc finger	NA	NA	WP1449//Regulation of toll-like receptor signaling pathway	NA	Embryo::Normal::1-cell stage cell (Blastomere);Fetal gonad::Normal::Meiotic prophase fetal germ cell;Liver::Hepatocellular Cancer::Exhausted CD8+ T cell	NA	NA	NA	NA
O14548	387429	378177	302146	386677	382193	290012	0.991692	0.934371	1	0.980809	1	none	O14548	COX7A2L	Cytochrome c oxidase subunit 7A-related protein, mitochondrial	12616.3	2	Cytoplasm	GO:0005575//cellular_component;GO:0005622//intracellular;GO:0005634//nucleus;GO:0005730//nucleolus;GO:0005737//cytoplasm;GO:0005739//mitochondrion;GO:0005740//mitochondrial envelope;GO:0005743//mitochondrial inner membrane;GO:0005746//mitochondrial respirasome;GO:0016020//membrane;GO:0019866//organelle inner membrane;GO:0031090//organelle membrane;GO:0031966//mitochondrial membrane;GO:0031967//or…	GO:0003674//molecular_function;GO:0003824//catalytic activity;GO:0004129//cytochrome-c oxidase activity;GO:0005215//transporter activity;GO:0008324//cation transmembrane transporter activity;GO:0009055//electron transfer activity;GO:0015002//heme-copper terminal oxidase activity;GO:0015075//ion transmembrane transporter activity;GO:0015077//monovalent inorganic cation transmembrane transporter ac…	GO:0002082//regulation of oxidative phosphorylation;GO:0006119//oxidative phosphorylation;GO:0006796//phosphate-containing compound metabolic process;GO:0006811//ion transport;GO:0006996//organelle organization;GO:0015980//energy derivation by oxidation of organic compounds;GO:0022607//cellular component assembly;GO:0022900//electron transport chain;GO:0022904//respiratory electron transport chai…	Poorly characterized::Function unknown::Cytochrome c oxidase subunit	5. Organismal Systems::5.3 Circulatory system::hsa04260//Cardiac muscle contraction;6. Human Diseases::6.7 Neurodegenerative disease::hsa05016//Huntington disease;6. Human Diseases::6.10 Endocrine and metabolic disease::hsa04932//Non-alcoholic fatty liver disease;6. Human Diseases::6.7 Neurodegenerative disease::hsa05014//Amyotrophic lateral sclerosis;5. Organismal Systems::5.10 Environmental ada…	Metabolism::R-HSA-1428517//The citric acid (TCA) cycle and respiratory electron transport|Metabolism::R-HSA-163200//Respiratory electron transport, ATP synthesis by chemiosmotic coupling, and heat production by uncoupling proteins.|Gene expression (Transcription)::R-HSA-212436//Generic Transcription Pathway|Gene expression (Transcription)::R-HSA-3700989//Transcriptional Regulation by TP53|Gene ex…	WP111//Electron transport chain: OXPHOS system in mitochondria;WP4396//Nonalcoholic fatty liver disease	NA	Fetal gonad::Normal::Oogenesis phase fetal germ cell;Fetal kidney::Normal::Natural killer T (NKT) cell	NA	NA	NA	NA
O14558	930345	956881	902300	888203	841451	902750	0.943675	0.102707	0.2	0.599933	0.606389	none	O14558	HSPB6	Heat shock protein beta-6	17137.9	19	Cytoplasm	GO:0005575//cellular_component;GO:0005576//extracellular region;GO:0005622//intracellular;GO:0005634//nucleus;GO:0005730//nucleolus;GO:0005737//cytoplasm;GO:0005794//Golgi apparatus;GO:0005829//cytosol;GO:0012505//endomembrane system;GO:0031974//membrane-enclosed lumen;GO:0031981//nuclear lumen;GO:0043226//organelle;GO:0043227//membrane-bounded organelle;GO:0043228//non-membrane-bounded organelle…	GO:0003674//molecular_function;GO:0005198//structural molecule activity;GO:0005212//structural constituent of eye lens;GO:0005488//binding;GO:0005515//protein binding;GO:0042802//identical protein binding;GO:0042803//protein homodimerization activity;GO:0046983//protein dimerization activity;GO:0051082//unfolded protein binding;GO:0051087//chaperone binding	GO:0001525//angiogenesis;GO:0001944//vasculature development;GO:0006915//apoptotic process;GO:0006936//muscle contraction;GO:0010941//regulation of cell death;GO:0022603//regulation of anatomical structure morphogenesis;GO:0035239//tube morphogenesis;GO:0035295//tube development;GO:0043067//regulation of programmed cell death;GO:0043069//negative regulation of programmed cell death;GO:0044057//re…	Cellular processes and signaling::Posttranslational modification, protein turnover, chaperones::Belongs to the small heat shock protein (HSP20) family	NA	NA	NA	NA	Fetal gonad::Normal::Leydig cell;Fetal gonad::Normal::Leydig precursor cell;Liver::Normal::Mesenchymal cell	NA	NA	NA	NA
O14561	50742.7	59435.5	52846.5	45408.7	49266.4	38188	0.814988	0.0914611	0.1	0.596919	0.470974	none	O14561	NDUFAB1	Acyl carrier protein, mitochondrial	17419.6	16	Mitochondria	GO:0000313//organellar ribosome;GO:0000315//organellar large ribosomal subunit;GO:0005575//cellular_component;GO:0005622//intracellular;GO:0005634//nucleus;GO:0005654//nucleoplasm;GO:0005737//cytoplasm;GO:0005739//mitochondrion;GO:0005740//mitochondrial envelope;GO:0005743//mitochondrial inner membrane;GO:0005746//mitochondrial respirasome;GO:0005747//mitochondrial respiratory chain complex I;GO:…	GO:0000035//acyl binding;GO:0000036//acyl carrier activity;GO:0003674//molecular_function;GO:0003824//catalytic activity;GO:0003954//NADH dehydrogenase activity;GO:0005488//binding;GO:0005504//fatty acid binding;GO:0005509//calcium ion binding;GO:0005515//protein binding;GO:0008137//NADH dehydrogenase (ubiquinone) activity;GO:0008289//lipid binding;GO:0016491//oxidoreductase activity;GO:0016651//…	GO:0006119//oxidative phosphorylation;GO:0006631//fatty acid metabolic process;GO:0006796//phosphate-containing compound metabolic process;GO:0006996//organelle organization;GO:0008610//lipid biosynthetic process;GO:0010467//gene expression;GO:0015980//energy derivation by oxidation of organic compounds;GO:0016053//organic acid biosynthetic process;GO:0019538//protein metabolic process;GO:0022607…	Metabolism::Energy production and conversion::Carrier of the growing fatty acid chain in fatty acid biosynthesis	6. Human Diseases::6.7 Neurodegenerative disease::hsa05016//Huntington disease;5. Organismal Systems::5.6 Nervous system::hsa04723//Retrograde endocannabinoid signaling;6. Human Diseases::6.10 Endocrine and metabolic disease::hsa04932//Non-alcoholic fatty liver disease;6. Human Diseases::6.7 Neurodegenerative disease::hsa05014//Amyotrophic lateral sclerosis;5. Organismal Systems::5.10 Environment…	Metabolism::R-HSA-1428517//The citric acid (TCA) cycle and respiratory electron transport|Metabolism::R-HSA-163200//Respiratory electron transport, ATP synthesis by chemiosmotic coupling, and heat production by uncoupling proteins.|Metabolism::R-HSA-389661//Glyoxylate metabolism and glycine degradation|Metabolism::R-HSA-556833//Metabolism of lipids|Metabolism::R-HSA-611105//Respiratory electron t…	WP111//Electron transport chain: OXPHOS system in mitochondria;WP4324//Mitochondrial complex I assembly model OXPHOS system;WP4396//Nonalcoholic fatty liver disease;WP623//Oxidative phosphorylation	NA	Fetal gonad::Normal::Gonadal mitotic phase fetal germ cell;Fetal gonad::Normal::Mitotic fetal germ cell;Fetal kidney::Normal::Natural killer T (NKT) cell	NA	NA	NA	NA
O14562	566597	575165	594214	556835	580239	563187	0.979426	0.329598	0.4	0.743444	0.781359	none	O14562	UBFD1	Ubiquitin domain-containing protein UBFD1	33386.4	16	Cytoplasm	NA	GO:0003674//molecular_function;GO:0003676//nucleic acid binding;GO:0003723//RNA binding;GO:0005488//binding;GO:0005515//protein binding;GO:0045296//cadherin binding;GO:0050839//cell adhesion molecule binding;GO:0097159//organic cyclic compound binding;GO:1901363//heterocyclic compound binding	NA	Cellular processes and signaling::Posttranslational modification, protein turnover, chaperones::Ubiquitin homologues	NA	NA	NA	NA	NA	NA	NA	NA	NA
O14578	22104.1	25964.1	25138.2	19237.5	25154	22690.8	0.916345	0.389427	0.7	0.763722	0.889591	none	O14578	CIT	Citron Rho-interacting kinase	231461	12	Nucleus	GO:0005575//cellular_component;GO:0005622//intracellular;GO:0005737//cytoplasm;GO:0005829//cytosol;GO:0005856//cytoskeleton;GO:0016020//membrane;GO:0043226//organelle;GO:0043228//non-membrane-bounded organelle;GO:0043229//intracellular organelle;GO:0043232//intracellular non-membrane-bounded organelle;GO:0110165//cellular anatomical entity	GO:0000166//nucleotide binding;GO:0003674//molecular_function;GO:0003824//catalytic activity;GO:0004672//protein kinase activity;GO:0004674//protein serine/threonine kinase activity;GO:0005488//binding;GO:0005515//protein binding;GO:0005524//ATP binding;GO:0016301//kinase activity;GO:0016740//transferase activity;GO:0016772//transferase activity, transferring phosphorus-containing groups;GO:00167…	GO:0000281//mitotic cytokinesis;GO:0000910//cytokinesis;GO:0006796//phosphate-containing compound metabolic process;GO:0006915//apoptotic process;GO:0006996//organelle organization;GO:0007165//signal transduction;GO:0007399//nervous system development;GO:0010564//regulation of cell cycle process;GO:0019538//protein metabolic process;GO:0022008//neurogenesis;GO:0031032//actomyosin structure organi…	Cellular processes and signaling::Signal transduction mechanisms::Domain found in NIK1-like kinases, mouse citron and yeast ROM1, ROM2	NA	Signal Transduction::R-HSA-194315//Signaling by Rho GTPases|Signal Transduction::R-HSA-195258//RHO GTPase Effectors|Signal Transduction::R-HSA-5625900//RHO GTPases activate CIT	WP5087//Malignant pleural mesothelioma;WP524//G13 signaling pathway	NA	NA	NA	AGC	DMPK	NA
O14579	960369	1.03624e+06	1.06943e+06	956280	946884	974496	0.93856	0.183318	0.2	0.657068	0.606389	none	O14579	COPE	Coatomer subunit epsilon	34486.5	19	Cytoplasm	GO:0000139//Golgi membrane;GO:0005575//cellular_component;GO:0005622//intracellular;GO:0005634//nucleus;GO:0005654//nucleoplasm;GO:0005737//cytoplasm;GO:0005789//endoplasmic reticulum membrane;GO:0005794//Golgi apparatus;GO:0005798//Golgi-associated vesicle;GO:0005829//cytosol;GO:0012505//endomembrane system;GO:0012506//vesicle membrane;GO:0016020//membrane;GO:0030117//membrane coat;GO:0030120//v…	GO:0003674//molecular_function;GO:0005198//structural molecule activity;GO:0005488//binding;GO:0005515//protein binding	GO:0006888//endoplasmic reticulum to Golgi vesicle-mediated transport;GO:0006890//retrograde vesicle-mediated transport, Golgi to endoplasmic reticulum;GO:0006891//intra-Golgi vesicle-mediated transport;GO:0015031//protein transport;GO:0016192//vesicle-mediated transport;GO:0045184//establishment of protein localization;GO:0046907//intracellular transport;GO:0071702//organic substance transport;G…	Cellular processes and signaling::Intracellular trafficking, secretion, and vesicular transport::The coatomer is a cytosolic protein complex that binds to dilysine motifs and reversibly associates with Golgi non- clathrin-coated vesicles, which further mediate biosynthetic protein transport from the ER, via the Golgi up to the trans Golgi network. The coatomer complex is required for budding from…	NA	Metabolism of proteins::R-HSA-199977//ER to Golgi Anterograde Transport|Vesicle-mediated transport::R-HSA-199977//ER to Golgi Anterograde Transport|Vesicle-mediated transport::R-HSA-199991//Membrane Trafficking|Metabolism of proteins::R-HSA-446203//Asparagine N-linked glycosylation|Metabolism of proteins::R-HSA-597592//Post-translational protein modification|Metabolism of proteins::R-HSA-6807878/…	NA	NA	Fetal gonad::Normal::Granulosa cell;Fetal gonad::Normal::Sertoli cell;Fetal kidney::Normal::Natural killer T (NKT) cell	NA	NA	NA	NA
O14602	4.03228e+06	4.33468e+06	4.36901e+06	4.17102e+06	4.05603e+06	3.86584e+06	0.949506	0.202691	0.4	0.671189	0.781359	none	O14602	EIF1AY	Eukaryotic translation initiation factor 1A, Y-chromosomal	16444.4	Y	Cytoplasm	NA	GO:0003674//molecular_function;GO:0003676//nucleic acid binding;GO:0003723//RNA binding;GO:0003743//translation initiation factor activity;GO:0005488//binding;GO:0005515//protein binding;GO:0008135//translation factor activity, RNA binding;GO:0045182//translation regulator activity;GO:0090079//translation regulator activity, nucleic acid binding;GO:0097159//organic cyclic compound binding;GO:1901…	GO:0006518//peptide metabolic process;GO:0009059//macromolecule biosynthetic process;GO:0010467//gene expression;GO:0019538//protein metabolic process;GO:0034645//cellular macromolecule biosynthetic process;GO:0043603//cellular amide metabolic process;GO:0044260//cellular macromolecule metabolic process;GO:0044267//cellular protein metabolic process;GO:0044271//cellular nitrogen compound biosynth…	Information storage and processing::Translation, ribosomal structure and biogenesis::translation initiation factor activity	NA	NA	WP107//Translation factors	NA	Fetal kidney::Normal::Natural killer T (NKT) cell;Kidney::Normal::B cell;Liver::Normal::Liver bud hepatic cell	NA	NA	NA	NA
O14613	34630.8	33980.9	41172.6	37428.8	37545.2	38992.1	1.03809	0.57395	0.7	0.84427	0.889591	none	O14613	CDC42EP2	Cdc42 effector protein 2	22486.6	11	Mitochondria	GO:0005575//cellular_component;GO:0005622//intracellular;GO:0005737//cytoplasm;GO:0005829//cytosol;GO:0005856//cytoskeleton;GO:0005886//plasma membrane;GO:0012505//endomembrane system;GO:0015630//microtubule cytoskeleton;GO:0016020//membrane;GO:0030139//endocytic vesicle;GO:0031410//cytoplasmic vesicle;GO:0031982//vesicle;GO:0043226//organelle;GO:0043227//membrane-bounded organelle;GO:0043228//no…	GO:0001515//opioid peptide activity;GO:0003674//molecular_function;GO:0005096//GTPase activator activity;GO:0005102//signaling receptor binding;GO:0005488//binding;GO:0005515//protein binding;GO:0008047//enzyme activator activity;GO:0017016//Ras GTPase binding;GO:0017048//Rho GTPase binding;GO:0017049//GTP-Rho binding;GO:0019899//enzyme binding;GO:0030234//enzyme regulator activity;GO:0030545//re…	GO:0000902//cell morphogenesis;GO:0006996//organelle organization;GO:0007015//actin filament organization;GO:0007165//signal transduction;GO:0007264//small GTPase mediated signal transduction;GO:0010638//positive regulation of organelle organization;GO:0022603//regulation of anatomical structure morphogenesis;GO:0022604//regulation of cell morphogenesis;GO:0022607//cellular component assembly;GO:…	Cellular processes and signaling::Cytoskeleton::Cdc42 effector	NA	Signal Transduction::R-HSA-5683057//MAPK family signaling cascades|Signal Transduction::R-HSA-5687128//MAPK6/MAPK4 signaling	NA	NA	Fetal gonad::Normal::Endothelial cell;Fetal kidney::Normal::Monocyte;Liver::Normal::Mesenchymal cell	NA	NA	NA	NA
O14617	4.3113e+06	3.92774e+06	3.69697e+06	4.45007e+06	4.41373e+06	4.14505e+06	1.08988	0.179915	0.2	0.653881	0.606389	none	O14617	AP3D1	AP-3 complex subunit delta-1	130175	19	Cytoplasm	GO:0000139//Golgi membrane;GO:0000323//lytic vacuole;GO:0005575//cellular_component;GO:0005622//intracellular;GO:0005737//cytoplasm;GO:0005764//lysosome;GO:0005765//lysosomal membrane;GO:0005768//endosome;GO:0005773//vacuole;GO:0005774//vacuolar membrane;GO:0005794//Golgi apparatus;GO:0010008//endosome membrane;GO:0012505//endomembrane system;GO:0016020//membrane;GO:0030054//cell junction;GO:0030…	GO:0003674//molecular_function;GO:0005488//binding;GO:0005515//protein binding	GO:0002520//immune system development;GO:0002521//leukocyte differentiation;GO:0002684//positive regulation of immune system process;GO:0002694//regulation of leukocyte activation;GO:0002696//positive regulation of leukocyte activation;GO:0006873//cellular ion homeostasis;GO:0006886//intracellular protein transport;GO:0006892//post-Golgi vesicle-mediated transport;GO:0006896//Golgi to vacuole tra…	Cellular processes and signaling::Intracellular trafficking, secretion, and vesicular transport::Part of the AP-3 complex, an adaptor-related complex which is not clathrin-associated. The complex is associated with the Golgi region as well as more peripheral structures. It facilitates the budding of vesicles from the Golgi membrane	4. Cellular Processes::4.1 Transport and catabolism::hsa04142//Lysosome	NA	NA	NA	Fetal gonad::Normal::Mitotic arrest phase fetal germ cell;Fetal kidney::Normal::Natural killer T (NKT) cell	NA	NA	NA	NA
O14618	762806	844436	785486	739662	767506	771941	0.952515	0.250596	0.4	0.693904	0.781359	none	O14618	CCS	Copper chaperone for superoxide dismutase	29044.6	11	Extracellular	GO:0005575//cellular_component;GO:0005576//extracellular region;GO:0005615//extracellular space;GO:0005622//intracellular;GO:0005634//nucleus;GO:0005737//cytoplasm;GO:0005829//cytosol;GO:0043226//organelle;GO:0043227//membrane-bounded organelle;GO:0043229//intracellular organelle;GO:0043231//intracellular membrane-bounded organelle;GO:0110165//cellular anatomical entity	GO:0003674//molecular_function;GO:0003824//catalytic activity;GO:0004784//superoxide dismutase activity;GO:0005488//binding;GO:0005507//copper ion binding;GO:0005515//protein binding;GO:0015035//protein disulfide oxidoreductase activity;GO:0015036//disulfide oxidoreductase activity;GO:0016209//antioxidant activity;GO:0016491//oxidoreductase activity;GO:0016667//oxidoreductase activity, acting on …	GO:0000302//response to reactive oxygen species;GO:0000305//response to oxygen radical;GO:0006801//superoxide metabolic process;GO:0006811//ion transport;GO:0009893//positive regulation of metabolic process;GO:0010467//gene expression;GO:0019430//removal of superoxide radicals;GO:0019538//protein metabolic process;GO:0034599//cellular response to oxidative stress;GO:0043085//positive regulation o…	Metabolism::Inorganic ion transport and metabolism::Copper/zinc superoxide dismutase (SODC)	6. Human Diseases::6.7 Neurodegenerative disease::hsa05014//Amyotrophic lateral sclerosis;6. Human Diseases::6.7 Neurodegenerative disease::hsa05022//Pathways of neurodegeneration - multiple diseases	Cellular responses to stimuli::R-HSA-2262752//Cellular responses to stress|Cellular responses to stimuli::R-HSA-3299685//Detoxification of Reactive Oxygen Species	WP2447//Amyotrophic lateral sclerosis (ALS);WP3286//Copper homeostasis	NA	Blood::Normal::Plasmacytoid dendritic cell;Kidney::Normal::B cell	NA	NA	NA	NA
O14641	188742	182677	194453	193602	181188	172396	0.96698	0.432458	0.4	0.785347	0.781359	none	O14641;Q92997;P54792;O14640	DVL2	Segment polarity protein dishevelled homolog DVL-2	78958.7	17	Nucleus	GO:0005575//cellular_component;GO:0005622//intracellular;GO:0005634//nucleus;GO:0005654//nucleoplasm;GO:0005737//cytoplasm;GO:0005829//cytosol;GO:0005886//plasma membrane;GO:0016020//membrane;GO:0016234//inclusion body;GO:0016235//aggresome;GO:0016328//lateral plasma membrane;GO:0016604//nuclear body;GO:0030135//coated vesicle;GO:0030136//clathrin-coated vesicle;GO:0030139//endocytic vesicle;GO:0…	GO:0001664//G protein-coupled receptor binding;GO:0003674//molecular_function;GO:0005102//signaling receptor binding;GO:0005109//frizzled binding;GO:0005488//binding;GO:0005515//protein binding;GO:0017016//Ras GTPase binding;GO:0017048//Rho GTPase binding;GO:0019899//enzyme binding;GO:0019900//kinase binding;GO:0019901//protein kinase binding;GO:0019904//protein domain specific binding;GO:0030674…	GO:0000165//MAPK cascade;GO:0000902//cell morphogenesis;GO:0001736//establishment of planar polarity;GO:0002009//morphogenesis of an epithelium;GO:0003002//regionalization;GO:0003007//heart morphogenesis;GO:0003151//outflow tract morphogenesis;GO:0006139//nucleobase-containing compound metabolic process;GO:0006796//phosphate-containing compound metabolic process;GO:0007164//establishment of tissu…	Information storage and processing::Transcription::Dishevelled segment polarity protein 2	3. Environmental Information Processing::3.2 Signal transduction::hsa04330//Notch signaling pathway;6. Human Diseases::6.2 Cancer: specific types::hsa05224//Breast cancer;3. Environmental Information Processing::3.2 Signal transduction::hsa04150//mTOR signaling pathway;6. Human Diseases::6.2 Cancer: specific types::hsa05217//Basal cell carcinoma;4. Cellular Processes::4.3 Cellular community - euk…	Signal Transduction::R-HSA-194315//Signaling by Rho GTPases|Signal Transduction::R-HSA-195258//RHO GTPase Effectors|Signal Transduction::R-HSA-195721//Signaling by WNT|Vesicle-mediated transport::R-HSA-199991//Membrane Trafficking|Signal Transduction::R-HSA-201681//TCF dependent signaling in response to WNT|Signal Transduction::R-HSA-201688//WNT mediated activation of DVL|Signal Transduction::R-H…	WP2059//Alzheimer's disease and miRNA effects;WP2064//Neural crest differentiation;WP268//Notch signaling;WP363//Wnt signaling pathway;WP3664//Regulation of Wnt / B-catenin signaling by small molecule compounds;WP3931//Embryonic stem cell pluripotency pathways;WP399//Wnt signaling pathway and pluripotency;WP4150//Wnt signaling in kidney disease;WP4241//Type 2 papillary renal cell carcinoma;WP4258…	NA	Fetal kidney::Normal::Natural killer T (NKT) cell	NA	NA	NA	NA
O14653	281590	273844	270346	277409	270749	269263	0.989878	0.542572	0.7	0.830816	0.889591	none	O14653	GOSR2	Golgi SNAP receptor complex member 2	24778.5	17	Cytoplasm	GO:0000139//Golgi membrane;GO:0005575//cellular_component;GO:0005622//intracellular;GO:0005737//cytoplasm;GO:0005768//endosome;GO:0005770//late endosome;GO:0005789//endoplasmic reticulum membrane;GO:0005793//endoplasmic reticulum-Golgi intermediate compartment;GO:0005794//Golgi apparatus;GO:0005798//Golgi-associated vesicle;GO:0005829//cytosol;GO:0010008//endosome membrane;GO:0012505//endomembran…	GO:0000149//SNARE binding;GO:0003674//molecular_function;GO:0005484//SNAP receptor activity;GO:0005488//binding;GO:0005515//protein binding;GO:0030674//protein-macromolecule adaptor activity;GO:0060090//molecular adaptor activity	GO:0006886//intracellular protein transport;GO:0006888//endoplasmic reticulum to Golgi vesicle-mediated transport;GO:0006891//intra-Golgi vesicle-mediated transport;GO:0006892//post-Golgi vesicle-mediated transport;GO:0006896//Golgi to vacuole transport;GO:0006901//vesicle coating;GO:0006986//response to unfolded protein;GO:0006996//organelle organization;GO:0007034//vacuolar transport;GO:0007165…	Cellular processes and signaling::Intracellular trafficking, secretion, and vesicular transport::Snare region anchored in the vesicle membrane C-terminus	2. Genetic Information Processing::2.3 Folding, sorting and degradation::hsa04130//SNARE interactions in vesicular transport	Metabolism of proteins::R-HSA-199977//ER to Golgi Anterograde Transport|Vesicle-mediated transport::R-HSA-199977//ER to Golgi Anterograde Transport|Vesicle-mediated transport::R-HSA-199991//Membrane Trafficking|Metabolism of proteins::R-HSA-204005//COPII-mediated vesicle transport|Vesicle-mediated transport::R-HSA-204005//COPII-mediated vesicle transport|Cellular responses to stimuli::R-HSA-38103…	NA	NA	NA	NA	NA	NA	NA
O14656	321265	296009	288005	289493	299305	260518	0.938182	0.295626	0.7	0.719509	0.889591	none	O14656	TOR1A	Torsin-1A	37813.5	9	Endoplasmic reticulum	GO:0005575//cellular_component;GO:0005576//extracellular region;GO:0005615//extracellular space;GO:0005622//intracellular;GO:0005634//nucleus;GO:0005635//nuclear envelope;GO:0005737//cytoplasm;GO:0005783//endoplasmic reticulum;GO:0005788//endoplasmic reticulum lumen;GO:0005789//endoplasmic reticulum membrane;GO:0005829//cytosol;GO:0005856//cytoskeleton;GO:0008021//synaptic vesicle;GO:0012505//end…	GO:0000166//nucleotide binding;GO:0003674//molecular_function;GO:0003824//catalytic activity;GO:0005488//binding;GO:0005515//protein binding;GO:0005524//ATP binding;GO:0008092//cytoskeletal protein binding;GO:0016462//pyrophosphatase activity;GO:0016787//hydrolase activity;GO:0016817//hydrolase activity, acting on acid anhydrides;GO:0016818//hydrolase activity, acting on acid anhydrides, in phosp…	GO:0001504//neurotransmitter uptake;GO:0002009//morphogenesis of an epithelium;GO:0006508//proteolysis;GO:0006811//ion transport;GO:0006836//neurotransmitter transport;GO:0006996//organelle organization;GO:0007399//nervous system development;GO:0009057//macromolecule catabolic process;GO:0010243//response to organonitrogen compound;GO:0010256//endomembrane system organization;GO:0010646//regulati…	Cellular processes and signaling::Posttranslational modification, protein turnover, chaperones::Torsin family 1, member A (Torsin A)	NA	Vesicle-mediated transport::R-HSA-199991//Membrane Trafficking|Vesicle-mediated transport::R-HSA-8856825//Cargo recognition for clathrin-mediated endocytosis|Vesicle-mediated transport::R-HSA-8856828//Clathrin-mediated endocytosis	NA	DOID:0050836//focal dystonia;DOID:529//blepharospasm	Fetal kidney::Normal::Natural killer T (NKT) cell	NA	NA	NA	NA
O14657	226260	228990	204399	212469	212676	210839	0.964125	0.431141	0.7	0.784757	0.889591	none	O14657	TOR1B	Torsin-1B	37983.8	9	Extracellular	GO:0005575//cellular_component;GO:0005576//extracellular region;GO:0005615//extracellular space;GO:0005622//intracellular;GO:0005634//nucleus;GO:0005635//nuclear envelope;GO:0005737//cytoplasm;GO:0005783//endoplasmic reticulum;GO:0005788//endoplasmic reticulum lumen;GO:0012505//endomembrane system;GO:0016020//membrane;GO:0031090//organelle membrane;GO:0031965//nuclear membrane;GO:0031967//organel…	GO:0000166//nucleotide binding;GO:0003674//molecular_function;GO:0003824//catalytic activity;GO:0005488//binding;GO:0005515//protein binding;GO:0005524//ATP binding;GO:0008092//cytoskeletal protein binding;GO:0016462//pyrophosphatase activity;GO:0016787//hydrolase activity;GO:0016817//hydrolase activity, acting on acid anhydrides;GO:0016818//hydrolase activity, acting on acid anhydrides, in phosp…	GO:0006986//response to unfolded protein;GO:0006996//organelle organization;GO:0010256//endomembrane system organization;GO:0034613//cellular protein localization;GO:0035966//response to topologically incorrect protein;GO:0051084//'de novo' posttranslational protein folding;GO:0051085//chaperone cofactor-dependent protein refolding;GO:0061024//membrane organization	Cellular processes and signaling::Posttranslational modification, protein turnover, chaperones::Torsin	NA	Vesicle-mediated transport::R-HSA-199991//Membrane Trafficking|Vesicle-mediated transport::R-HSA-8856825//Cargo recognition for clathrin-mediated endocytosis|Vesicle-mediated transport::R-HSA-8856828//Clathrin-mediated endocytosis	NA	NA	Esophagus::Normal::Secretory progenitor cell;Fetal kidney::Normal::Natural killer T (NKT) cell	NA	NA	NA	NA
O14662	276684	267191	223982	252780	241152	235384	0.949806	0.547949	0.7	0.833283	0.889591	none	O14662	STX16	Syntaxin-16	37035.9	20	Mitochondria	GO:0000139//Golgi membrane;GO:0005575//cellular_component;GO:0005622//intracellular;GO:0005737//cytoplasm;GO:0005794//Golgi apparatus;GO:0005795//Golgi stack;GO:0005802//trans-Golgi network;GO:0005829//cytosol;GO:0005925//focal adhesion;GO:0008021//synaptic vesicle;GO:0012505//endomembrane system;GO:0012506//vesicle membrane;GO:0016020//membrane;GO:0016021//integral component of membrane;GO:00300…	GO:0000149//SNARE binding;GO:0003674//molecular_function;GO:0005484//SNAP receptor activity;GO:0005488//binding;GO:0005515//protein binding;GO:0019905//syntaxin binding;GO:0030674//protein-macromolecule adaptor activity;GO:0060090//molecular adaptor activity	GO:0006886//intracellular protein transport;GO:0006996//organelle organization;GO:0010256//endomembrane system organization;GO:0015031//protein transport;GO:0016192//vesicle-mediated transport;GO:0016197//endosomal transport;GO:0016482//cytosolic transport;GO:0034613//cellular protein localization;GO:0042147//retrograde transport, endosome to Golgi;GO:0045184//establishment of protein localizatio…	Metabolism::Coenzyme transport and metabolism::Glycosyltransferase like family	2. Genetic Information Processing::2.3 Folding, sorting and degradation::hsa04130//SNARE interactions in vesicular transport	Vesicle-mediated transport::R-HSA-199991//Membrane Trafficking|Vesicle-mediated transport::R-HSA-6811438//Intra-Golgi traffic|Vesicle-mediated transport::R-HSA-6811440//Retrograde transport at the Trans-Golgi-Network|Vesicle-mediated transport::R-HSA-6811442//Intra-Golgi and retrograde Golgi-to-ER traffic	WP2858//Ectoderm differentiation	NA	Fetal gonad::Normal::Meiotic prophase fetal germ cell;Fetal kidney::Normal::Natural killer T (NKT) cell;Lung::Normal::SLC16A7+ cell	NA	NA	NA	NA
O14672	616497	629224	554907	566796	543942	635290	0.969677	0.631707	1	0.867807	1	none	O14672	ADAM10	Disintegrin and metalloproteinase domain-containing protein 10	84153.1	15	Plasma membrane	GO:0000139//Golgi membrane;GO:0005575//cellular_component;GO:0005576//extracellular region;GO:0005615//extracellular space;GO:0005622//intracellular;GO:0005634//nucleus;GO:0005737//cytoplasm;GO:0005783//endoplasmic reticulum;GO:0005788//endoplasmic reticulum lumen;GO:0005794//Golgi apparatus;GO:0005798//Golgi-associated vesicle;GO:0005802//trans-Golgi network;GO:0005886//plasma membrane;GO:000591…	GO:0003674//molecular_function;GO:0003824//catalytic activity;GO:0004175//endopeptidase activity;GO:0004222//metalloendopeptidase activity;GO:0005102//signaling receptor binding;GO:0005178//integrin binding;GO:0005488//binding;GO:0005515//protein binding;GO:0008233//peptidase activity;GO:0008237//metallopeptidase activity;GO:0016787//hydrolase activity;GO:0017124//SH3 domain binding;GO:0019899//e…	GO:0000902//cell morphogenesis;GO:0000904//cell morphogenesis involved in differentiation;GO:0001558//regulation of cell growth;GO:0001944//vasculature development;GO:0002274//myeloid leukocyte activation;GO:0002275//myeloid cell activation involved in immune response;GO:0002366//leukocyte activation involved in immune response;GO:0002444//myeloid leukocyte mediated immunity;GO:0002684//positive …	Cellular processes and signaling::Posttranslational modification, protein turnover, chaperones::ADAM metallopeptidase domain 10	6. Human Diseases::6.4 Infectious disease: bacterial::hsa05120//Epithelial cell signaling in Helicobacter pylori infection;6. Human Diseases::6.7 Neurodegenerative disease::hsa05010//Alzheimer disease	Extracellular matrix organization::R-HSA-1442490//Collagen degradation|Extracellular matrix organization::R-HSA-1474228//Degradation of the extracellular matrix|Signal Transduction::R-HSA-157118//Signaling by NOTCH|Immune System::R-HSA-168249//Innate Immune System|Signal Transduction::R-HSA-177929//Signaling by EGFR|Signal Transduction::R-HSA-1980143//Signaling by NOTCH1|Signal Transduction::R-HS…	WP2059//Alzheimer's disease and miRNA effects;WP3286//Copper homeostasis;WP3845//Canonical and non-canonical Notch signaling;WP3888//VEGFA-VEGFR2 signaling pathway;WP4906//3q29 copy number variation syndrome;WP5092//Interactions of natural killer cells in pancreatic cancer;WP5124//Alzheimer's disease;WP516//Hypertrophy model	NA	Fetal kidney::Normal::Natural killer T (NKT) cell;Liver::Hepatocellular Cancer::Regulatory T (Treg) cell;Lung::Normal::Brush cell (Tuft cell);Lung::Normal::Neuroendocrine cell	NA	NA	NA	NA
O14681	258086	200664	217207	248977	221254	226218	1.03031	0.708269	0.7	0.898873	0.889591	none	O14681	EI24	Etoposide-induced protein 2.4 homolog	38969.6	11	Plasma membrane	GO:0005575//cellular_component;GO:0005622//intracellular;GO:0005634//nucleus;GO:0005635//nuclear envelope;GO:0005737//cytoplasm;GO:0005783//endoplasmic reticulum;GO:0005789//endoplasmic reticulum membrane;GO:0005794//Golgi apparatus;GO:0005829//cytosol;GO:0012505//endomembrane system;GO:0016020//membrane;GO:0016021//integral component of membrane;GO:0031090//organelle membrane;GO:0031224//intrins…	GO:0003674//molecular_function;GO:0005488//binding;GO:0005515//protein binding	GO:0001558//regulation of cell growth;GO:0006914//autophagy;GO:0006915//apoptotic process;GO:0016236//macroautophagy;GO:0030308//negative regulation of cell growth;GO:0045926//negative regulation of growth;GO:0048523//negative regulation of cellular process;GO:0051128//regulation of cellular component organization	Cellular processes and signaling::Signal transduction mechanisms::Etoposide-induced protein 2.4 (EI24)	4. Cellular Processes::4.2 Cell growth and death::hsa04115//p53 signaling pathway	NA	WP3982//miRNA regulation of p53 pathway in prostate cancer;WP4286//Genotoxicity pathway	NA	Fetal gonad::Normal::Oogenesis phase fetal germ cell;Fetal kidney::Normal::Natural killer T (NKT) cell	NA	NA	NA	NA
O14683	252360	213477	147207	226340	200343	217576	1.05092	0.695759	1	0.894598	1	none	O14683	TP53I11	Tumor protein p53-inducible protein 11	21056.7	11	Plasma membrane	GO:0005575//cellular_component;GO:0016020//membrane;GO:0016021//integral component of membrane;GO:0031224//intrinsic component of membrane;GO:0110165//cellular anatomical entity	NA	GO:0008285//negative regulation of cell population proliferation;GO:0042127//regulation of cell population proliferation;GO:0048523//negative regulation of cellular process	Poorly characterized::Function unknown::Tumour protein p53-inducible protein 11	NA	NA	NA	NA	Blood::Normal::Plasmacytoid dendritic cell;Fetal gonad::Normal::Gonadal endothelial cell;Umbilical cord blood::Normal::Multilymphoid progenitor cell	NA	NA	NA	NA
O14684	660765	567379	475655	691424	633935	711561	1.19552	0.179614	0.2	0.653881	0.606389	none	O14684	PTGES	Prostaglandin E synthase	17104.5	9	Extracellular	GO:0005575//cellular_component;GO:0005622//intracellular;GO:0005634//nucleus;GO:0005635//nuclear envelope;GO:0005641//nuclear envelope lumen;GO:0005737//cytoplasm;GO:0005789//endoplasmic reticulum membrane;GO:0012505//endomembrane system;GO:0016020//membrane;GO:0016021//integral component of membrane;GO:0031090//organelle membrane;GO:0031224//intrinsic component of membrane;GO:0031967//organelle …	GO:0003674//molecular_function;GO:0003824//catalytic activity;GO:0004667//prostaglandin-D synthase activity;GO:0005488//binding;GO:0005515//protein binding;GO:0016853//isomerase activity;GO:0016860//intramolecular oxidoreductase activity;GO:0033218//amide binding;GO:0042277//peptide binding;GO:0043167//ion binding;GO:0043168//anion binding;GO:0043295//glutathione binding;GO:0050220//prostaglandin…	GO:0002237//response to molecule of bacterial origin;GO:0006631//fatty acid metabolic process;GO:0006690//icosanoid metabolic process;GO:0006954//inflammatory response;GO:0007165//signal transduction;GO:0008285//negative regulation of cell population proliferation;GO:0008610//lipid biosynthetic process;GO:0010038//response to metal ion;GO:0014070//response to organic cyclic compound;GO:0016053//o…	Metabolism::Lipid transport and metabolism::MAPEG family	1. Metabolism::1.3 Lipid metabolism::hsa00590//Arachidonic acid metabolism;1. Metabolism::1.0 Global and overview maps::hsa01100//Metabolic pathways	Metabolism::R-HSA-2142753//Arachidonic acid metabolism|Metabolism::R-HSA-2162123//Synthesis of Prostaglandins (PG) and Thromboxanes (TX)|Metabolism::R-HSA-556833//Metabolism of lipids|Metabolism::R-HSA-8978868//Fatty acid metabolism	WP167//Eicosanoid synthesis;WP4719//Eicosanoid metabolism via cyclooxygenases (COX);WP5088//Prostaglandin signaling;WP5122//Prostaglandin and leukotriene metabolism in senescence ;WP98//Prostaglandin synthesis and regulation	NA	Embryo::Normal::Trophectoderm cell;Fetal kidney::Normal::Monocyte	NA	NA	NA	NA
O14730	102439	104255	120267	119039	116702	115613	1.0746	0.278753	0.7	0.710303	0.889591	none	O14730	RIOK3	Serine/threonine-protein kinase RIO3	59100.6	18	Cytoplasm	GO:0005575//cellular_component;GO:0005622//intracellular;GO:0005737//cytoplasm;GO:0005829//cytosol;GO:0030684//preribosome;GO:0030688//preribosome, small subunit precursor;GO:0032991//protein-containing complex;GO:0110165//cellular anatomical entity;GO:1990904//ribonucleoprotein complex	GO:0000166//nucleotide binding;GO:0002020//protease binding;GO:0003674//molecular_function;GO:0003824//catalytic activity;GO:0004672//protein kinase activity;GO:0004674//protein serine/threonine kinase activity;GO:0005488//binding;GO:0005515//protein binding;GO:0005524//ATP binding;GO:0016301//kinase activity;GO:0016740//transferase activity;GO:0016772//transferase activity, transferring phosphor…	GO:0001817//regulation of cytokine production;GO:0001819//positive regulation of cytokine production;GO:0002221//pattern recognition receptor signaling pathway;GO:0002683//negative regulation of immune system process;GO:0002684//positive regulation of immune system process;GO:0002697//regulation of immune effector process;GO:0002698//negative regulation of immune effector process;GO:0002753//cyto…	Cellular processes and signaling::Signal transduction mechanisms::RIO kinase 3	NA	Metabolism of RNA::R-HSA-6791226//Major pathway of rRNA processing in the nucleolus and cytosol|Metabolism of RNA::R-HSA-72312//rRNA processing|Metabolism of RNA::R-HSA-8868773//rRNA processing in the nucleus and cytosol	WP2849//Hematopoietic stem cell differentiation	NA	Fetal kidney::Normal::Natural killer T (NKT) cell	NA	Atypical	RIO	NA
O14734	39925.3	46262.2	41945.8	36969.5	35799.9	46357.1	0.929708	0.459657	0.7	0.795073	0.889591	none	O14734	ACOT8	Acyl-coenzyme A thioesterase 8	35918.9	20	Cytoplasm	GO:0005575//cellular_component;GO:0005622//intracellular;GO:0005737//cytoplasm;GO:0005777//peroxisome;GO:0005782//peroxisomal matrix;GO:0005829//cytosol;GO:0031907//microbody lumen;GO:0031974//membrane-enclosed lumen;GO:0042579//microbody;GO:0043226//organelle;GO:0043227//membrane-bounded organelle;GO:0043229//intracellular organelle;GO:0043231//intracellular membrane-bounded organelle;GO:0043233…	GO:0003674//molecular_function;GO:0003824//catalytic activity;GO:0003986//acetyl-CoA hydrolase activity;GO:0004778//succinyl-CoA hydrolase activity;GO:0005488//binding;GO:0005515//protein binding;GO:0016289//CoA hydrolase activity;GO:0016290//palmitoyl-CoA hydrolase activity;GO:0016787//hydrolase activity;GO:0016788//hydrolase activity, acting on ester bonds;GO:0016790//thiolester hydrolase activ…	GO:0006139//nucleobase-containing compound metabolic process;GO:0006631//fatty acid metabolic process;GO:0006637//acyl-CoA metabolic process;GO:0006753//nucleoside phosphate metabolic process;GO:0006796//phosphate-containing compound metabolic process;GO:0006886//intracellular protein transport;GO:0006996//organelle organization;GO:0008202//steroid metabolic process;GO:0008206//bile acid metaboli…	Metabolism::Lipid transport and metabolism::Thioesterase-like superfamily	1. Metabolism::1.3 Lipid metabolism::hsa00120//Primary bile acid biosynthesis;4. Cellular Processes::4.1 Transport and catabolism::hsa04146//Peroxisome;1. Metabolism::1.0 Global and overview maps::hsa01100//Metabolic pathways	Metabolism::R-HSA-192105//Synthesis of bile acids and bile salts|Metabolism::R-HSA-193368//Synthesis of bile acids and bile salts via 7alpha-hydroxycholesterol|Metabolism::R-HSA-194068//Bile acid and bile salt metabolism|Metabolism::R-HSA-2046104//alpha-linolenic (omega3) and linoleic (omega6) acid metabolism|Metabolism::R-HSA-2046106//alpha-linolenic acid (ALA) metabolism|Metabolism::R-HSA-38988…	WP4545//Oxysterols derived from cholesterol;WP5064//7-oxo-C and 7-beta-HC pathways	NA	NA	NA	NA	NA	NA
O14735	542856	476509	391579	575406	511455	554736	1.16347	0.230077	0.2	0.686549	0.606389	none	O14735	CDIPT	CDP-diacylglycerol--inositol 3-phosphatidyltransferase	23541.9	16	Plasma membrane	GO:0005575//cellular_component;GO:0005622//intracellular;GO:0005737//cytoplasm;GO:0005789//endoplasmic reticulum membrane;GO:0005794//Golgi apparatus;GO:0005886//plasma membrane;GO:0012505//endomembrane system;GO:0016020//membrane;GO:0016021//integral component of membrane;GO:0031090//organelle membrane;GO:0031224//intrinsic component of membrane;GO:0042175//nuclear outer membrane-endoplasmic ret…	GO:0003674//molecular_function;GO:0003824//catalytic activity;GO:0003881//CDP-diacylglycerol-inositol 3-phosphatidyltransferase activity;GO:0005488//binding;GO:0005515//protein binding;GO:0008289//lipid binding;GO:0016740//transferase activity;GO:0016772//transferase activity, transferring phosphorus-containing groups;GO:0016780//phosphotransferase activity, for other substituted phosphate groups…	GO:0006644//phospholipid metabolic process;GO:0006796//phosphate-containing compound metabolic process;GO:0008610//lipid biosynthetic process;GO:0008654//phospholipid biosynthetic process;GO:0019637//organophosphate metabolic process;GO:0044255//cellular lipid metabolic process;GO:0045017//glycerolipid biosynthetic process;GO:0046486//glycerolipid metabolic process;GO:0090407//organophosphate bio…	Metabolism::Lipid transport and metabolism::CDP-diacylglycerol--inositol 3-phosphatidyltransferase	1. Metabolism::1.3 Lipid metabolism::hsa00564//Glycerophospholipid metabolism;3. Environmental Information Processing::3.2 Signal transduction::hsa04070//Phosphatidylinositol signaling system;1. Metabolism::1.1 Carbohydrate metabolism::hsa00562//Inositol phosphate metabolism;1. Metabolism::1.0 Global and overview maps::hsa01100//Metabolic pathways	Metabolism::R-HSA-1483206//Glycerophospholipid biosynthesis|Metabolism::R-HSA-1483226//Synthesis of PI|Metabolism::R-HSA-1483257//Phospholipid metabolism|Metabolism::R-HSA-556833//Metabolism of lipids	WP2533//Glycerophospholipid biosynthetic pathway;WP4722//Glycerolipids and glycerophospholipids;WP4949//16p11.2 proximal deletion syndrome	NA	Fetal kidney::Normal::Natural killer T (NKT) cell	NA	NA	NA	NA
O14737	3.02734e+06	3.09315e+06	3.23737e+06	2.9114e+06	2.85513e+06	3.05136e+06	0.942297	0.100447	0.2	0.599933	0.606389	none	O14737	PDCD5	Programmed cell death protein 5	14286.9	19	Cytoplasm	GO:0005575//cellular_component;GO:0005576//extracellular region;GO:0005615//extracellular space;GO:0005622//intracellular;GO:0005634//nucleus;GO:0005737//cytoplasm;GO:0005829//cytosol;GO:0031982//vesicle;GO:0043226//organelle;GO:0043227//membrane-bounded organelle;GO:0043229//intracellular organelle;GO:0043230//extracellular organelle;GO:0043231//intracellular membrane-bounded organelle;GO:007006…	GO:0003674//molecular_function;GO:0003676//nucleic acid binding;GO:0003677//DNA binding;GO:0005488//binding;GO:0005515//protein binding;GO:0005539//glycosaminoglycan binding;GO:0008047//enzyme activator activity;GO:0008092//cytoskeletal protein binding;GO:0008201//heparin binding;GO:0010698//acetyltransferase activator activity;GO:0015631//tubulin binding;GO:0030234//enzyme regulator activity;GO:…	GO:0001836//release of cytochrome c from mitochondria;GO:0006508//proteolysis;GO:0006839//mitochondrial transport;GO:0006886//intracellular protein transport;GO:0006915//apoptotic process;GO:0006996//organelle organization;GO:0007165//signal transduction;GO:0008285//negative regulation of cell population proliferation;GO:0009893//positive regulation of metabolic process;GO:0009966//regulation of …	Poorly characterized::Function unknown::regulation of protein import into mitochondrial outer membrane	NA	NA	NA	NA	Fetal gonad::Normal::Oogenesis phase fetal germ cell;Fetal kidney::Normal::Natural killer T (NKT) cell	NA	NA	NA	NA
O14744	1.47502e+06	1.4424e+06	1.32794e+06	1.3933e+06	1.40609e+06	1.59753e+06	1.0357	0.568391	1	0.842123	1	none	O14744	PRMT5	Protein arginine N-methyltransferase 5	72693.1	14	Cytoplasm	GO:0005575//cellular_component;GO:0005622//intracellular;GO:0005634//nucleus;GO:0005654//nucleoplasm;GO:0005737//cytoplasm;GO:0005794//Golgi apparatus;GO:0005829//cytosol;GO:0012505//endomembrane system;GO:0031974//membrane-enclosed lumen;GO:0031981//nuclear lumen;GO:0032991//protein-containing complex;GO:0034708//methyltransferase complex;GO:0034709//methylosome;GO:0035097//histone methyltransfe…	GO:0000166//nucleotide binding;GO:0000976//transcription regulatory region sequence-specific DNA binding;GO:0000977//RNA polymerase II transcription regulatory region sequence-specific DNA binding;GO:0000978//RNA polymerase II cis-regulatory region sequence-specific DNA binding;GO:0000987//cis-regulatory region sequence-specific DNA binding;GO:0001067//regulatory region nucleic acid binding;GO:00…	GO:0000165//MAPK cascade;GO:0006139//nucleobase-containing compound metabolic process;GO:0006259//DNA metabolic process;GO:0006306//DNA methylation;GO:0006325//chromatin organization;GO:0006479//protein methylation;GO:0006796//phosphate-containing compound metabolic process;GO:0006996//organelle organization;GO:0007088//regulation of mitotic nuclear division;GO:0007165//signal transduction;GO:000…	Cellular processes and signaling::Cell cycle control, cell division, chromosome partitioning::Arginine methyltransferase that can both catalyze the formation of omega-N monomethylarginine (MMA) and symmetrical dimethylarginine (sDMA)	NA	Metabolism of RNA::R-HSA-191859//snRNP Assembly|Metabolism of RNA::R-HSA-194441//Metabolism of non-coding RNA|Gene expression (Transcription)::R-HSA-212436//Generic Transcription Pathway|Chromatin organization::R-HSA-3214858//RMTs methylate histone arginines|Chromatin organization::R-HSA-3247509//Chromatin modifying enzymes|Gene expression (Transcription)::R-HSA-3700989//Transcriptional Regulatio…	WP3594//Circadian rhythm genes;WP4533//Transcription co-factors SKI and SKIL protein partners;WP4947//Nitric oxide metabolism in cystic fibrosis	NA	NA	NA	NA	NA	NA
O14745	791732	777347	798050	758809	757132	765396	0.963756	0.0275953	0.1	0.560458	0.470974	none	O14745	SLC9A3R1	Na(+)/H(+) exchange regulatory cofactor NHE-RF1	38873.6	17	Nucleus	GO:0001726//ruffle;GO:0005575//cellular_component;GO:0005576//extracellular region;GO:0005615//extracellular space;GO:0005622//intracellular;GO:0005737//cytoplasm;GO:0005856//cytoskeleton;GO:0005886//plasma membrane;GO:0005902//microvillus;GO:0005903//brush border;GO:0005929//cilium;GO:0012505//endomembrane system;GO:0015629//actin cytoskeleton;GO:0016020//membrane;GO:0016324//apical plasma membr…	GO:0001664//G protein-coupled receptor binding;GO:0003674//molecular_function;GO:0005102//signaling receptor binding;GO:0005215//transporter activity;GO:0005342//organic acid transmembrane transporter activity;GO:0005488//binding;GO:0005515//protein binding;GO:0008013//beta-catenin binding;GO:0008028//monocarboxylic acid transmembrane transporter activity;GO:0008092//cytoskeletal protein binding;…	GO:0000165//MAPK cascade;GO:0000902//cell morphogenesis;GO:0000904//cell morphogenesis involved in differentiation;GO:0002009//morphogenesis of an epithelium;GO:0002064//epithelial cell development;GO:0002093//auditory receptor cell morphogenesis;GO:0003096//renal sodium ion transport;GO:0003341//cilium movement;GO:0006796//phosphate-containing compound metabolic process;GO:0006811//ion transport…	Poorly characterized::Function unknown::Scaffold protein that connects plasma membrane proteins with members of the ezrin moesin radixin family and thereby helps to link them to the actin cytoskeleton and to regulate their surface expression	4. Cellular Processes::4.3 Cellular community - eukaryotes::hsa04530//Tight junction;6. Human Diseases::6.4 Infectious disease: bacterial::hsa05130//Pathogenic Escherichia coli infection;6. Human Diseases::6.3 Infectious disease: viral::hsa05165//Human papillomavirus infection;5. Organismal Systems::5.2 Endocrine system::hsa04928//Parathyroid hormone synthesis, secretion and action	NA	NA	NA	Embryonic prefrontal cortex::Normal::Astrocyte;Fetal kidney::Normal::Natural killer T (NKT) cell;Peripheral blood::Normal::Effector CD8+ memory T (Tem) cell;Umbilical cord blood::Normal::Multilymphoid progenitor cell	NA	NA	NA	NA
O14773	1.46089e+06	1.34078e+06	1.42966e+06	1.377e+06	1.39717e+06	1.31589e+06	0.966613	0.351814	0.4	0.748711	0.781359	none	O14773	TPP1	Tripeptidyl-peptidase 1	61256.1	11	Extracellular	GO:0000323//lytic vacuole;GO:0005575//cellular_component;GO:0005576//extracellular region;GO:0005615//extracellular space;GO:0005622//intracellular;GO:0005737//cytoplasm;GO:0005764//lysosome;GO:0005768//endosome;GO:0005773//vacuole;GO:0005775//vacuolar lumen;GO:0005794//Golgi apparatus;GO:0012505//endomembrane system;GO:0016020//membrane;GO:0031410//cytoplasmic vesicle;GO:0031974//membrane-enclos…	GO:0003674//molecular_function;GO:0003824//catalytic activity;GO:0004175//endopeptidase activity;GO:0004177//aminopeptidase activity;GO:0004252//serine-type endopeptidase activity;GO:0005488//binding;GO:0005515//protein binding;GO:0005543//phospholipid binding;GO:0008233//peptidase activity;GO:0008236//serine-type peptidase activity;GO:0008238//exopeptidase activity;GO:0008240//tripeptidyl-peptid…	GO:0006508//proteolysis;GO:0006518//peptide metabolic process;GO:0006986//response to unfolded protein;GO:0006996//organelle organization;GO:0007165//signal transduction;GO:0007399//nervous system development;GO:0007417//central nervous system development;GO:0009057//macromolecule catabolic process;GO:0019538//protein metabolic process;GO:0030163//protein catabolic process;GO:0030855//epithelial …	Cellular processes and signaling::Posttranslational modification, protein turnover, chaperones::Lysosomal serine protease with tripeptidyl-peptidase I activity. May act as a non-specific lysosomal peptidase which generates tripeptides from the breakdown products produced by lysosomal proteinases. Requires substrates with an unsubstituted N-terminus (By similarity)	4. Cellular Processes::4.1 Transport and catabolism::hsa04142//Lysosome	Cellular responses to stimuli::R-HSA-381038//XBP1(S) activates chaperone genes|Cellular responses to stimuli::R-HSA-381070//IRE1alpha activates chaperones|Cellular responses to stimuli::R-HSA-381119//Unfolded Protein Response (UPR)	WP3888//VEGFA-VEGFR2 signaling pathway	NA	Embryonic prefrontal cortex::Normal::Microglial cell;Fetal gonad::Normal::Gonadal mitotic phase fetal germ cell;Fetal gonad::Normal::Mitotic fetal germ cell;Large intestine::Normal::Paneth cell;Liver::Hepatocellular Cancer::Regulatory T (Treg) cell	NA	NA	NA	NA
O14776	5.72069e+06	6.95653e+06	5.14755e+06	4.83219e+06	3.64335e+06	5.85866e+06	0.804173	0.246657	0.4	0.689108	0.781359	none	O14776	TCERG1	Transcription elongation regulator 1	123917	5	Nucleus	GO:0005575//cellular_component;GO:0005622//intracellular;GO:0005634//nucleus;GO:0005654//nucleoplasm;GO:0016604//nuclear body;GO:0016607//nuclear speck;GO:0031974//membrane-enclosed lumen;GO:0031981//nuclear lumen;GO:0043226//organelle;GO:0043227//membrane-bounded organelle;GO:0043229//intracellular organelle;GO:0043231//intracellular membrane-bounded organelle;GO:0043233//organelle lumen;GO:0070…	GO:0001103//RNA polymerase II repressing transcription factor binding;GO:0003674//molecular_function;GO:0003676//nucleic acid binding;GO:0003711//transcription elongation regulator activity;GO:0003712//transcription coregulator activity;GO:0003713//transcription coactivator activity;GO:0003714//transcription corepressor activity;GO:0003723//RNA binding;GO:0005488//binding;GO:0005515//protein bind…	GO:0006139//nucleobase-containing compound metabolic process;GO:0009059//macromolecule biosynthetic process;GO:0009889//regulation of biosynthetic process;GO:0009890//negative regulation of biosynthetic process;GO:0009891//positive regulation of biosynthetic process;GO:0009892//negative regulation of metabolic process;GO:0009893//positive regulation of metabolic process;GO:0010467//gene expressio…	Information storage and processing::Transcription::FF domain	2. Genetic Information Processing::2.1 Transcription::hsa03040//Spliceosome	NA	NA	NA	Fetal kidney::Normal::Natural killer T (NKT) cell	Transcription Cofactors	NA	NA	NA
O14777	321975	362605	335682	317119	325579	324734	0.948219	0.271083	0.4	0.704772	0.781359	none	O14777	NDC80	Kinetochore protein NDC80 homolog	73922	18	Mitochondria	GO:0000228//nuclear chromosome;GO:0000775//chromosome, centromeric region;GO:0000776//kinetochore;GO:0000777//condensed chromosome kinetochore;GO:0000778//condensed nuclear chromosome kinetochore;GO:0000779//condensed chromosome, centromeric region;GO:0000780//condensed nuclear chromosome, centromeric region;GO:0000793//condensed chromosome;GO:0000794//condensed nuclear chromosome;GO:0000940//con…	GO:0003674//molecular_function;GO:0005488//binding;GO:0005515//protein binding;GO:0042802//identical protein binding	GO:0000070//mitotic sister chromatid segregation;GO:0000075//cell cycle checkpoint;GO:0000819//sister chromatid segregation;GO:0006996//organelle organization;GO:0007051//spindle organization;GO:0007052//mitotic spindle organization;GO:0007080//mitotic metaphase plate congression;GO:0007088//regulation of mitotic nuclear division;GO:0007093//mitotic cell cycle checkpoint;GO:0007098//centrosome cy…	Cellular processes and signaling::Cell cycle control, cell division, chromosome partitioning::kinetochore complex component	NA	Cell Cycle::R-HSA-141424//Amplification of signal from the kinetochores|Cell Cycle::R-HSA-141444//Amplification of signal from unattached kinetochores via a MAD2 inhibitory signal|Signal Transduction::R-HSA-194315//Signaling by Rho GTPases|Signal Transduction::R-HSA-195258//RHO GTPase Effectors|Cell Cycle::R-HSA-2467813//Separation of Sister Chromatids|Cell Cycle::R-HSA-2500257//Resolution of Sis…	NA	NA	Embryo::Normal::Morula cell (Blastomere);Embryonic prefrontal cortex::Normal::Neural progenitor cell;Large intestine::Normal::MKI67+ progenitor cell	NA	NA	NA	NA
O14786	67275.7	79204.2	76034.8	69800.9	78876.8	70678	0.985803	0.840793	1	0.947835	1	none	O14786	NRP1	Neuropilin-1	103148	10	Endoplasmic reticulum	GO:0002116//semaphorin receptor complex;GO:0005575//cellular_component;GO:0005576//extracellular region;GO:0005615//extracellular space;GO:0005622//intracellular;GO:0005737//cytoplasm;GO:0005739//mitochondrion;GO:0005740//mitochondrial envelope;GO:0005768//endosome;GO:0005769//early endosome;GO:0005829//cytosol;GO:0005856//cytoskeleton;GO:0005882//intermediate filament;GO:0005883//neurofilament;G…	GO:0003674//molecular_function;GO:0003824//catalytic activity;GO:0004672//protein kinase activity;GO:0004713//protein tyrosine kinase activity;GO:0004714//transmembrane receptor protein tyrosine kinase activity;GO:0004888//transmembrane signaling receptor activity;GO:0005021//vascular endothelial growth factor-activated receptor activity;GO:0005096//GTPase activator activity;GO:0005488//binding;G…	GO:0000165//MAPK cascade;GO:0000902//cell morphogenesis;GO:0000904//cell morphogenesis involved in differentiation;GO:0001525//angiogenesis;GO:0001558//regulation of cell growth;GO:0001569//branching involved in blood vessel morphogenesis;GO:0001655//urogenital system development;GO:0001667//ameboidal-type cell migration;GO:0001708//cell fate specification;GO:0001763//morphogenesis of a branching…	Cellular processes and signaling::Signal transduction mechanisms::C-terminal domain of neuropilin glycoprotein	6. Human Diseases::6.3 Infectious disease: viral::hsa05171//Coronavirus disease - COVID-19;5. Organismal Systems::5.8 Development and regeneration::hsa04360//Axon guidance;6. Human Diseases::6.3 Infectious disease: viral::hsa05166//Human T-cell leukemia virus 1 infection	Signal Transduction::R-HSA-194138//Signaling by VEGF|Signal Transduction::R-HSA-194306//Neurophilin interactions with VEGF and VEGFR|Developmental Biology::R-HSA-373755//Semaphorin interactions|Developmental Biology::R-HSA-373760//L1CAM interactions|Developmental Biology::R-HSA-376176//Signaling by ROBO receptors|Developmental Biology::R-HSA-399954//Sema3A PAK dependent Axon repulsion|Development…	WP4846//SARS-CoV-2 and COVID-19 pathway	NA	Blood::Normal::Myeloid dendritic cell;Blood::Normal::Plasmacytoid dendritic cell;Bone marrow::Normal::Plasmacytoid dendritic cell;Brain::Normal::Astrocyte;Esophagus::Normal::FGFR1HighNME5- epithelial cell;Fetal gonad::Normal::Endothelial cell;Fetal gonad::Normal::Gonadal endothelial cell;Fetal gonad::Normal::Leydig precursor cell;Intestine::Normal::Myeloid dendritic cell;Kidney::Normal::Plasmacyt…	NA	NA	NA	NA
O14787	151494	154874	140911	150254	155860	142532	1.00306	0.93813	1	0.981017	1	none	O14787	TNPO2	Transportin-2	101401	19	Cytoplasm	GO:0005575//cellular_component;GO:0005622//intracellular;GO:0005634//nucleus;GO:0005737//cytoplasm;GO:0043226//organelle;GO:0043227//membrane-bounded organelle;GO:0043229//intracellular organelle;GO:0043231//intracellular membrane-bounded organelle;GO:0110165//cellular anatomical entity	GO:0003674//molecular_function;GO:0005048//signal sequence binding;GO:0005215//transporter activity;GO:0005488//binding;GO:0005515//protein binding;GO:0008139//nuclear localization sequence binding;GO:0008536//Ran GTPase binding;GO:0017016//Ras GTPase binding;GO:0019899//enzyme binding;GO:0031267//small GTPase binding;GO:0033218//amide binding;GO:0042277//peptide binding;GO:0051020//GTPase bindin…	GO:0006886//intracellular protein transport;GO:0015031//protein transport;GO:0034613//cellular protein localization;GO:0045184//establishment of protein localization;GO:0046907//intracellular transport;GO:0051169//nuclear transport;GO:0071702//organic substance transport;GO:0071705//nitrogen compound transport;GO:0072594//establishment of protein localization to organelle	Cellular processes and signaling::Intracellular trafficking, secretion, and vesicular transport::Importin-beta N-terminal domain	2. Genetic Information Processing::2.2 Translation::hsa03013//Nucleocytoplasmic transport	NA	NA	NA	NA	NA	NA	NA	NA
O14791	140271	129831	175029	182242	172205	163831	1.16433	0.21016	0.4	0.674422	0.781359	none	O14791	APOL1	Apolipoprotein L1	43980	22	Endoplasmic reticulum	GO:0005575//cellular_component;GO:0005576//extracellular region;GO:0005615//extracellular space;GO:0005622//intracellular;GO:0005737//cytoplasm;GO:0005783//endoplasmic reticulum;GO:0005788//endoplasmic reticulum lumen;GO:0012505//endomembrane system;GO:0016020//membrane;GO:0031224//intrinsic component of membrane;GO:0031974//membrane-enclosed lumen;GO:0032991//protein-containing complex;GO:003299…	GO:0003674//molecular_function;GO:0005215//transporter activity;GO:0005216//ion channel activity;GO:0005253//anion channel activity;GO:0005254//chloride channel activity;GO:0005488//binding;GO:0005515//protein binding;GO:0008289//lipid binding;GO:0008509//anion transmembrane transporter activity;GO:0015075//ion transmembrane transporter activity;GO:0015103//inorganic anion transmembrane transport…	GO:0006066//alcohol metabolic process;GO:0006811//ion transport;GO:0006869//lipid transport;GO:0006898//receptor-mediated endocytosis;GO:0008202//steroid metabolic process;GO:0016125//sterol metabolic process;GO:0016192//vesicle-mediated transport;GO:0019538//protein metabolic process;GO:0036211//protein modification process;GO:0042157//lipoprotein metabolic process;GO:0043412//macromolecule modi…	Cellular processes and signaling::Intracellular trafficking, secretion, and vesicular transport::Apolipoprotein L	6. Human Diseases::6.5 Infectious disease: parasitic::hsa05143//African trypanosomiasis	Vesicle-mediated transport::R-HSA-2168880//Scavenging of heme from plasma|Vesicle-mediated transport::R-HSA-2173782//Binding and Uptake of Ligands by Scavenger Receptors|Metabolism of proteins::R-HSA-381426//Regulation of Insulin-like Growth Factor (IGF) transport and uptake by Insulin-like Growth Factor Binding Proteins (IGFBPs)|Metabolism of proteins::R-HSA-597592//Post-translational protein mo…	WP4758//Nephrotic syndrome;WP5115//Network map of SARS-CoV-2 signaling pathway	NA	Blood::Normal::CD141+CLEC9A+ dendritic cell;Fetal kidney::Normal::Natural killer T (NKT) cell;Liver::Normal::Liver bud hepatic cell	NA	NA	NA	NA
O14807	11732.5	9173.2	13998.2	16440.4	18262	14154.8	1.39976	0.0871087	0.1	0.591161	0.470974	none	O14807	MRAS	Ras-related protein M-Ras	23849.5	3	Cytoplasm	GO:0005575//cellular_component;GO:0005886//plasma membrane;GO:0016020//membrane;GO:0071944//cell periphery;GO:0110165//cellular anatomical entity	GO:0000166//nucleotide binding;GO:0001882//nucleoside binding;GO:0001883//purine nucleoside binding;GO:0003674//molecular_function;GO:0003824//catalytic activity;GO:0003924//GTPase activity;GO:0005488//binding;GO:0005515//protein binding;GO:0005525//GTP binding;GO:0016462//pyrophosphatase activity;GO:0016787//hydrolase activity;GO:0016817//hydrolase activity, acting on acid anhydrides;GO:0016818/…	GO:0006996//organelle organization;GO:0007165//signal transduction;GO:0007264//small GTPase mediated signal transduction;GO:0007517//muscle organ development;GO:0034097//response to cytokine;GO:0035556//intracellular signal transduction;GO:0048513//animal organ development;GO:0048731//system development;GO:0071310//cellular response to organic substance	Poorly characterized::Function unknown::GTPase activity	5. Organismal Systems::5.1 Immune system::hsa04625//C-type lectin receptor signaling pathway;3. Environmental Information Processing::3.2 Signal transduction::hsa04015//Rap1 signaling pathway;3. Environmental Information Processing::3.2 Signal transduction::hsa04014//Ras signaling pathway;4. Cellular Processes::4.1 Transport and catabolism::hsa04137//Mitophagy - animal;3. Environmental Informatio…	Immune System::R-HSA-1280215//Cytokine Signaling in Immune system|Disease::R-HSA-5663202//Diseases of signal transduction by growth factor receptors and second messengers|Signal Transduction::R-HSA-5673000//RAF activation|Signal Transduction::R-HSA-5673001//RAF/MAP kinase cascade|Signal Transduction::R-HSA-5683057//MAPK family signaling cascades|Signal Transduction::R-HSA-5684996//MAPK1/MAPK3 sig…	WP382//MAPK signaling pathway;WP4223//Ras signaling;WP4301//Inhibition of exosome biogenesis and secretion by Manumycin A in CRPC cells;WP4806//EGFR tyrosine kinase inhibitor resistance;WP51//Regulation of actin cytoskeleton	NA	Fetal gonad::Normal::Mitotic arrest phase fetal germ cell	NA	NA	NA	NA
O14810	203263	100933	196179	235724	172786	122219	1.06066	0.823167	1	0.944541	1	none	O14810	CPLX1	Complexin-1	15031.9	4	Cytoplasm	GO:0005575//cellular_component;GO:0005622//intracellular;GO:0005737//cytoplasm;GO:0005829//cytosol;GO:0016020//membrane;GO:0030054//cell junction;GO:0030424//axon;GO:0030425//dendrite;GO:0031201//SNARE complex;GO:0032991//protein-containing complex;GO:0036477//somatodendritic compartment;GO:0042995//cell projection;GO:0043005//neuron projection;GO:0043025//neuronal cell body;GO:0043195//terminal …	GO:0000149//SNARE binding;GO:0003674//molecular_function;GO:0005215//transporter activity;GO:0005326//neurotransmitter transmembrane transporter activity;GO:0005488//binding;GO:0005515//protein binding;GO:0017075//syntaxin-1 binding;GO:0019905//syntaxin binding;GO:0022857//transmembrane transporter activity	GO:0006811//ion transport;GO:0006836//neurotransmitter transport;GO:0006887//exocytosis;GO:0006996//organelle organization;GO:0007269//neurotransmitter secretion;GO:0009306//protein secretion;GO:0009914//hormone transport;GO:0010646//regulation of cell communication;GO:0014047//glutamate secretion;GO:0015031//protein transport;GO:0016079//synaptic vesicle exocytosis;GO:0016192//vesicle-mediated t…	Cellular processes and signaling::Intracellular trafficking, secretion, and vesicular transport::Synaphin protein	5. Organismal Systems::5.6 Nervous system::hsa04721//Synaptic vesicle cycle	Neuronal System::R-HSA-112310//Neurotransmitter release cycle|Neuronal System::R-HSA-112315//Transmission across Chemical Synapses|Neuronal System::R-HSA-181429//Serotonin Neurotransmitter Release Cycle|Neuronal System::R-HSA-181430//Norepinephrine Neurotransmitter Release Cycle|Neuronal System::R-HSA-210500//Glutamate Neurotransmitter Release Cycle|Neuronal System::R-HSA-212676//Dopamine Neurotr…	WP2267//Synaptic vesicle pathway	NA	NA	NA	NA	NA	NA
O14817	188056	177740	155962	207662	229453	189169	1.20034	0.0809523	0.1	0.589638	0.470974	none	O14817	TSPAN4	Tetraspanin-4	26121.3	11	Plasma membrane	GO:0005575//cellular_component;GO:0005886//plasma membrane;GO:0005887//integral component of plasma membrane;GO:0005925//focal adhesion;GO:0016020//membrane;GO:0016021//integral component of membrane;GO:0030054//cell junction;GO:0030055//cell-substrate junction;GO:0031224//intrinsic component of membrane;GO:0031226//intrinsic component of plasma membrane;GO:0031982//vesicle;GO:0043226//organelle;…	GO:0003674//molecular_function;GO:0003823//antigen binding;GO:0005102//signaling receptor binding;GO:0005178//integrin binding;GO:0005488//binding;GO:0005515//protein binding;GO:0044877//protein-containing complex binding;GO:0050839//cell adhesion molecule binding	GO:0022607//cellular component assembly;GO:0043933//protein-containing complex subunit organization	Poorly characterized::Function unknown::Tetraspanin family	NA	NA	NA	NA	Esophagus::Normal::FGFR1HighNME5- epithelial cell;Fetal gonad::Normal::Endothelial cell;Fetal gonad::Normal::Gonadal endothelial cell	NA	NA	NA	NA
O14818	5.49521e+06	5.80113e+06	6.26334e+06	5.79053e+06	5.74593e+06	5.52512e+06	0.971634	0.55383	0.7	0.836007	0.889591	none	O14818;Q8TAA3	PSMA7	Proteasome subunit alpha type-7	27890.4	20	Cytoplasm	GO:0000502//proteasome complex;GO:0005575//cellular_component;GO:0005576//extracellular region;GO:0005615//extracellular space;GO:0005622//intracellular;GO:0005634//nucleus;GO:0005654//nucleoplasm;GO:0005737//cytoplasm;GO:0005829//cytosol;GO:0005839//proteasome core complex;GO:0019773//proteasome core complex, alpha-subunit complex;GO:0030054//cell junction;GO:0031974//membrane-enclosed lumen;GO:…	GO:0003674//molecular_function;GO:0003824//catalytic activity;GO:0004175//endopeptidase activity;GO:0004298//threonine-type endopeptidase activity;GO:0005488//binding;GO:0005515//protein binding;GO:0008233//peptidase activity;GO:0016787//hydrolase activity;GO:0042802//identical protein binding;GO:0070003//threonine-type peptidase activity;GO:0140096//catalytic activity, acting on a protein	GO:0000165//MAPK cascade;GO:0001736//establishment of planar polarity;GO:0002009//morphogenesis of an epithelium;GO:0002244//hematopoietic progenitor cell differentiation;GO:0002253//activation of immune response;GO:0002429//immune response-activating cell surface receptor signaling pathway;GO:0002474//antigen processing and presentation of peptide antigen via MHC class I;GO:0002478//antigen proc…	Cellular processes and signaling::Posttranslational modification, protein turnover, chaperones::Component of the 20S core proteasome complex involved in the proteolytic degradation of most intracellular proteins. This complex plays numerous essential roles within the cell by associating with different regulatory particles. Associated with two 19S regulatory particles, forms the 26S proteasome and…	6. Human Diseases::6.7 Neurodegenerative disease::hsa05017//Spinocerebellar ataxia;6. Human Diseases::6.7 Neurodegenerative disease::hsa05016//Huntington disease;2. Genetic Information Processing::2.3 Folding, sorting and degradation::hsa03050//Proteasome;6. Human Diseases::6.7 Neurodegenerative disease::hsa05014//Amyotrophic lateral sclerosis;6. Human Diseases::6.7 Neurodegenerative disease::hsa…	Programmed Cell Death::R-HSA-109581//Apoptosis|Immune System::R-HSA-1168372//Downstream signaling events of B Cell Receptor (BCR)|Immune System::R-HSA-1169091//Activation of NF-kappaB in B cells|Cellular responses to stimuli::R-HSA-1234174//Cellular response to hypoxia|Cellular responses to stimuli::R-HSA-1234176//Oxygen-dependent proline hydroxylation of Hypoxia-inducible Factor Alpha|Immune Sys…	WP183//Proteasome degradation;WP2059//Alzheimer's disease and miRNA effects;WP5124//Alzheimer's disease	NA	Fetal kidney::Normal::Natural killer T (NKT) cell	NA	NA	NA	NA
O14828	528495	492771	489458	581390	556100	560054	1.12366	0.0229962	0.1	0.555928	0.470974	none	O14828	SCAMP3	Secretory carrier-associated membrane protein 3	38292	1	Plasma membrane	GO:0000139//Golgi membrane;GO:0005575//cellular_component;GO:0005576//extracellular region;GO:0005615//extracellular space;GO:0005622//intracellular;GO:0005737//cytoplasm;GO:0005768//endosome;GO:0005794//Golgi apparatus;GO:0005802//trans-Golgi network;GO:0010008//endosome membrane;GO:0012505//endomembrane system;GO:0016020//membrane;GO:0016021//integral component of membrane;GO:0031090//organelle…	GO:0003674//molecular_function;GO:0005488//binding;GO:0005515//protein binding;GO:0019899//enzyme binding;GO:0031625//ubiquitin protein ligase binding;GO:0044389//ubiquitin-like protein ligase binding	GO:0006892//post-Golgi vesicle-mediated transport;GO:0015031//protein transport;GO:0016192//vesicle-mediated transport;GO:0045184//establishment of protein localization;GO:0071702//organic substance transport;GO:0071705//nitrogen compound transport	Cellular processes and signaling::Intracellular trafficking, secretion, and vesicular transport::SCAMP family	NA	NA	NA	NA	Brain::Glioblastoma::Cancer stem cell;Fetal kidney::Normal::Natural killer T (NKT) cell	NA	NA	NA	NA
O14874	23646.8	19484.9	19098.1	22260.2	22962.9	18575.6	1.02521	0.802583	1	0.938114	1	none	O14874	BCKDK	[3-methyl-2-oxobutanoate dehydrogenase [lipoamide]] kinase, mitochondrial	46366.4	16	Mitochondria	GO:0005575//cellular_component;GO:0005622//intracellular;GO:0005737//cytoplasm;GO:0005739//mitochondrion;GO:0005759//mitochondrial matrix;GO:0005947//mitochondrial alpha-ketoglutarate dehydrogenase complex;GO:0030062//mitochondrial tricarboxylic acid cycle enzyme complex;GO:0031974//membrane-enclosed lumen;GO:0032991//protein-containing complex;GO:0043226//organelle;GO:0043227//membrane-bounded o…	GO:0000166//nucleotide binding;GO:0003674//molecular_function;GO:0003824//catalytic activity;GO:0004672//protein kinase activity;GO:0004674//protein serine/threonine kinase activity;GO:0005488//binding;GO:0005515//protein binding;GO:0005524//ATP binding;GO:0016301//kinase activity;GO:0016740//transferase activity;GO:0016772//transferase activity, transferring phosphorus-containing groups;GO:00167…	GO:0006520//cellular amino acid metabolic process;GO:0006796//phosphate-containing compound metabolic process;GO:0009063//cellular amino acid catabolic process;GO:0009081//branched-chain amino acid metabolic process;GO:0009892//negative regulation of metabolic process;GO:0016054//organic acid catabolic process;GO:0019538//protein metabolic process;GO:0036211//protein modification process;GO:00430…	Cellular processes and signaling::Signal transduction mechanisms::Mitochondrial branched-chain alpha-ketoacid dehydrogenase kinase	NA	Metabolism::R-HSA-70895//Branched-chain amino acid catabolism|Metabolism::R-HSA-71291//Metabolism of amino acids and derivatives	NA	NA	NA	NA	Atypical	PDHK	NA
O14879	3.09441e+06	3.1308e+06	9.21696e+06	1.12898e+07	1.07488e+07	1.02363e+07	2.09005	0.135324	0.1	0.628906	0.470974	none	O14879	IFIT3	Interferon-induced protein with tetratricopeptide repeats 3	55991.9	10	Cytoplasm	GO:0005575//cellular_component;GO:0005622//intracellular;GO:0005737//cytoplasm;GO:0005739//mitochondrion;GO:0005829//cytosol;GO:0043226//organelle;GO:0043227//membrane-bounded organelle;GO:0043229//intracellular organelle;GO:0043231//intracellular membrane-bounded organelle;GO:0110165//cellular anatomical entity	GO:0003674//molecular_function;GO:0003676//nucleic acid binding;GO:0003723//RNA binding;GO:0005488//binding;GO:0005515//protein binding;GO:0042802//identical protein binding;GO:0097159//organic cyclic compound binding;GO:1901363//heterocyclic compound binding	GO:0006915//apoptotic process;GO:0007165//signal transduction;GO:0007166//cell surface receptor signaling pathway;GO:0008285//negative regulation of cell population proliferation;GO:0010941//regulation of cell death;GO:0019221//cytokine-mediated signaling pathway;GO:0034097//response to cytokine;GO:0034340//response to type I interferon;GO:0042127//regulation of cell population proliferation;GO:0…	Poorly characterized::Function unknown::protein with tetratricopeptide repeats 3	NA	Immune System::R-HSA-1280215//Cytokine Signaling in Immune system|Immune System::R-HSA-909733//Interferon alpha/beta signaling|Immune System::R-HSA-913531//Interferon Signaling	WP4197//Immune response to tuberculosis	NA	Blood::Normal::CD1C-CD141- dendritic cell;Large intestine::Normal::DCLK1+ progenitor cell	NA	NA	NA	NA
O14880	610949	547845	422526	578559	617212	369402	0.989789	0.911743	1	0.97265	1	none	O14880	MGST3	Microsomal glutathione S-transferase 3	16518.5	1	Extracellular	GO:0005575//cellular_component;GO:0005622//intracellular;GO:0005634//nucleus;GO:0005635//nuclear envelope;GO:0005737//cytoplasm;GO:0005783//endoplasmic reticulum;GO:0005789//endoplasmic reticulum membrane;GO:0012505//endomembrane system;GO:0016020//membrane;GO:0016021//integral component of membrane;GO:0031090//organelle membrane;GO:0031224//intrinsic component of membrane;GO:0031967//organelle e…	GO:0003674//molecular_function;GO:0003824//catalytic activity;GO:0004464//leukotriene-C4 synthase activity;GO:0004601//peroxidase activity;GO:0004602//glutathione peroxidase activity;GO:0005488//binding;GO:0005515//protein binding;GO:0016209//antioxidant activity;GO:0016491//oxidoreductase activity;GO:0016684//oxidoreductase activity, acting on peroxide as acceptor;GO:0016829//lyase activity;GO:0…	GO:0006690//icosanoid metabolic process;GO:0010243//response to organonitrogen compound;GO:0016053//organic acid biosynthetic process;GO:0043436//oxoacid metabolic process;GO:0044272//sulfur compound biosynthetic process;GO:0071466//cellular response to xenobiotic stimulus;GO:0097237//cellular response to toxic substance;GO:0098754//detoxification;GO:1901566//organonitrogen compound biosynthetic …	Metabolism::Lipid transport and metabolism::MAPEG family	6. Human Diseases::6.1 Cancer: overview::hsa05204//Chemical carcinogenesis - DNA adducts;1. Metabolism::1.6 Metabolism of other amino acids::hsa00480//Glutathione metabolism;1. Metabolism::1.11 Xenobiotics biodegradation and metabolism::hsa00983//Drug metabolism - other enzymes;6. Human Diseases::6.9 Cardiovascular disease::hsa05418//Fluid shear stress and atherosclerosis;6. Human Diseases::6.2 C…	Metabolism::R-HSA-156580//Phase II - Conjugation of compounds|Metabolism::R-HSA-156590//Glutathione conjugation|Metabolism::R-HSA-211859//Biological oxidations|Metabolism::R-HSA-5423646//Aflatoxin activation and detoxification	WP2882//Nuclear receptors meta-pathway;WP2884//NRF2 pathway;WP702//Metapathway biotransformation Phase I and II	NA	Fetal gonad::Normal::Gonadal mitotic phase fetal germ cell;Fetal gonad::Normal::Migration phase fetal germ cell;Fetal gonad::Normal::Mitotic fetal germ cell;Fetal gonad::Normal::Sertoli cell	NA	NA	NA	NA
O14907	1.36778e+06	1.30895e+06	1.41005e+06	1.33255e+06	1.30796e+06	1.1983e+06	0.939326	0.193306	0.2	0.662249	0.606389	none	O14907	TAX1BP3	Tax1-binding protein 3	13736.5	17	Cytoplasm	GO:0001650//fibrillar center;GO:0005575//cellular_component;GO:0005576//extracellular region;GO:0005615//extracellular space;GO:0005622//intracellular;GO:0005634//nucleus;GO:0005730//nucleolus;GO:0005737//cytoplasm;GO:0005829//cytosol;GO:0005856//cytoskeleton;GO:0005886//plasma membrane;GO:0015629//actin cytoskeleton;GO:0016020//membrane;GO:0031974//membrane-enclosed lumen;GO:0031981//nuclear lum…	GO:0003674//molecular_function;GO:0005488//binding;GO:0005515//protein binding;GO:0008013//beta-catenin binding;GO:0008022//protein C-terminus binding	GO:0007165//signal transduction;GO:0007166//cell surface receptor signaling pathway;GO:0007264//small GTPase mediated signal transduction;GO:0008285//negative regulation of cell population proliferation;GO:0009966//regulation of signal transduction;GO:0009968//negative regulation of signal transduction;GO:0010646//regulation of cell communication;GO:0010648//negative regulation of cell communicat…	Cellular processes and signaling::Cell wall/membrane/envelope biogenesis::negative regulation of protein localization to cell surface	NA	Signal Transduction::R-HSA-194315//Signaling by Rho GTPases|Signal Transduction::R-HSA-195258//RHO GTPase Effectors|Signal Transduction::R-HSA-5666185//RHO GTPases Activate Rhotekin and Rhophilins	NA	NA	Blood::Normal::Plasmacytoid dendritic cell	NA	NA	NA	NA
O14908	807674	805092	891237	852807	843126	848596	1.01618	0.658662	0.7	0.875547	0.889591	none	O14908;Q8TF64	GIPC1	PDZ domain-containing protein GIPC1	36054.1	19	Nucleus	GO:0005575//cellular_component;GO:0005576//extracellular region;GO:0005615//extracellular space;GO:0005622//intracellular;GO:0005737//cytoplasm;GO:0005829//cytosol;GO:0005903//brush border;GO:0005938//cell cortex;GO:0008021//synaptic vesicle;GO:0012505//endomembrane system;GO:0012506//vesicle membrane;GO:0016020//membrane;GO:0030054//cell junction;GO:0030133//transport vesicle;GO:0030139//endocyt…	GO:0003674//molecular_function;GO:0003779//actin binding;GO:0005102//signaling receptor binding;GO:0005488//binding;GO:0005515//protein binding;GO:0008092//cytoskeletal protein binding;GO:0017022//myosin binding;GO:0019904//protein domain specific binding;GO:0030165//PDZ domain binding;GO:0042802//identical protein binding;GO:0045296//cadherin binding;GO:0050839//cell adhesion molecule binding	GO:0000910//cytokinesis;GO:0001667//ameboidal-type cell migration;GO:0006508//proteolysis;GO:0006811//ion transport;GO:0006836//neurotransmitter transport;GO:0006886//intracellular protein transport;GO:0006887//exocytosis;GO:0007165//signal transduction;GO:0007166//cell surface receptor signaling pathway;GO:0007167//enzyme linked receptor protein signaling pathway;GO:0007186//G protein-coupled re…	Cellular processes and signaling::Signal transduction mechanisms::GIPC PDZ domain containing family, member 1	NA	NA	WP3888//VEGFA-VEGFR2 signaling pathway	NA	NA	NA	NA	NA	NA
O14920	78110.9	111666	72536.6	79495.4	77942	75739.3	0.888923	0.533144	1	0.827654	1	none	O14920	IKBKB	Inhibitor of nuclear factor kappa-B kinase subunit beta	86575	8	Cytoplasm	GO:0005575//cellular_component;GO:0005622//intracellular;GO:0005634//nucleus;GO:0005737//cytoplasm;GO:0005829//cytosol;GO:0005886//plasma membrane;GO:0005887//integral component of plasma membrane;GO:0008385//IkappaB kinase complex;GO:0009898//cytoplasmic side of plasma membrane;GO:0016020//membrane;GO:0016021//integral component of membrane;GO:0031224//intrinsic component of membrane;GO:0031226/…	GO:0000166//nucleotide binding;GO:0003674//molecular_function;GO:0003824//catalytic activity;GO:0004672//protein kinase activity;GO:0004674//protein serine/threonine kinase activity;GO:0005102//signaling receptor binding;GO:0005488//binding;GO:0005515//protein binding;GO:0005524//ATP binding;GO:0008384//IkappaB kinase activity;GO:0016301//kinase activity;GO:0016740//transferase activity;GO:001677…	GO:0000165//MAPK cascade;GO:0001959//regulation of cytokine-mediated signaling pathway;GO:0002064//epithelial cell development;GO:0002221//pattern recognition receptor signaling pathway;GO:0002224//toll-like receptor signaling pathway;GO:0002253//activation of immune response;GO:0002429//immune response-activating cell surface receptor signaling pathway;GO:0002474//antigen processing and presenta…	Cellular processes and signaling::Signal transduction mechanisms::I-kappa-kinase-beta NEMO binding domain	5. Organismal Systems::5.1 Immune system::hsa04623//Cytosolic DNA-sensing pathway;5. Organismal Systems::5.1 Immune system::hsa04622//RIG-I-like receptor signaling pathway;5. Organismal Systems::5.1 Immune system::hsa04657//IL-17 signaling pathway;5. Organismal Systems::5.1 Immune system::hsa04621//NOD-like receptor signaling pathway;3. Environmental Information Processing::3.2 Signal transductio…	Immune System::R-HSA-1168372//Downstream signaling events of B Cell Receptor (BCR)|Immune System::R-HSA-1169091//Activation of NF-kappaB in B cells|Immune System::R-HSA-1236974//ER-Phagosome pathway|Immune System::R-HSA-1236975//Antigen processing-Cross presentation|Immune System::R-HSA-1280215//Cytokine Signaling in Immune system|Immune System::R-HSA-1280218//Adaptive Immune System|Immune System…	WP1433//Nucleotide-binding oligomerization domain (NOD) pathway;WP1434//Osteopontin signaling;WP1449//Regulation of toll-like receptor signaling pathway;WP1544//MicroRNAs in cardiomyocyte hypertrophy;WP1584//Type II diabetes mellitus;WP1772//Apoptosis modulation and signaling;WP195//IL-1 signaling pathway;WP2018//RANKL/RANK signaling pathway;WP2034//Leptin signaling pathway;WP2036//TNF-related we…	NA	Lung::Normal::SLC16A7+ cell	NA	Other	IKK	NA
O14925	78741.8	66184.7	56852.2	75785.4	73965.2	73999.3	1.10889	0.355414	0.7	0.74889	0.889591	none	O14925	TIMM23	Mitochondrial import inner membrane translocase subunit Tim23	21946.2	10	Cytoplasm	GO:0005575//cellular_component;GO:0005622//intracellular;GO:0005737//cytoplasm;GO:0005739//mitochondrion;GO:0005740//mitochondrial envelope;GO:0005743//mitochondrial inner membrane;GO:0005744//TIM23 mitochondrial import inner membrane translocase complex;GO:0005758//mitochondrial intermembrane space;GO:0016020//membrane;GO:0016021//integral component of membrane;GO:0019866//organelle inner membra…	GO:0003674//molecular_function;GO:0005215//transporter activity;GO:0005488//binding;GO:0005515//protein binding;GO:0008320//protein transmembrane transporter activity;GO:0015399//primary active transmembrane transporter activity;GO:0015450//P-P-bond-hydrolysis-driven protein transmembrane transporter activity;GO:0022804//active transmembrane transporter activity;GO:0022857//transmembrane transpor…	GO:0006839//mitochondrial transport;GO:0006886//intracellular protein transport;GO:0006996//organelle organization;GO:0015031//protein transport;GO:0030150//protein import into mitochondrial matrix;GO:0034613//cellular protein localization;GO:0044743//protein transmembrane import into intracellular organelle;GO:0045184//establishment of protein localization;GO:0046907//intracellular transport;GO:…	Cellular processes and signaling::Intracellular trafficking, secretion, and vesicular transport::Essential component of the TIM23 complex, a complex that mediates the translocation of transit peptide-containing proteins across the mitochondrial inner membrane	NA	Protein localization::R-HSA-1268020//Mitochondrial protein import	NA	NA	Fetal gonad::Normal::Leydig cell	NA	NA	NA	NA
O14929	356897	355864	342251	356121	365159	407320	1.06975	0.246736	0.2	0.689108	0.606389	none	O14929	HAT1	Histone acetyltransferase type B catalytic subunit	49518.7	2	Cytoplasm	GO:0000228//nuclear chromosome;GO:0000781//chromosome, telomeric region;GO:0000784//nuclear chromosome, telomeric region;GO:0000785//chromatin;GO:0000790//nuclear chromatin;GO:0005575//cellular_component;GO:0005622//intracellular;GO:0005634//nucleus;GO:0005654//nucleoplasm;GO:0005694//chromosome;GO:0005737//cytoplasm;GO:0016363//nuclear matrix;GO:0031974//membrane-enclosed lumen;GO:0031981//nucle…	GO:0003674//molecular_function;GO:0003824//catalytic activity;GO:0004402//histone acetyltransferase activity;GO:0005488//binding;GO:0005515//protein binding;GO:0008080//N-acetyltransferase activity;GO:0010485//H4 histone acetyltransferase activity;GO:0016407//acetyltransferase activity;GO:0016410//N-acyltransferase activity;GO:0016740//transferase activity;GO:0016746//transferase activity, transf…	GO:0006139//nucleobase-containing compound metabolic process;GO:0006325//chromatin organization;GO:0006348//chromatin silencing at telomere;GO:0006996//organelle organization;GO:0009059//macromolecule biosynthetic process;GO:0009889//regulation of biosynthetic process;GO:0009890//negative regulation of biosynthetic process;GO:0009892//negative regulation of metabolic process;GO:0010467//gene expr…	Information storage and processing::Chromatin structure and dynamics::Acetylates soluble but not nucleosomal histone H4 at 'Lys-5' (H4K5ac) and 'Lys-12' (H4K12ac) and, to a lesser extent, acetylates histone H2A at 'Lys-5' (H2AK5ac). Has intrinsic substrate specificity that modifies lysine in recognition sequence GXGKXG	5. Organismal Systems::5.1 Immune system::hsa04613//Neutrophil extracellular trap formation;6. Human Diseases::6.8 Substance dependence::hsa05034//Alcoholism	Chromatin organization::R-HSA-3214847//HATs acetylate histones|Chromatin organization::R-HSA-3247509//Chromatin modifying enzymes	WP3996//Ethanol effects on histone modifications	NA	Embryonic prefrontal cortex::Normal::Neural progenitor cell;Fetal kidney::Normal::Natural killer T (NKT) cell	NA	NA	NA	NA
O14933	884419	901353	2.45414e+06	2.15852e+06	2.12527e+06	2.20657e+06	1.53078	0.245501	0.7	0.6891	0.889591	none	O14933	UBE2L6	Ubiquitin/ISG15-conjugating enzyme E2 L6	17770.9	11	Cytoplasm	GO:0000151//ubiquitin ligase complex;GO:0005575//cellular_component;GO:0005622//intracellular;GO:0005634//nucleus;GO:0005654//nucleoplasm;GO:0005737//cytoplasm;GO:0005829//cytosol;GO:0031974//membrane-enclosed lumen;GO:0031981//nuclear lumen;GO:0032991//protein-containing complex;GO:0043226//organelle;GO:0043227//membrane-bounded organelle;GO:0043229//intracellular organelle;GO:0043231//intracell…	GO:0003674//molecular_function;GO:0003824//catalytic activity;GO:0004842//ubiquitin-protein transferase activity;GO:0005488//binding;GO:0005515//protein binding;GO:0016740//transferase activity;GO:0019787//ubiquitin-like protein transferase activity;GO:0019899//enzyme binding;GO:0031625//ubiquitin protein ligase binding;GO:0032182//ubiquitin-like protein binding;GO:0042296//ISG15 transferase acti…	GO:0001817//regulation of cytokine production;GO:0001818//negative regulation of cytokine production;GO:0006139//nucleobase-containing compound metabolic process;GO:0006259//DNA metabolic process;GO:0006508//proteolysis;GO:0006974//cellular response to DNA damage stimulus;GO:0009057//macromolecule catabolic process;GO:0009059//macromolecule biosynthetic process;GO:0009892//negative regulation of …	Cellular processes and signaling::Posttranslational modification, protein turnover, chaperones::Ubiquitin-conjugating enzyme	2. Genetic Information Processing::2.3 Folding, sorting and degradation::hsa04120//Ubiquitin mediated proteolysis;6. Human Diseases::6.7 Neurodegenerative disease::hsa05022//Pathways of neurodegeneration - multiple diseases;6. Human Diseases::6.7 Neurodegenerative disease::hsa05012//Parkinson disease	DNA Repair::R-HSA-110313//Translesion synthesis by Y family DNA polymerases bypasses lesions on DNA template|Immune System::R-HSA-1169408//ISG15 antiviral mechanism|Immune System::R-HSA-1169410//Antiviral mechanism by IFN-stimulated genes|Immune System::R-HSA-1280215//Cytokine Signaling in Immune system|Immune System::R-HSA-1280218//Adaptive Immune System|Immune System::R-HSA-168249//Innate Immun…	WP2359//Parkin-ubiquitin proteasomal system pathway;WP2371//Parkinson's disease pathway;WP4932//7q11.23 copy number variation syndrome	NA	Fetal gonad::Normal::Mitotic arrest phase fetal germ cell;Fetal kidney::Normal::Natural killer T (NKT) cell;Liver::Hepatocellular Cancer::Exhausted CD8+ T cell;Liver::Hepatocellular Cancer::Regulatory T (Treg) cell;Liver::Normal::Exhausted CD4+ T cell	NA	NA	NA	NA
O14936	320605	323448	308789	319054	327470	331497	1.02642	0.226539	0.4	0.683147	0.781359	none	O14936	CASK	Peripheral plasma membrane protein CASK	105136	X	Cytoplasm	GO:0005575//cellular_component;GO:0005576//extracellular region;GO:0005604//basement membrane;GO:0005622//intracellular;GO:0005634//nucleus;GO:0005652//nuclear lamina;GO:0005730//nucleolus;GO:0005737//cytoplasm;GO:0005829//cytosol;GO:0005856//cytoskeleton;GO:0005886//plasma membrane;GO:0005911//cell-cell junction;GO:0005925//focal adhesion;GO:0005929//cilium;GO:0015629//actin cytoskeleton;GO:0016…	GO:0000166//nucleotide binding;GO:0003674//molecular_function;GO:0003824//catalytic activity;GO:0004385//guanylate kinase activity;GO:0004672//protein kinase activity;GO:0004674//protein serine/threonine kinase activity;GO:0005102//signaling receptor binding;GO:0005488//binding;GO:0005515//protein binding;GO:0005516//calmodulin binding;GO:0005524//ATP binding;GO:0016301//kinase activity;GO:001674…	GO:0006139//nucleobase-containing compound metabolic process;GO:0006753//nucleoside phosphate metabolic process;GO:0006796//phosphate-containing compound metabolic process;GO:0006811//ion transport;GO:0006836//neurotransmitter transport;GO:0006887//exocytosis;GO:0007160//cell-matrix adhesion;GO:0007162//negative regulation of cell adhesion;GO:0007269//neurotransmitter secretion;GO:0008285//negati…	Cellular processes and signaling::Signal transduction mechanisms::Calcium calmodulin-dependent serine protein kinase (MAGUK family)	NA	Neuronal System::R-HSA-112310//Neurotransmitter release cycle|Neuronal System::R-HSA-112314//Neurotransmitter receptors and postsynaptic signal transmission|Neuronal System::R-HSA-112315//Transmission across Chemical Synapses|Neuronal System::R-HSA-212676//Dopamine Neurotransmitter Release Cycle|Extracellular matrix organization::R-HSA-3000170//Syndecan interactions|Extracellular matrix organizat…	WP2359//Parkin-ubiquitin proteasomal system pathway;WP4148//Splicing factor NOVA regulated synaptic proteins	NA	Fetal gonad::Normal::Leydig cell;Fetal kidney::Normal::Natural killer T (NKT) cell;Peripheral blood::Normal::Myeloid cell	NA	CAMK	CASK	NA
O14949	452900	406641	298646	431919	401658	378863	1.04684	0.687302	1	0.88918	1	none	O14949	UQCRQ	Cytochrome b-c1 complex subunit 8	9907.54	5	Mitochondria	GO:0005575//cellular_component;GO:0005622//intracellular;GO:0005737//cytoplasm;GO:0005739//mitochondrion;GO:0005740//mitochondrial envelope;GO:0005743//mitochondrial inner membrane;GO:0005746//mitochondrial respirasome;GO:0005750//mitochondrial respiratory chain complex III;GO:0016020//membrane;GO:0016021//integral component of membrane;GO:0019866//organelle inner membrane;GO:0031090//organelle m…	GO:0003674//molecular_function;GO:0003824//catalytic activity;GO:0008121//ubiquinol-cytochrome-c reductase activity;GO:0009055//electron transfer activity;GO:0016491//oxidoreductase activity;GO:0016679//oxidoreductase activity, acting on diphenols and related substances as donors;GO:0016681//oxidoreductase activity, acting on diphenols and related substances as donors, cytochrome as acceptor	GO:0006119//oxidative phosphorylation;GO:0006796//phosphate-containing compound metabolic process;GO:0007399//nervous system development;GO:0007417//central nervous system development;GO:0007420//brain development;GO:0015980//energy derivation by oxidation of organic compounds;GO:0021536//diencephalon development;GO:0021537//telencephalon development;GO:0021539//subthalamus development;GO:0021543…	Metabolism::Energy production and conversion::ubiquinol-cytochrome-c reductase activity	5. Organismal Systems::5.3 Circulatory system::hsa04260//Cardiac muscle contraction;6. Human Diseases::6.7 Neurodegenerative disease::hsa05016//Huntington disease;6. Human Diseases::6.10 Endocrine and metabolic disease::hsa04932//Non-alcoholic fatty liver disease;6. Human Diseases::6.7 Neurodegenerative disease::hsa05014//Amyotrophic lateral sclerosis;5. Organismal Systems::5.10 Environmental ada…	Metabolism::R-HSA-1428517//The citric acid (TCA) cycle and respiratory electron transport|Metabolism::R-HSA-163200//Respiratory electron transport, ATP synthesis by chemiosmotic coupling, and heat production by uncoupling proteins.|Metabolism::R-HSA-611105//Respiratory electron transport	WP111//Electron transport chain: OXPHOS system in mitochondria;WP4396//Nonalcoholic fatty liver disease;WP4921//Mitochondrial complex III assembly	NA	Fetal kidney::Normal::Natural killer T (NKT) cell	NA	NA	NA	NA
O14964	6.08801e+06	5.67586e+06	6.06751e+06	5.99105e+06	6.03973e+06	5.87387e+06	1.00411	0.865388	0.7	0.959337	0.889591	none	O14964	HGS	Hepatocyte growth factor-regulated tyrosine kinase substrate	86203.4	17	Nucleus	GO:0000323//lytic vacuole;GO:0005575//cellular_component;GO:0005576//extracellular region;GO:0005615//extracellular space;GO:0005622//intracellular;GO:0005737//cytoplasm;GO:0005764//lysosome;GO:0005768//endosome;GO:0005769//early endosome;GO:0005770//late endosome;GO:0005771//multivesicular body;GO:0005773//vacuole;GO:0005829//cytosol;GO:0010008//endosome membrane;GO:0012505//endomembrane system;…	GO:0003674//molecular_function;GO:0005488//binding;GO:0005515//protein binding;GO:0019899//enzyme binding;GO:0019904//protein domain specific binding;GO:0043167//ion binding;GO:0043169//cation binding;GO:0044389//ubiquitin-like protein ligase binding;GO:0046872//metal ion binding	GO:0000165//MAPK cascade;GO:0001525//angiogenesis;GO:0001944//vasculature development;GO:0006508//proteolysis;GO:0006622//protein targeting to lysosome;GO:0006796//phosphate-containing compound metabolic process;GO:0006886//intracellular protein transport;GO:0006887//exocytosis;GO:0006914//autophagy;GO:0006996//organelle organization;GO:0007034//vacuolar transport;GO:0007165//signal transduction;…	Cellular processes and signaling::Intracellular trafficking, secretion, and vesicular transport::Hepatocyte growth factor-regulated tyrosine kinase substrate	4. Cellular Processes::4.1 Transport and catabolism::hsa04144//Endocytosis;4. Cellular Processes::4.1 Transport and catabolism::hsa04145//Phagosome	Signal Transduction::R-HSA-177929//Signaling by EGFR|Signal Transduction::R-HSA-182971//EGFR downregulation|Vesicle-mediated transport::R-HSA-199991//Membrane Trafficking|Vesicle-mediated transport::R-HSA-199992//trans-Golgi Network Vesicle Budding|Vesicle-mediated transport::R-HSA-432720//Lysosome Vesicle Biogenesis|Disease::R-HSA-5663205//Infectious disease|Metabolism of proteins::R-HSA-5688426…	WP366//TGF-beta signaling pathway;WP3888//VEGFA-VEGFR2 signaling pathway;WP4301//Inhibition of exosome biogenesis and secretion by Manumycin A in CRPC cells;WP437//EGF/EGFR signaling pathway	NA	NA	NA	NA	NA	NA
O14972	219037	190099	207486	216815	239369	183161	1.03685	0.742103	1	0.909324	1	none	O14972	VPS26C	Vacuolar protein sorting-associated protein 26C	33014.7	21	Cytoplasm	GO:0005575//cellular_component;GO:0005622//intracellular;GO:0005634//nucleus;GO:0005737//cytoplasm;GO:0005768//endosome;GO:0012505//endomembrane system;GO:0031410//cytoplasmic vesicle;GO:0031982//vesicle;GO:0043226//organelle;GO:0043227//membrane-bounded organelle;GO:0043229//intracellular organelle;GO:0043231//intracellular membrane-bounded organelle;GO:0097708//intracellular vesicle;GO:0110165/…	GO:0003674//molecular_function;GO:0005488//binding;GO:0005515//protein binding	GO:0006886//intracellular protein transport;GO:0015031//protein transport;GO:0016192//vesicle-mediated transport;GO:0016197//endosomal transport;GO:0032456//endocytic recycling;GO:0034613//cellular protein localization;GO:0045184//establishment of protein localization;GO:0046907//intracellular transport;GO:0071702//organic substance transport;GO:0071705//nitrogen compound transport;GO:1990126//re…	Cellular processes and signaling::Intracellular trafficking, secretion, and vesicular transport::Vacuolar protein sorting-associated protein 26	NA	NA	NA	NA	NA	NA	NA	NA	NA
O14974	9.68319e+06	1.00559e+07	1.11034e+07	1.02032e+07	9.37887e+06	9.35951e+06	0.938369	0.283196	0.4	0.713867	0.781359	none	O14974;O60237	PPP1R12A	Protein phosphatase 1 regulatory subunit 12A	115296	12	Nucleus	GO:0000775//chromosome, centromeric region;GO:0000776//kinetochore;GO:0005575//cellular_component;GO:0005622//intracellular;GO:0005634//nucleus;GO:0005654//nucleoplasm;GO:0005694//chromosome;GO:0005730//nucleolus;GO:0005737//cytoplasm;GO:0005813//centrosome;GO:0005815//microtubule organizing center;GO:0005829//cytosol;GO:0005856//cytoskeleton;GO:0005886//plasma membrane;GO:0005925//focal adhesion…	GO:0003674//molecular_function;GO:0004857//enzyme inhibitor activity;GO:0005488//binding;GO:0005515//protein binding;GO:0019208//phosphatase regulator activity;GO:0019899//enzyme binding;GO:0019900//kinase binding;GO:0019901//protein kinase binding;GO:0030234//enzyme regulator activity;GO:0071889//14-3-3 protein binding;GO:0098772//molecular function regulator	GO:0006139//nucleobase-containing compound metabolic process;GO:0006796//phosphate-containing compound metabolic process;GO:0006996//organelle organization;GO:0007098//centrosome cycle;GO:0007165//signal transduction;GO:0009059//macromolecule biosynthetic process;GO:0009889//regulation of biosynthetic process;GO:0009891//positive regulation of biosynthetic process;GO:0009893//positive regulation …	Information storage and processing::Transcription::Protein phosphatase 1 regulatory subunit 12A	5. Organismal Systems::5.3 Circulatory system::hsa04270//Vascular smooth muscle contraction;5. Organismal Systems::5.1 Immune system::hsa04611//Platelet activation;5. Organismal Systems::5.2 Endocrine system::hsa04921//Oxytocin signaling pathway;3. Environmental Information Processing::3.2 Signal transduction::hsa04022//cGMP-PKG signaling pathway;4. Cellular Processes::4.5 Cell motility::hsa04810…	Signal Transduction::R-HSA-194315//Signaling by Rho GTPases|Signal Transduction::R-HSA-195258//RHO GTPase Effectors|Cell Cycle::R-HSA-2565942//Regulation of PLK1 Activity at G2/M Transition|Cell Cycle::R-HSA-453274//Mitotic G2-G2/M phases|Signal Transduction::R-HSA-5625740//RHO GTPases activate PKNs|Signal Transduction::R-HSA-5625900//RHO GTPases activate CIT|Signal Transduction::R-HSA-5627117//R…	WP306//Focal adhesion;WP4541//Hippo-Merlin signaling dysregulation;WP4861//Endoplasmic reticulum stress response in coronavirus infection;WP51//Regulation of actin cytoskeleton	NA	Fetal gonad::Normal::Leydig precursor cell;Fetal kidney::Normal::Natural killer T (NKT) cell	NA	NA	NA	NA
O14976	346807	350956	346736	367827	351164	343527	1.01725	0.495793	0.7	0.808693	0.889591	none	O14976	GAK	Cyclin-G-associated kinase	143210	4	Plasma membrane	GO:0005575//cellular_component;GO:0005622//intracellular;GO:0005737//cytoplasm;GO:0005794//Golgi apparatus;GO:0005829//cytosol;GO:0005925//focal adhesion;GO:0012505//endomembrane system;GO:0016020//membrane;GO:0030054//cell junction;GO:0030055//cell-substrate junction;GO:0031982//vesicle;GO:0043226//organelle;GO:0043227//membrane-bounded organelle;GO:0043229//intracellular organelle;GO:0043231//i…	GO:0000166//nucleotide binding;GO:0003674//molecular_function;GO:0003824//catalytic activity;GO:0004672//protein kinase activity;GO:0004674//protein serine/threonine kinase activity;GO:0005488//binding;GO:0005515//protein binding;GO:0005524//ATP binding;GO:0016301//kinase activity;GO:0016740//transferase activity;GO:0016772//transferase activity, transferring phosphorus-containing groups;GO:00167…	GO:0006796//phosphate-containing compound metabolic process;GO:0006892//post-Golgi vesicle-mediated transport;GO:0006896//Golgi to vacuole transport;GO:0006898//receptor-mediated endocytosis;GO:0006996//organelle organization;GO:0007034//vacuolar transport;GO:0007399//nervous system development;GO:0010256//endomembrane system organization;GO:0010721//negative regulation of cell development;GO:001…	Cellular processes and signaling::Signal transduction mechanisms::C2 domain of PTEN tumour-suppressor protein	NA	Vesicle-mediated transport::R-HSA-199991//Membrane Trafficking|Vesicle-mediated transport::R-HSA-199992//trans-Golgi Network Vesicle Budding|Vesicle-mediated transport::R-HSA-432722//Golgi Associated Vesicle Biogenesis|Vesicle-mediated transport::R-HSA-8856828//Clathrin-mediated endocytosis	NA	NA	Fetal kidney::Normal::Natural killer T (NKT) cell	NA	Other	NAK	NA
O14979	3.42231e+06	3.53676e+06	3.61609e+06	3.28643e+06	3.25863e+06	3.10518e+06	0.912539	0.0187569	0.1	0.555928	0.470974	none	O14979;REV__Q8N0S2;REV__Q9ULL8;Q9ULL8	HNRNPDL	Heterogeneous nuclear ribonucleoprotein D-like	46443.6	4	Nucleus	GO:0005575//cellular_component;GO:0005622//intracellular;GO:0005634//nucleus;GO:0005654//nucleoplasm;GO:0005737//cytoplasm;GO:0005829//cytosol;GO:0031974//membrane-enclosed lumen;GO:0031981//nuclear lumen;GO:0043226//organelle;GO:0043227//membrane-bounded organelle;GO:0043229//intracellular organelle;GO:0043231//intracellular membrane-bounded organelle;GO:0043233//organelle lumen;GO:0070013//intr…	GO:0003674//molecular_function;GO:0003676//nucleic acid binding;GO:0003677//DNA binding;GO:0003690//double-stranded DNA binding;GO:0003723//RNA binding;GO:0003727//single-stranded RNA binding;GO:0005488//binding;GO:0005515//protein binding;GO:0008143//poly(A) binding;GO:0034046//poly(G) binding;GO:0043565//sequence-specific DNA binding;GO:0070717//poly-purine tract binding;GO:0097159//organic cyc…	GO:0007165//signal transduction;GO:0007166//cell surface receptor signaling pathway;GO:0019221//cytokine-mediated signaling pathway;GO:0034097//response to cytokine;GO:0071310//cellular response to organic substance	Information storage and processing::RNA processing and modification::RNA recognition motif	NA	Immune System::R-HSA-1280215//Cytokine Signaling in Immune system|Immune System::R-HSA-447115//Interleukin-12 family signaling|Immune System::R-HSA-449147//Signaling by Interleukins|Immune System::R-HSA-8950505//Gene and protein expression by JAK-STAT signaling after Interleukin-12 stimulation|Immune System::R-HSA-9020591//Interleukin-12 signaling	NA	NA	Fetal kidney::Normal::Natural killer T (NKT) cell	NA	NA	NA	NA
O14980	4.3283e+06	3.95159e+06	3.54196e+06	4.02597e+06	4.06508e+06	5.06578e+06	1.11292	0.335516	0.4	0.745259	0.781359	none	O14980	XPO1	Exportin-1	123402	2	Cytoplasm	GO:0000775//chromosome, centromeric region;GO:0000776//kinetochore;GO:0005575//cellular_component;GO:0005622//intracellular;GO:0005634//nucleus;GO:0005635//nuclear envelope;GO:0005642//annulate lamellae;GO:0005654//nucleoplasm;GO:0005694//chromosome;GO:0005730//nucleolus;GO:0005737//cytoplasm;GO:0005829//cytosol;GO:0012505//endomembrane system;GO:0015030//Cajal body;GO:0016020//membrane;GO:001660…	GO:0003674//molecular_function;GO:0003676//nucleic acid binding;GO:0003723//RNA binding;GO:0005049//nuclear export signal receptor activity;GO:0005215//transporter activity;GO:0005488//binding;GO:0005515//protein binding;GO:0008536//Ran GTPase binding;GO:0017016//Ras GTPase binding;GO:0019899//enzyme binding;GO:0019904//protein domain specific binding;GO:0031267//small GTPase binding;GO:0051020//…	GO:0000054//ribosomal subunit export from nucleus;GO:0006139//nucleobase-containing compound metabolic process;GO:0006508//proteolysis;GO:0006886//intracellular protein transport;GO:0006996//organelle organization;GO:0007098//centrosome cycle;GO:0009057//macromolecule catabolic process;GO:0009059//macromolecule biosynthetic process;GO:0009889//regulation of biosynthetic process;GO:0009890//negati…	Cellular processes and signaling::Intracellular trafficking, secretion, and vesicular transport::CRM1 C terminal	2. Genetic Information Processing::2.2 Translation::hsa03008//Ribosome biogenesis in eukaryotes;2. Genetic Information Processing::2.2 Translation::hsa03013//Nucleocytoplasmic transport;6. Human Diseases::6.3 Infectious disease: viral::hsa05164//Influenza A;6. Human Diseases::6.3 Infectious disease: viral::hsa05166//Human T-cell leukemia virus 1 infection	Cell Cycle::R-HSA-141424//Amplification of signal from the kinetochores|Cell Cycle::R-HSA-141444//Amplification of signal from unattached kinetochores via a MAD2 inhibitory signal|Disease::R-HSA-162587//HIV Life Cycle|Disease::R-HSA-162599//Late Phase of HIV Life Cycle|Disease::R-HSA-162906//HIV Infection|Disease::R-HSA-162909//Host Interactions of HIV factors|Disease::R-HSA-165054//Rev-mediated …	WP4657//22q11.2 copy number variation syndrome	NA	NA	NA	NA	NA	NA
O14981	58463.7	57134.1	55196.1	58022.2	55603.2	55992.7	0.993115	0.766073	1	0.92473	1	none	O14981	BTAF1	TATA-binding protein-associated factor 172	206914	10	Plasma membrane	GO:0005575//cellular_component;GO:0005622//intracellular;GO:0005634//nucleus;GO:0005654//nucleoplasm;GO:0031974//membrane-enclosed lumen;GO:0031981//nuclear lumen;GO:0043226//organelle;GO:0043227//membrane-bounded organelle;GO:0043229//intracellular organelle;GO:0043231//intracellular membrane-bounded organelle;GO:0043233//organelle lumen;GO:0070013//intracellular organelle lumen;GO:0110165//cell…	GO:0000166//nucleotide binding;GO:0003674//molecular_function;GO:0003676//nucleic acid binding;GO:0003677//DNA binding;GO:0003712//transcription coregulator activity;GO:0003824//catalytic activity;GO:0004386//helicase activity;GO:0005488//binding;GO:0005524//ATP binding;GO:0008094//DNA-dependent ATPase activity;GO:0016462//pyrophosphatase activity;GO:0016787//hydrolase activity;GO:0016817//hydrol…	GO:0006139//nucleobase-containing compound metabolic process;GO:0009059//macromolecule biosynthetic process;GO:0009889//regulation of biosynthetic process;GO:0009890//negative regulation of biosynthetic process;GO:0009892//negative regulation of metabolic process;GO:0010467//gene expression;GO:0010468//regulation of gene expression;GO:0010556//regulation of macromolecule biosynthetic process;GO:0…	Information storage and processing::Transcription::Domain of unknown function (DUF3535)	NA	NA	WP2853//Endoderm differentiation	NA	Blood::Normal::Plasmacytoid dendritic cell;Fetal gonad::Normal::Meiotic prophase fetal germ cell;Lung::Normal::SLC16A7+ cell	Transcription Cofactors	NA	NA	NA
O15013	197487	188522	185979	204353	233101	197479	1.11004	0.171165	0.2	0.648739	0.606389	none	O15013	ARHGEF10	Rho guanine nucleotide exchange factor 10	151632	8	Nucleus	GO:0005575//cellular_component;GO:0005622//intracellular;GO:0005737//cytoplasm;GO:0005813//centrosome;GO:0005815//microtubule organizing center;GO:0005829//cytosol;GO:0005856//cytoskeleton;GO:0015630//microtubule cytoskeleton;GO:0043226//organelle;GO:0043228//non-membrane-bounded organelle;GO:0043229//intracellular organelle;GO:0043232//intracellular non-membrane-bounded organelle;GO:0110165//cel…	GO:0003674//molecular_function;GO:0005085//guanyl-nucleotide exchange factor activity;GO:0005088//Ras guanyl-nucleotide exchange factor activity;GO:0005089//Rho guanyl-nucleotide exchange factor activity;GO:0005488//binding;GO:0005515//protein binding;GO:0008092//cytoskeletal protein binding;GO:0017016//Ras GTPase binding;GO:0017048//Rho GTPase binding;GO:0019894//kinesin binding;GO:0019899//enzy…	GO:0006996//organelle organization;GO:0007015//actin filament organization;GO:0007051//spindle organization;GO:0007052//mitotic spindle organization;GO:0007098//centrosome cycle;GO:0007165//signal transduction;GO:0007264//small GTPase mediated signal transduction;GO:0007399//nervous system development;GO:0007422//peripheral nervous system development;GO:0009966//regulation of signal transduction;…	Cellular processes and signaling::Signal transduction mechanisms::Rho guanine nucleotide exchange factor	NA	Signal Transduction::R-HSA-193648//NRAGE signals death through JNK|Signal Transduction::R-HSA-193704//p75 NTR receptor-mediated signalling|Signal Transduction::R-HSA-194315//Signaling by Rho GTPases|Signal Transduction::R-HSA-204998//Cell death signalling via NRAGE, NRIF and NADE|Signal Transduction::R-HSA-372790//Signaling by GPCR|Signal Transduction::R-HSA-388396//GPCR downstream signalling|Sig…	NA	NA	Fetal gonad::Normal::Sertoli cell;Fetal kidney::Normal::Natural killer T (NKT) cell	NA	NA	NA	NA
O15014	94692.2	169293	125963	112067	101878	137636	0.901606	0.689036	1	0.890736	1	none	O15014	ZNF609	Zinc finger protein 609	151212	15	Nucleus	GO:0005575//cellular_component;GO:0005622//intracellular;GO:0005634//nucleus;GO:0005654//nucleoplasm;GO:0031974//membrane-enclosed lumen;GO:0031981//nuclear lumen;GO:0032039//integrator complex;GO:0032991//protein-containing complex;GO:0043226//organelle;GO:0043227//membrane-bounded organelle;GO:0043229//intracellular organelle;GO:0043231//intracellular membrane-bounded organelle;GO:0043233//orga…	GO:0003674//molecular_function;GO:0003682//chromatin binding;GO:0005488//binding;GO:0043167//ion binding;GO:0043169//cation binding;GO:0046872//metal ion binding;GO:1990841//promoter-specific chromatin binding	GO:0001764//neuron migration;GO:0006139//nucleobase-containing compound metabolic process;GO:0007399//nervous system development;GO:0007517//muscle organ development;GO:0009059//macromolecule biosynthetic process;GO:0009889//regulation of biosynthetic process;GO:0009891//positive regulation of biosynthetic process;GO:0009893//positive regulation of metabolic process;GO:0010467//gene expression;GO…	Information storage and processing::Transcription::zinc finger	NA	NA	NA	NA	Small intestine::Normal::Tuft progenitor cell	NA	NA	NA	NA
O15027	492956	514552	520798	493961	452882	479833	0.933502	0.096524	0.2	0.597531	0.606389	none	O15027	SEC16A	Protein transport protein Sec16A	251928	9	Nucleus	GO:0000139//Golgi membrane;GO:0005575//cellular_component;GO:0005622//intracellular;GO:0005737//cytoplasm;GO:0005783//endoplasmic reticulum;GO:0005789//endoplasmic reticulum membrane;GO:0005794//Golgi apparatus;GO:0005798//Golgi-associated vesicle;GO:0005829//cytosol;GO:0012505//endomembrane system;GO:0012506//vesicle membrane;GO:0012507//ER to Golgi transport vesicle membrane;GO:0016020//membran…	GO:0003674//molecular_function;GO:0005488//binding;GO:0005515//protein binding	GO:0006886//intracellular protein transport;GO:0006888//endoplasmic reticulum to Golgi vesicle-mediated transport;GO:0006892//post-Golgi vesicle-mediated transport;GO:0006893//Golgi to plasma membrane transport;GO:0006901//vesicle coating;GO:0006996//organelle organization;GO:0007399//nervous system development;GO:0007417//central nervous system development;GO:0007420//brain development;GO:001025…	Cellular processes and signaling::Intracellular trafficking, secretion, and vesicular transport::Vesicle coat trafficking protein Sec16 mid-region	NA	Metabolism of proteins::R-HSA-199977//ER to Golgi Anterograde Transport|Vesicle-mediated transport::R-HSA-199977//ER to Golgi Anterograde Transport|Vesicle-mediated transport::R-HSA-199991//Membrane Trafficking|Metabolism of proteins::R-HSA-204005//COPII-mediated vesicle transport|Vesicle-mediated transport::R-HSA-204005//COPII-mediated vesicle transport|Metabolism of proteins::R-HSA-446203//Aspa…	NA	NA	NA	NA	NA	NA	NA
O15031	764007	700797	648319	728516	694237	663748	0.987401	0.850359	1	0.952671	1	none	O15031;O60486;Q9Y4D7	PLXNB2	Plexin-B2	205154	22	Plasma membrane	GO:0002116//semaphorin receptor complex;GO:0005575//cellular_component;GO:0005576//extracellular region;GO:0005615//extracellular space;GO:0005886//plasma membrane;GO:0005887//integral component of plasma membrane;GO:0009986//cell surface;GO:0016020//membrane;GO:0016021//integral component of membrane;GO:0031224//intrinsic component of membrane;GO:0031226//intrinsic component of plasma membrane;G…	GO:0003674//molecular_function;GO:0004888//transmembrane signaling receptor activity;GO:0005488//binding;GO:0005515//protein binding;GO:0017154//semaphorin receptor activity;GO:0038023//signaling receptor activity;GO:0060089//molecular transducer activity	GO:0000902//cell morphogenesis;GO:0000904//cell morphogenesis involved in differentiation;GO:0001764//neuron migration;GO:0002009//morphogenesis of an epithelium;GO:0006518//peptide metabolic process;GO:0006796//phosphate-containing compound metabolic process;GO:0006935//chemotaxis;GO:0007162//negative regulation of cell adhesion;GO:0007165//signal transduction;GO:0007166//cell surface receptor s…	Cellular processes and signaling::Signal transduction mechanisms::Plexin cytoplasmic RasGAP domain	5. Organismal Systems::5.8 Development and regeneration::hsa04360//Axon guidance	NA	NA	NA	NA	NA	NA	NA	NA
O15042	689165	702000	721547	696396	693750	668082	0.974211	0.237009	0.4	0.68685	0.781359	none	O15042	U2SURP	U2 snRNP-associated SURP motif-containing protein	118307	3	Nucleus	GO:0005575//cellular_component;GO:0005622//intracellular;GO:0005634//nucleus;GO:0005654//nucleoplasm;GO:0031974//membrane-enclosed lumen;GO:0031981//nuclear lumen;GO:0043226//organelle;GO:0043227//membrane-bounded organelle;GO:0043229//intracellular organelle;GO:0043231//intracellular membrane-bounded organelle;GO:0043233//organelle lumen;GO:0070013//intracellular organelle lumen;GO:0110165//cell…	GO:0003674//molecular_function;GO:0003676//nucleic acid binding;GO:0003723//RNA binding;GO:0005488//binding;GO:0005515//protein binding;GO:0097159//organic cyclic compound binding;GO:1901363//heterocyclic compound binding	GO:0006139//nucleobase-containing compound metabolic process;GO:0010467//gene expression;GO:0090304//nucleic acid metabolic process	Information storage and processing::RNA processing and modification::RNA processing	2. Genetic Information Processing::2.1 Transcription::hsa03040//Spliceosome	Metabolism of RNA::R-HSA-72163//mRNA Splicing - Major Pathway|Metabolism of RNA::R-HSA-72172//mRNA Splicing|Metabolism of RNA::R-HSA-72203//Processing of Capped Intron-Containing Pre-mRNA	NA	NA	Fetal kidney::Normal::Natural killer T (NKT) cell	NA	NA	NA	NA
O15049	209649	214857	218502	204608	209299	215224	0.978418	0.31409	0.4	0.732441	0.781359	none	O15049	N4BP3	NEDD4-binding protein 3	60477.7	5	Nucleus	GO:0005575//cellular_component;GO:0005622//intracellular;GO:0005737//cytoplasm;GO:0030424//axon;GO:0030425//dendrite;GO:0031410//cytoplasmic vesicle;GO:0031982//vesicle;GO:0036477//somatodendritic compartment;GO:0042995//cell projection;GO:0043005//neuron projection;GO:0043226//organelle;GO:0043227//membrane-bounded organelle;GO:0043229//intracellular organelle;GO:0097447//dendritic tree;GO:00977…	GO:0003674//molecular_function;GO:0005488//binding;GO:0005515//protein binding	GO:0007399//nervous system development;GO:0048731//system development	Poorly characterized::Function unknown::Fez1	NA	NA	NA	NA	Fetal kidney::Normal::Natural killer T (NKT) cell	NA	NA	NA	NA
O15056	125258	127505	123917	118273	119633	116510	0.940894	0.00585749	0.1	0.49607	0.470974	none	O15056	SYNJ2	Synaptojanin-2	165560	6	Plasma membrane	GO:0005575//cellular_component;GO:0005622//intracellular;GO:0005737//cytoplasm;GO:0005829//cytosol;GO:0005856//cytoskeleton;GO:0005886//plasma membrane;GO:0016020//membrane;GO:0030054//cell junction;GO:0042995//cell projection;GO:0043226//organelle;GO:0043228//non-membrane-bounded organelle;GO:0043229//intracellular organelle;GO:0043232//intracellular non-membrane-bounded organelle;GO:0045121//me…	GO:0003674//molecular_function;GO:0003676//nucleic acid binding;GO:0003723//RNA binding;GO:0003824//catalytic activity;GO:0004439//phosphatidylinositol-4,5-bisphosphate 5-phosphatase activity;GO:0005488//binding;GO:0005515//protein binding;GO:0016787//hydrolase activity;GO:0016788//hydrolase activity, acting on ester bonds;GO:0016791//phosphatase activity;GO:0017124//SH3 domain binding;GO:0019904…	GO:0006066//alcohol metabolic process;GO:0006644//phospholipid metabolic process;GO:0006796//phosphate-containing compound metabolic process;GO:0007399//nervous system development;GO:0007417//central nervous system development;GO:0007420//brain development;GO:0008610//lipid biosynthetic process;GO:0008654//phospholipid biosynthetic process;GO:0016192//vesicle-mediated transport;GO:0019637//organo…	Cellular processes and signaling::Signal transduction mechanisms::phosphatidylinositol dephosphorylation	3. Environmental Information Processing::3.2 Signal transduction::hsa04070//Phosphatidylinositol signaling system;1. Metabolism::1.1 Carbohydrate metabolism::hsa00562//Inositol phosphate metabolism;1. Metabolism::1.0 Global and overview maps::hsa01100//Metabolic pathways	Metabolism::R-HSA-1483255//PI Metabolism|Metabolism::R-HSA-1483257//Phospholipid metabolism|Metabolism::R-HSA-1660499//Synthesis of PIPs at the plasma membrane|Vesicle-mediated transport::R-HSA-199991//Membrane Trafficking|Metabolism::R-HSA-556833//Metabolism of lipids|Vesicle-mediated transport::R-HSA-8856828//Clathrin-mediated endocytosis	NA	NA	Fetal kidney::Normal::Natural killer T (NKT) cell	NA	NA	NA	NA
O15066	78396.7	86387.2	90205.6	79826.4	79014.6	77440.9	0.926633	0.210215	0.4	0.674422	0.781359	none	O15066;O14782;Q9BVG8;Q9P2E2	KIF3B	Kinesin-like protein KIF3B	85136	20	Nucleus	GO:0005575//cellular_component;GO:0005576//extracellular region;GO:0005615//extracellular space;GO:0005622//intracellular;GO:0005737//cytoplasm;GO:0005813//centrosome;GO:0005815//microtubule organizing center;GO:0005819//spindle;GO:0005829//cytosol;GO:0005856//cytoskeleton;GO:0005871//kinesin complex;GO:0005873//plus-end kinesin complex;GO:0005874//microtubule;GO:0005875//microtubule associated c…	GO:0000166//nucleotide binding;GO:0003674//molecular_function;GO:0003774//motor activity;GO:0003777//microtubule motor activity;GO:0003824//catalytic activity;GO:0005488//binding;GO:0005515//protein binding;GO:0005524//ATP binding;GO:0008017//microtubule binding;GO:0008092//cytoskeletal protein binding;GO:0008574//ATP-dependent microtubule motor activity, plus-end-directed;GO:0015631//tubulin bin…	GO:0000910//cytokinesis;GO:0002478//antigen processing and presentation of exogenous peptide antigen;GO:0002495//antigen processing and presentation of peptide antigen via MHC class II;GO:0006886//intracellular protein transport;GO:0006890//retrograde vesicle-mediated transport, Golgi to endoplasmic reticulum;GO:0006996//organelle organization;GO:0007051//spindle organization;GO:0007052//mitotic …	Cellular processes and signaling::Cytoskeleton::Belongs to the TRAFAC class myosin-kinesin ATPase superfamily. Kinesin family	NA	Immune System::R-HSA-1280218//Adaptive Immune System|Vesicle-mediated transport::R-HSA-1445148//Translocation of SLC2A4 (GLUT4) to the plasma membrane|Vesicle-mediated transport::R-HSA-199991//Membrane Trafficking|Immune System::R-HSA-2132295//MHC class II antigen presentation|Organelle biogenesis and maintenance::R-HSA-5617833//Cilium Assembly|Organelle biogenesis and maintenance::R-HSA-5620924/…	WP4536//Genes related to primary cilium development (based on CRISPR)	NA	NA	NA	NA	NA	NA
O15067	2.0553e+06	2.0572e+06	2.04493e+06	1.97356e+06	2.00856e+06	1.97709e+06	0.967808	0.0194364	0.1	0.555928	0.470974	none	O15067	PFAS	Phosphoribosylformylglycinamidine synthase	144754	17	Nucleus	GO:0005575//cellular_component;GO:0005576//extracellular region;GO:0005615//extracellular space;GO:0005622//intracellular;GO:0005737//cytoplasm;GO:0005829//cytosol;GO:0031982//vesicle;GO:0043226//organelle;GO:0043227//membrane-bounded organelle;GO:0043230//extracellular organelle;GO:0070062//extracellular exosome;GO:0110165//cellular anatomical entity;GO:1903561//extracellular vesicle	GO:0000166//nucleotide binding;GO:0003674//molecular_function;GO:0003824//catalytic activity;GO:0004642//phosphoribosylformylglycinamidine synthase activity;GO:0005488//binding;GO:0005524//ATP binding;GO:0016874//ligase activity;GO:0016879//ligase activity, forming carbon-nitrogen bonds;GO:0016884//carbon-nitrogen ligase activity, with glutamine as amido-N-donor;GO:0017076//purine nucleotide bind…	GO:0006139//nucleobase-containing compound metabolic process;GO:0006520//cellular amino acid metabolic process;GO:0006753//nucleoside phosphate metabolic process;GO:0006796//phosphate-containing compound metabolic process;GO:0018130//heterocycle biosynthetic process;GO:0019438//aromatic compound biosynthetic process;GO:0019637//organophosphate metabolic process;GO:0019693//ribose phosphate metabo…	Metabolism::Nucleotide transport and metabolism::CobB/CobQ-like glutamine amidotransferase domain	1. Metabolism::1.4 Nucleotide metabolism::hsa00230//Purine metabolism;1. Metabolism::1.0 Global and overview maps::hsa01100//Metabolic pathways	Metabolism::R-HSA-15869//Metabolism of nucleotides|Metabolism::R-HSA-73817//Purine ribonucleoside monophosphate biosynthesis|Metabolism::R-HSA-8956320//Nucleobase biosynthesis	WP4224//Purine metabolism and related disorders	NA	NA	NA	NA	NA	NA
O15075	576281	544671	545627	513108	536742	466307	0.909742	0.132663	0.1	0.628906	0.470974	none	O15075;O43602	DCLK1	Serine/threonine-protein kinase DCLK1	82234.7	13	Cytoplasm	GO:0005575//cellular_component;GO:0005886//plasma membrane;GO:0005887//integral component of plasma membrane;GO:0014069//postsynaptic density;GO:0016020//membrane;GO:0016021//integral component of membrane;GO:0030054//cell junction;GO:0031224//intrinsic component of membrane;GO:0031226//intrinsic component of plasma membrane;GO:0032279//asymmetric synapse;GO:0043226//organelle;GO:0045202//synapse…	GO:0000166//nucleotide binding;GO:0003674//molecular_function;GO:0003824//catalytic activity;GO:0004672//protein kinase activity;GO:0004674//protein serine/threonine kinase activity;GO:0005488//binding;GO:0005524//ATP binding;GO:0016301//kinase activity;GO:0016740//transferase activity;GO:0016772//transferase activity, transferring phosphorus-containing groups;GO:0016773//phosphotransferase activ…	GO:0000902//cell morphogenesis;GO:0000904//cell morphogenesis involved in differentiation;GO:0001764//neuron migration;GO:0006796//phosphate-containing compound metabolic process;GO:0007165//signal transduction;GO:0007399//nervous system development;GO:0007417//central nervous system development;GO:0007420//brain development;GO:0016192//vesicle-mediated transport;GO:0016197//endosomal transport;G…	Cellular processes and signaling::Signal transduction mechanisms::Doublecortin	NA	NA	WP5094//Orexin receptor pathway	NA	Blood::Colorectal Cancer::Cancer stem cell;Colon::Colon Cancer::Cancer stem cell;Colon::Normal::Intestinal stem cell;Colorectum::Colorectum Cancer::Cancer stem cell;Colorectum::Normal::Colorectal stem cell;Esophagus::Esophageal Adenocarcinoma::Intestinal stem cell;Esophagus::Esophageal Adenocarcinoma::Stem cell;Esophagus::Normal::Esophageal mucosal cell;Esophagus::Normal::Intestinal stem cell;Int…	NA	CAMK	DCAMKL	NA
O15078	320631	384958	371987	323128	315367	340254	0.908288	0.231784	0.4	0.686549	0.781359	none	O15078	CEP290	Centrosomal protein of 290 kDa	290422	12	Nucleus	GO:0000930//gamma-tubulin complex;GO:0005575//cellular_component;GO:0005576//extracellular region;GO:0005622//intracellular;GO:0005634//nucleus;GO:0005737//cytoplasm;GO:0005813//centrosome;GO:0005814//centriole;GO:0005815//microtubule organizing center;GO:0005829//cytosol;GO:0005856//cytoskeleton;GO:0005929//cilium;GO:0012505//endomembrane system;GO:0015630//microtubule cytoskeleton;GO:0016020//m…	GO:0003674//molecular_function;GO:0005488//binding;GO:0005515//protein binding;GO:0042802//identical protein binding	GO:0001655//urogenital system development;GO:0001822//kidney development;GO:0002009//morphogenesis of an epithelium;GO:0002274//myeloid leukocyte activation;GO:0002275//myeloid cell activation involved in immune response;GO:0002366//leukocyte activation involved in immune response;GO:0002444//myeloid leukocyte mediated immunity;GO:0006139//nucleobase-containing compound metabolic process;GO:00068…	Cellular processes and signaling::Cytoskeleton::Centrosomal protein	NA	Immune System::R-HSA-168249//Innate Immune System|Cell Cycle::R-HSA-2565942//Regulation of PLK1 Activity at G2/M Transition|Cell Cycle::R-HSA-380259//Loss of Nlp from mitotic centrosomes|Cell Cycle::R-HSA-380270//Recruitment of mitotic centrosome proteins and complexes|Cell Cycle::R-HSA-380284//Loss of proteins required for interphase microtubule organization from the centrosome|Cell Cycle::R-HSA…	WP4018//Clear cell renal cell carcinoma pathways;WP4352//Ciliary landscape;WP4656//Joubert syndrome;WP4803//Ciliopathies	NA	Lung::Normal::SLC16A7+ cell	NA	NA	NA	NA
O15084	45653.7	51514.3	48441.9	45765.1	42628.4	37955.3	0.867721	0.102618	0.2	0.599933	0.606389	none	O15084	ANKRD28	Serine/threonine-protein phosphatase 6 regulatory ankyrin repeat subunit A	112981	3	Cytoplasm	GO:0000139//Golgi membrane;GO:0005575//cellular_component;GO:0005622//intracellular;GO:0005634//nucleus;GO:0005654//nucleoplasm;GO:0005737//cytoplasm;GO:0005794//Golgi apparatus;GO:0005829//cytosol;GO:0012505//endomembrane system;GO:0016020//membrane;GO:0031090//organelle membrane;GO:0031974//membrane-enclosed lumen;GO:0031981//nuclear lumen;GO:0043226//organelle;GO:0043227//membrane-bounded orga…	GO:0003674//molecular_function;GO:0005488//binding;GO:0005515//protein binding	GO:0006888//endoplasmic reticulum to Golgi vesicle-mediated transport;GO:0006901//vesicle coating;GO:0006996//organelle organization;GO:0016192//vesicle-mediated transport;GO:0022607//cellular component assembly;GO:0043933//protein-containing complex subunit organization;GO:0046907//intracellular transport;GO:0048194//Golgi vesicle budding;GO:0048199//vesicle targeting, to, from or within Golgi;G…	Poorly characterized::Function unknown::Ankyrin repeat domain 28	NA	Cell Cycle::R-HSA-157579//Telomere Maintenance|Cell Cycle::R-HSA-171319//Telomere Extension By Telomerase|Cell Cycle::R-HSA-180786//Extension of Telomeres|Metabolism of proteins::R-HSA-199977//ER to Golgi Anterograde Transport|Vesicle-mediated transport::R-HSA-199977//ER to Golgi Anterograde Transport|Vesicle-mediated transport::R-HSA-199991//Membrane Trafficking|Metabolism of proteins::R-HSA-204…	NA	NA	Fetal gonad::Normal::Meiotic prophase fetal germ cell	NA	NA	NA	NA
O15085	12920.8	12660.8	14791.1	13384.8	15145.6	13827.5	1.04917	0.471161	0.4	0.801468	0.781359	none	O15085	ARHGEF11	Rho guanine nucleotide exchange factor 11	167727	1	Nucleus	GO:0005575//cellular_component;GO:0005622//intracellular;GO:0005737//cytoplasm;GO:0005829//cytosol;GO:0016020//membrane;GO:0110165//cellular anatomical entity	GO:0001664//G protein-coupled receptor binding;GO:0003674//molecular_function;GO:0005085//guanyl-nucleotide exchange factor activity;GO:0005088//Ras guanyl-nucleotide exchange factor activity;GO:0005089//Rho guanyl-nucleotide exchange factor activity;GO:0005096//GTPase activator activity;GO:0005102//signaling receptor binding;GO:0005488//binding;GO:0005515//protein binding;GO:0008047//enzyme acti…	GO:0001558//regulation of cell growth;GO:0006139//nucleobase-containing compound metabolic process;GO:0006915//apoptotic process;GO:0006936//muscle contraction;GO:0006996//organelle organization;GO:0007165//signal transduction;GO:0007186//G protein-coupled receptor signaling pathway;GO:0007264//small GTPase mediated signal transduction;GO:0009059//macromolecule biosynthetic process;GO:0009889//re…	Cellular processes and signaling::Signal transduction mechanisms::Rho guanine nucleotide exchange factor	5. Organismal Systems::5.3 Circulatory system::hsa04270//Vascular smooth muscle contraction;6. Human Diseases::6.4 Infectious disease: bacterial::hsa05130//Pathogenic Escherichia coli infection;5. Organismal Systems::5.2 Endocrine system::hsa04928//Parathyroid hormone synthesis, secretion and action;6. Human Diseases::6.1 Cancer: overview::hsa05200//Pathways in cancer;6. Human Diseases::6.3 Infec…	Signal Transduction::R-HSA-193648//NRAGE signals death through JNK|Signal Transduction::R-HSA-193704//p75 NTR receptor-mediated signalling|Signal Transduction::R-HSA-194315//Signaling by Rho GTPases|Signal Transduction::R-HSA-204998//Cell death signalling via NRAGE, NRIF and NADE|Signal Transduction::R-HSA-372790//Signaling by GPCR|Developmental Biology::R-HSA-373755//Semaphorin interactions|Sign…	NA	NA	Esophagus::Normal::Ciliated epithelial cell	NA	NA	NA	NA
O15111	96459.8	91764.5	90703.9	120159	109880	120736	1.25758	0.00574325	0.1	0.49607	0.470974	up	O15111	CHUK	Inhibitor of nuclear factor kappa-B kinase subunit alpha	84650.5	10	Cytoplasm	GO:0005575//cellular_component;GO:0005622//intracellular;GO:0005634//nucleus;GO:0005654//nucleoplasm;GO:0005737//cytoplasm;GO:0005829//cytosol;GO:0005886//plasma membrane;GO:0005887//integral component of plasma membrane;GO:0008385//IkappaB kinase complex;GO:0009898//cytoplasmic side of plasma membrane;GO:0016020//membrane;GO:0016021//integral component of membrane;GO:0031224//intrinsic component…	GO:0000166//nucleotide binding;GO:0003674//molecular_function;GO:0003824//catalytic activity;GO:0004672//protein kinase activity;GO:0004674//protein serine/threonine kinase activity;GO:0005102//signaling receptor binding;GO:0005488//binding;GO:0005515//protein binding;GO:0005524//ATP binding;GO:0008384//IkappaB kinase activity;GO:0016301//kinase activity;GO:0016740//transferase activity;GO:001677…	GO:0000165//MAPK cascade;GO:0000302//response to reactive oxygen species;GO:0001817//regulation of cytokine production;GO:0001819//positive regulation of cytokine production;GO:0001959//regulation of cytokine-mediated signaling pathway;GO:0002221//pattern recognition receptor signaling pathway;GO:0002224//toll-like receptor signaling pathway;GO:0002237//response to molecule of bacterial origin;GO…	Cellular processes and signaling::Signal transduction mechanisms::Conserved helix-loop-helix ubiquitous kinase	5. Organismal Systems::5.1 Immune system::hsa04623//Cytosolic DNA-sensing pathway;5. Organismal Systems::5.1 Immune system::hsa04622//RIG-I-like receptor signaling pathway;5. Organismal Systems::5.1 Immune system::hsa04657//IL-17 signaling pathway;5. Organismal Systems::5.1 Immune system::hsa04621//NOD-like receptor signaling pathway;3. Environmental Information Processing::3.2 Signal transductio…	Immune System::R-HSA-1168372//Downstream signaling events of B Cell Receptor (BCR)|Immune System::R-HSA-1169091//Activation of NF-kappaB in B cells|Immune System::R-HSA-1236974//ER-Phagosome pathway|Immune System::R-HSA-1236975//Antigen processing-Cross presentation|Signal Transduction::R-HSA-1257604//PIP3 activates AKT signaling|Immune System::R-HSA-1280215//Cytokine Signaling in Immune system|I…	WP1433//Nucleotide-binding oligomerization domain (NOD) pathway;WP1434//Osteopontin signaling;WP1449//Regulation of toll-like receptor signaling pathway;WP1544//MicroRNAs in cardiomyocyte hypertrophy;WP195//IL-1 signaling pathway;WP1984//Integrated breast cancer pathway;WP2018//RANKL/RANK signaling pathway;WP2034//Leptin signaling pathway;WP2036//TNF-related weak inducer of apoptosis (TWEAK) sign…	NA	Fetal gonad::Normal::Leydig cell	NA	Other	IKK	NA
O15116	104309	98962.2	116655	118940	109132	112091	1.06326	0.332385	0.4	0.744484	0.781359	none	O15116	LSM1	U6 snRNA-associated Sm-like protein LSm1	15181.3	8	Cytoplasm	GO:0000932//P-body;GO:0005575//cellular_component;GO:0005622//intracellular;GO:0005634//nucleus;GO:0005737//cytoplasm;GO:0005829//cytosol;GO:0030424//axon;GO:0030425//dendrite;GO:0032991//protein-containing complex;GO:0035770//ribonucleoprotein granule;GO:0036464//cytoplasmic ribonucleoprotein granule;GO:0036477//somatodendritic compartment;GO:0042995//cell projection;GO:0043005//neuron projectio…	GO:0000339//RNA cap binding;GO:0003674//molecular_function;GO:0003676//nucleic acid binding;GO:0003723//RNA binding;GO:0003729//mRNA binding;GO:0005488//binding;GO:0005515//protein binding;GO:0036002//pre-mRNA binding;GO:0097159//organic cyclic compound binding;GO:1901363//heterocyclic compound binding	GO:0006139//nucleobase-containing compound metabolic process;GO:0007399//nervous system development;GO:0009057//macromolecule catabolic process;GO:0009892//negative regulation of metabolic process;GO:0010467//gene expression;GO:0010468//regulation of gene expression;GO:0010605//negative regulation of macromolecule metabolic process;GO:0010629//negative regulation of gene expression;GO:0010721//ne…	Information storage and processing::RNA processing and modification::LSM domain	2. Genetic Information Processing::2.3 Folding, sorting and degradation::hsa03018//RNA degradation	Metabolism of RNA::R-HSA-429914//Deadenylation-dependent mRNA decay|Metabolism of RNA::R-HSA-430039//mRNA decay by 5' to 3' exoribonuclease	NA	NA	Fetal kidney::Normal::Natural killer T (NKT) cell	NA	NA	NA	NA
O15118	623348	622621	599366	690346	660533	686657	1.10416	0.00651262	0.1	0.49607	0.470974	none	O15118	NPC1	NPC intracellular cholesterol transporter 1	142186	18	Plasma membrane	GO:0000323//lytic vacuole;GO:0005575//cellular_component;GO:0005576//extracellular region;GO:0005615//extracellular space;GO:0005622//intracellular;GO:0005634//nucleus;GO:0005635//nuclear envelope;GO:0005737//cytoplasm;GO:0005764//lysosome;GO:0005765//lysosomal membrane;GO:0005768//endosome;GO:0005770//late endosome;GO:0005773//vacuole;GO:0005774//vacuolar membrane;GO:0005783//endoplasmic reticul…	GO:0001618//virus receptor activity;GO:0003674//molecular_function;GO:0004888//transmembrane signaling receptor activity;GO:0005215//transporter activity;GO:0005319//lipid transporter activity;GO:0005488//binding;GO:0005496//steroid binding;GO:0005515//protein binding;GO:0008289//lipid binding;GO:0015248//sterol transporter activity;GO:0015485//cholesterol binding;GO:0032934//sterol binding;GO:00…	GO:0006066//alcohol metabolic process;GO:0006486//protein glycosylation;GO:0006869//lipid transport;GO:0006914//autophagy;GO:0007034//vacuolar transport;GO:0007628//adult walking behavior;GO:0008202//steroid metabolic process;GO:0008206//bile acid metabolic process;GO:0009059//macromolecule biosynthetic process;GO:0009100//glycoprotein metabolic process;GO:0009725//response to hormone;GO:0009892/…	Metabolism::Lipid transport and metabolism::Niemann-Pick C1 N terminus	4. Cellular Processes::4.1 Transport and catabolism::hsa04142//Lysosome;5. Organismal Systems::5.4 Digestive system::hsa04979//Cholesterol metabolism	Transport of small molecules::R-HSA-174824//Plasma lipoprotein assembly, remodeling, and clearance|Transport of small molecules::R-HSA-8964038//LDL clearance|Transport of small molecules::R-HSA-8964043//Plasma lipoprotein clearance	WP229//Irinotecan pathway;WP4217//Ebola virus pathway in host;WP5064//7-oxo-C and 7-beta-HC pathways	NA	Blood::Normal::Plasmacytoid dendritic cell;Fetal kidney::Normal::Natural killer T (NKT) cell	NA	NA	NA	NA
O15121	43475.8	42625.4	39012.5	46129.8	46876.8	61918.2	1.23827	0.154286	0.1	0.641701	0.470974	none	O15121	DEGS1	Sphingolipid delta(4)-desaturase DES1	37870.7	1	Plasma membrane	GO:0005575//cellular_component;GO:0005622//intracellular;GO:0005737//cytoplasm;GO:0005739//mitochondrion;GO:0005740//mitochondrial envelope;GO:0005783//endoplasmic reticulum;GO:0005789//endoplasmic reticulum membrane;GO:0005886//plasma membrane;GO:0005887//integral component of plasma membrane;GO:0012505//endomembrane system;GO:0012506//vesicle membrane;GO:0016020//membrane;GO:0016021//integral c…	GO:0003674//molecular_function;GO:0003824//catalytic activity;GO:0005488//binding;GO:0005515//protein binding;GO:0009055//electron transfer activity;GO:0016491//oxidoreductase activity;GO:0016705//oxidoreductase activity, acting on paired donors, with incorporation or reduction of molecular oxygen;GO:0016853//isomerase activity;GO:0016859//cis-trans isomerase activity;GO:0042284//sphingolipid del…	GO:0002274//myeloid leukocyte activation;GO:0002275//myeloid cell activation involved in immune response;GO:0002366//leukocyte activation involved in immune response;GO:0002444//myeloid leukocyte mediated immunity;GO:0006631//fatty acid metabolic process;GO:0006643//membrane lipid metabolic process;GO:0006665//sphingolipid metabolic process;GO:0006887//exocytosis;GO:0007399//nervous system develo…	Metabolism::Lipid transport and metabolism::sphingolipid delta-4 desaturase activity	1. Metabolism::1.3 Lipid metabolism::hsa00600//Sphingolipid metabolism;3. Environmental Information Processing::3.2 Signal transduction::hsa04071//Sphingolipid signaling pathway;1. Metabolism::1.0 Global and overview maps::hsa01100//Metabolic pathways	Metabolism::R-HSA-1660661//Sphingolipid de novo biosynthesis|Immune System::R-HSA-168249//Innate Immune System|Metabolism::R-HSA-428157//Sphingolipid metabolism|Metabolism::R-HSA-556833//Metabolism of lipids|Immune System::R-HSA-6798695//Neutrophil degranulation	WP4725//Sphingolipid metabolism overview;WP4726//Sphingolipid metabolism: integrated pathway;WP5121//Sphingolipid metabolism in senescence	NA	Fetal kidney::Normal::Natural killer T (NKT) cell	NA	NA	NA	NA
O15126	123431	106788	95983	121006	109259	107775	1.03629	0.660712	0.7	0.876189	0.889591	none	O15126	SCAMP1	Secretory carrier-associated membrane protein 1	37925.3	5	Plasma membrane	GO:0000139//Golgi membrane;GO:0005575//cellular_component;GO:0005622//intracellular;GO:0005737//cytoplasm;GO:0005768//endosome;GO:0005794//Golgi apparatus;GO:0005802//trans-Golgi network;GO:0005886//plasma membrane;GO:0008021//synaptic vesicle;GO:0010008//endosome membrane;GO:0012505//endomembrane system;GO:0012506//vesicle membrane;GO:0016020//membrane;GO:0016021//integral component of membrane;…	GO:0003674//molecular_function;GO:0005488//binding;GO:0005515//protein binding	GO:0002274//myeloid leukocyte activation;GO:0002275//myeloid cell activation involved in immune response;GO:0002366//leukocyte activation involved in immune response;GO:0002444//myeloid leukocyte mediated immunity;GO:0006887//exocytosis;GO:0006892//post-Golgi vesicle-mediated transport;GO:0015031//protein transport;GO:0016192//vesicle-mediated transport;GO:0036230//granulocyte activation;GO:00432…	Cellular processes and signaling::Intracellular trafficking, secretion, and vesicular transport::Secretory carrier membrane protein 1	NA	Immune System::R-HSA-168249//Innate Immune System|Immune System::R-HSA-6798695//Neutrophil degranulation	NA	NA	NA	NA	NA	NA	NA
O15127	208338	252900	216016	216025	203774	519196	1.38647	0.524678	1	0.82482	1	none	O15127	SCAMP2	Secretory carrier-associated membrane protein 2	36653.7	15	Plasma membrane	GO:0000139//Golgi membrane;GO:0005575//cellular_component;GO:0005576//extracellular region;GO:0005615//extracellular space;GO:0005622//intracellular;GO:0005737//cytoplasm;GO:0005768//endosome;GO:0005794//Golgi apparatus;GO:0005802//trans-Golgi network;GO:0010008//endosome membrane;GO:0012505//endomembrane system;GO:0016020//membrane;GO:0016021//integral component of membrane;GO:0030133//transport…	GO:0003674//molecular_function;GO:0005488//binding;GO:0005515//protein binding	GO:0006892//post-Golgi vesicle-mediated transport;GO:0015031//protein transport;GO:0016192//vesicle-mediated transport;GO:0045184//establishment of protein localization;GO:0071702//organic substance transport;GO:0071705//nitrogen compound transport	Cellular processes and signaling::Intracellular trafficking, secretion, and vesicular transport::SCAMP family	NA	NA	WP1455//Serotonin transporter activity;WP727//Monoamine transport	NA	Embryonic prefrontal cortex::Normal::Microglial cell;Fetal gonad::Normal::Mitotic arrest phase fetal germ cell;Fetal kidney::Normal::Natural killer T (NKT) cell	NA	NA	NA	NA
O15143	7.47177e+06	6.54643e+06	6.96372e+06	7.36056e+06	7.15877e+06	6.67762e+06	1.01025	0.833168	1	0.946887	1	none	O15143	ARPC1B	Actin-related protein 2/3 complex subunit 1B	40955.2	7	Cytoplasm	GO:0005575//cellular_component;GO:0005576//extracellular region;GO:0005615//extracellular space;GO:0005622//intracellular;GO:0005634//nucleus;GO:0005737//cytoplasm;GO:0005829//cytosol;GO:0005856//cytoskeleton;GO:0005885//Arp2/3 protein complex;GO:0005925//focal adhesion;GO:0015629//actin cytoskeleton;GO:0030054//cell junction;GO:0030055//cell-substrate junction;GO:0031982//vesicle;GO:0032991//pro…	GO:0003674//molecular_function;GO:0003779//actin binding;GO:0005198//structural molecule activity;GO:0005200//structural constituent of cytoskeleton;GO:0005488//binding;GO:0005515//protein binding;GO:0008092//cytoskeletal protein binding;GO:0044877//protein-containing complex binding;GO:0051015//actin filament binding	GO:0002253//activation of immune response;GO:0002429//immune response-activating cell surface receptor signaling pathway;GO:0002433//immune response-regulating cell surface receptor signaling pathway involved in phagocytosis;GO:0002684//positive regulation of immune system process;GO:0002757//immune response-activating signal transduction;GO:0002764//immune response-regulating signaling pathway;G…	Cellular processes and signaling::Cytoskeleton::WD domain, G-beta repeat	4. Cellular Processes::4.3 Cellular community - eukaryotes::hsa04530//Tight junction;6. Human Diseases::6.4 Infectious disease: bacterial::hsa05130//Pathogenic Escherichia coli infection;6. Human Diseases::6.4 Infectious disease: bacterial::hsa05132//Salmonella infection;4. Cellular Processes::4.1 Transport and catabolism::hsa04144//Endocytosis;6. Human Diseases::6.4 Infectious disease: bacterial…	Immune System::R-HSA-168249//Innate Immune System|Signal Transduction::R-HSA-194315//Signaling by Rho GTPases|Signal Transduction::R-HSA-195258//RHO GTPase Effectors|Immune System::R-HSA-2029480//Fcgamma receptor (FCGR) dependent phagocytosis|Immune System::R-HSA-2029482//Regulation of actin dynamics for phagocytic cup formation|Developmental Biology::R-HSA-2682334//EPH-Ephrin signaling|Developme…	WP2272//Pathogenic Escherichia coli infection;WP3937//Microglia pathogen phagocytosis pathway	NA	Embryonic prefrontal cortex::Normal::Microglial cell;Fetal gonad::Normal::Gonadal endothelial cell;Fetal gonad::Normal::Gonadal mitotic phase fetal germ cell;Fetal gonad::Normal::Mitotic fetal germ cell;Fetal kidney::Normal::Monocyte;Fetal kidney::Normal::Natural killer T (NKT) cell;Liver::Hepatocellular Cancer::Exhausted CD8+ T cell;Liver::Hepatocellular Cancer::Regulatory T (Treg) cell	NA	NA	NA	NA
O15144	9.88956e+06	9.10756e+06	8.65939e+06	9.52164e+06	9.32673e+06	9.28153e+06	1.01712	0.683799	0.7	0.887157	0.889591	none	O15144	ARPC2	Actin-related protein 2/3 complex subunit 2	34337.3	2	Cytoplasm	GO:0005575//cellular_component;GO:0005576//extracellular region;GO:0005615//extracellular space;GO:0005622//intracellular;GO:0005634//nucleus;GO:0005694//chromosome;GO:0005737//cytoplasm;GO:0005768//endosome;GO:0005829//cytosol;GO:0005856//cytoskeleton;GO:0005885//Arp2/3 protein complex;GO:0005886//plasma membrane;GO:0005925//focal adhesion;GO:0012505//endomembrane system;GO:0015629//actin cytosk…	GO:0003674//molecular_function;GO:0003779//actin binding;GO:0005198//structural molecule activity;GO:0005200//structural constituent of cytoskeleton;GO:0005488//binding;GO:0005515//protein binding;GO:0008092//cytoskeletal protein binding;GO:0044877//protein-containing complex binding;GO:0051015//actin filament binding	GO:0000902//cell morphogenesis;GO:0000904//cell morphogenesis involved in differentiation;GO:0002253//activation of immune response;GO:0002429//immune response-activating cell surface receptor signaling pathway;GO:0002433//immune response-regulating cell surface receptor signaling pathway involved in phagocytosis;GO:0002684//positive regulation of immune system process;GO:0002757//immune response…	Cellular processes and signaling::Cytoskeleton::Arp2/3 complex, 34 kD subunit p34-Arc	4. Cellular Processes::4.3 Cellular community - eukaryotes::hsa04530//Tight junction;6. Human Diseases::6.4 Infectious disease: bacterial::hsa05130//Pathogenic Escherichia coli infection;6. Human Diseases::6.4 Infectious disease: bacterial::hsa05132//Salmonella infection;4. Cellular Processes::4.1 Transport and catabolism::hsa04144//Endocytosis;6. Human Diseases::6.4 Infectious disease: bacterial…	Immune System::R-HSA-168249//Innate Immune System|Signal Transduction::R-HSA-194315//Signaling by Rho GTPases|Signal Transduction::R-HSA-195258//RHO GTPase Effectors|Vesicle-mediated transport::R-HSA-199991//Membrane Trafficking|Immune System::R-HSA-2029480//Fcgamma receptor (FCGR) dependent phagocytosis|Immune System::R-HSA-2029482//Regulation of actin dynamics for phagocytic cup formation|Devel…	WP2272//Pathogenic Escherichia coli infection	NA	Fetal kidney::Normal::Monocyte;Fetal kidney::Normal::Natural killer T (NKT) cell	NA	NA	NA	NA
O15145	3.85205e+06	3.08438e+06	3.32652e+06	3.74379e+06	3.65064e+06	3.81381e+06	1.09211	0.291438	0.7	0.716318	0.889591	none	O15145	ARPC3	Actin-related protein 2/3 complex subunit 3	20549.3	12	Cytoplasm	GO:0005575//cellular_component;GO:0005576//extracellular region;GO:0005615//extracellular space;GO:0005622//intracellular;GO:0005634//nucleus;GO:0005694//chromosome;GO:0005737//cytoplasm;GO:0005829//cytosol;GO:0005856//cytoskeleton;GO:0005884//actin filament;GO:0005885//Arp2/3 protein complex;GO:0005925//focal adhesion;GO:0015629//actin cytoskeleton;GO:0016020//membrane;GO:0030027//lamellipodium;…	GO:0003674//molecular_function;GO:0003779//actin binding;GO:0005198//structural molecule activity;GO:0005200//structural constituent of cytoskeleton;GO:0005488//binding;GO:0005515//protein binding;GO:0008092//cytoskeletal protein binding;GO:0044877//protein-containing complex binding;GO:0051015//actin filament binding	GO:0002253//activation of immune response;GO:0002429//immune response-activating cell surface receptor signaling pathway;GO:0002433//immune response-regulating cell surface receptor signaling pathway involved in phagocytosis;GO:0002684//positive regulation of immune system process;GO:0002757//immune response-activating signal transduction;GO:0002764//immune response-regulating signaling pathway;G…	Cellular processes and signaling::Cytoskeleton::ARP2/3 complex ARPC3 (21 kDa) subunit	4. Cellular Processes::4.3 Cellular community - eukaryotes::hsa04530//Tight junction;6. Human Diseases::6.4 Infectious disease: bacterial::hsa05130//Pathogenic Escherichia coli infection;6. Human Diseases::6.4 Infectious disease: bacterial::hsa05132//Salmonella infection;4. Cellular Processes::4.1 Transport and catabolism::hsa04144//Endocytosis;6. Human Diseases::6.4 Infectious disease: bacterial…	Immune System::R-HSA-168249//Innate Immune System|Signal Transduction::R-HSA-194315//Signaling by Rho GTPases|Signal Transduction::R-HSA-195258//RHO GTPase Effectors|Vesicle-mediated transport::R-HSA-199991//Membrane Trafficking|Immune System::R-HSA-2029480//Fcgamma receptor (FCGR) dependent phagocytosis|Immune System::R-HSA-2029482//Regulation of actin dynamics for phagocytic cup formation|Devel…	WP2272//Pathogenic Escherichia coli infection	NA	Embryo::Normal::Morula cell (Blastomere);Fetal kidney::Normal::Monocyte;Fetal kidney::Normal::Natural killer T (NKT) cell	NA	NA	NA	NA
O15160	68417.5	74913	77059.4	70337.6	72041.6	69641.2	0.962024	0.407264	0.7	0.773832	0.889591	none	O15160	POLR1C	DNA-directed RNA polymerases I and III subunit RPAC1	39254.7	6	Cytoplasm	GO:0000428//DNA-directed RNA polymerase complex;GO:0005575//cellular_component;GO:0005622//intracellular;GO:0005634//nucleus;GO:0005654//nucleoplasm;GO:0005666//RNA polymerase III complex;GO:0005730//nucleolus;GO:0005736//RNA polymerase I complex;GO:0005737//cytoplasm;GO:0005829//cytosol;GO:0030880//RNA polymerase complex;GO:0031974//membrane-enclosed lumen;GO:0031981//nuclear lumen;GO:0032991//p…	GO:0001054//RNA polymerase I activity;GO:0001056//RNA polymerase III activity;GO:0003674//molecular_function;GO:0003676//nucleic acid binding;GO:0003677//DNA binding;GO:0003824//catalytic activity;GO:0003899//DNA-directed 5'-3' RNA polymerase activity;GO:0005488//binding;GO:0005515//protein binding;GO:0016740//transferase activity;GO:0016772//transferase activity, transferring phosphorus-containi…	GO:0001817//regulation of cytokine production;GO:0001819//positive regulation of cytokine production;GO:0006139//nucleobase-containing compound metabolic process;GO:0009059//macromolecule biosynthetic process;GO:0009893//positive regulation of metabolic process;GO:0010467//gene expression;GO:0010468//regulation of gene expression;GO:0010604//positive regulation of macromolecule metabolic process;…	Information storage and processing::Transcription::RNA polymerase Rpb3/RpoA insert domain	5. Organismal Systems::5.1 Immune system::hsa04623//Cytosolic DNA-sensing pathway;2. Genetic Information Processing::2.1 Transcription::hsa03020//RNA polymerase	Immune System::R-HSA-168249//Innate Immune System|Immune System::R-HSA-1834949//Cytosolic sensors of pathogen-associated DNA |Gene expression (Transcription)::R-HSA-212165//Epigenetic regulation of gene expression|Gene expression (Transcription)::R-HSA-427413//NoRC negatively regulates rRNA expression|Gene expression (Transcription)::R-HSA-5250913//Positive epigenetic regulation of rRNA expressio…	WP4022//Pyrimidine metabolism;WP4655//Cytosolic DNA-sensing pathway	NA	Fetal gonad::Normal::Mitotic fetal germ cell	NA	NA	NA	NA
O15162	225499	222938	418069	750503	695385	664374	2.43537	0.0425657	0.1	0.560458	0.470974	up	O15162	PLSCR1	Phospholipid scramblase 1	35053.8	3	Cytoplasm	GO:0005575//cellular_component;GO:0005576//extracellular region;GO:0005615//extracellular space;GO:0005622//intracellular;GO:0005634//nucleus;GO:0005654//nucleoplasm;GO:0005730//nucleolus;GO:0005737//cytoplasm;GO:0005794//Golgi apparatus;GO:0005829//cytosol;GO:0005886//plasma membrane;GO:0005887//integral component of plasma membrane;GO:0012505//endomembrane system;GO:0016020//membrane;GO:0016021…	GO:0000981//DNA-binding transcription factor activity, RNA polymerase II-specific;GO:0001216//DNA-binding transcription activator activity;GO:0001228//DNA-binding transcription activator activity, RNA polymerase II-specific;GO:0003674//molecular_function;GO:0003676//nucleic acid binding;GO:0003677//DNA binding;GO:0003700//DNA-binding transcription factor activity;GO:0005102//signaling receptor bi…	GO:0002253//activation of immune response;GO:0002274//myeloid leukocyte activation;GO:0002429//immune response-activating cell surface receptor signaling pathway;GO:0002684//positive regulation of immune system process;GO:0002694//regulation of leukocyte activation;GO:0002757//immune response-activating signal transduction;GO:0002764//immune response-regulating signaling pathway;GO:0002768//immun…	Information storage and processing::Transcription::Scramblase	NA	NA	WP437//EGF/EGFR signaling pathway;WP5090//Complement system in neuronal development and plasticity	NA	Fetal kidney::Normal::Monocyte;Fetal kidney::Normal::Natural killer T (NKT) cell;Liver::Hepatocellular Cancer::Exhausted CD8+ T cell	NA	NA	NA	NA
O15169	79164.7	69021.2	70343.7	72088.5	67537.9	79442.9	1.00247	0.975379	1	0.993872	1	none	O15169	AXIN1	Axin-1	95647.5	16	Cytoplasm	GO:0005575//cellular_component;GO:0005622//intracellular;GO:0005634//nucleus;GO:0005737//cytoplasm;GO:0005829//cytosol;GO:0005886//plasma membrane;GO:0016020//membrane;GO:0016328//lateral plasma membrane;GO:0030877//beta-catenin destruction complex;GO:0031410//cytoplasmic vesicle;GO:0031982//vesicle;GO:0032991//protein-containing complex;GO:0043226//organelle;GO:0043227//membrane-bounded organell…	GO:0003674//molecular_function;GO:0005488//binding;GO:0005515//protein binding;GO:0008013//beta-catenin binding;GO:0019899//enzyme binding;GO:0019900//kinase binding;GO:0019901//protein kinase binding;GO:0019904//protein domain specific binding;GO:0030674//protein-macromolecule adaptor activity;GO:0031625//ubiquitin protein ligase binding;GO:0035591//signaling adaptor activity;GO:0042802//identic…	GO:0000165//MAPK cascade;GO:0006139//nucleobase-containing compound metabolic process;GO:0006508//proteolysis;GO:0006796//phosphate-containing compound metabolic process;GO:0006915//apoptotic process;GO:0007165//signal transduction;GO:0007166//cell surface receptor signaling pathway;GO:0009057//macromolecule catabolic process;GO:0009059//macromolecule biosynthetic process;GO:0009725//response to …	Information storage and processing::Transcription::Axin-1 tankyrase binding domain	6. Human Diseases::6.2 Cancer: specific types::hsa05224//Breast cancer;6. Human Diseases::6.2 Cancer: specific types::hsa05217//Basal cell carcinoma;4. Cellular Processes::4.3 Cellular community - eukaryotes::hsa04550//Signaling pathways regulating pluripotency of stem cells;6. Human Diseases::6.3 Infectious disease: viral::hsa05165//Human papillomavirus infection;6. Human Diseases::6.2 Cancer: s…	Signal Transduction::R-HSA-195253//Degradation of beta-catenin by the destruction complex|Signal Transduction::R-HSA-195721//Signaling by WNT|Signal Transduction::R-HSA-196299//Beta-catenin phosphorylation cascade|Signal Transduction::R-HSA-201681//TCF dependent signaling in response to WNT|Gene expression (Transcription)::R-HSA-212436//Generic Transcription Pathway|Signal Transduction::R-HSA-464…	WP2059//Alzheimer's disease and miRNA effects;WP2064//Neural crest differentiation;WP2857//Mesodermal commitment pathway;WP2864//Apoptosis-related network due to altered Notch3 in ovarian cancer;WP2870//Extracellular vesicle-mediated signaling in recipient cells;WP363//Wnt signaling pathway;WP366//TGF-beta signaling pathway;WP3664//Regulation of Wnt / B-catenin signaling by small molecule compoun…	NA	Fetal kidney::Normal::Natural killer T (NKT) cell;Lung::Normal::Ionocyte cell	NA	NA	NA	NA
O15173	2.83764e+06	2.59099e+06	2.11493e+06	2.5497e+06	2.3845e+06	2.29606e+06	0.958468	0.727249	0.7	0.904342	0.889591	none	O15173	PGRMC2	Membrane-associated progesterone receptor component 2	23821.7	4	Cytoplasm	GO:0005575//cellular_component;GO:0005622//intracellular;GO:0005634//nucleus;GO:0005635//nuclear envelope;GO:0005737//cytoplasm;GO:0005783//endoplasmic reticulum;GO:0012505//endomembrane system;GO:0016020//membrane;GO:0016021//integral component of membrane;GO:0031224//intrinsic component of membrane;GO:0031967//organelle envelope;GO:0031975//envelope;GO:0043226//organelle;GO:0043227//membrane-bo…	GO:0003674//molecular_function;GO:0003707//steroid hormone receptor activity;GO:0005215//transporter activity;GO:0005488//binding;GO:0005496//steroid binding;GO:0005515//protein binding;GO:0008289//lipid binding;GO:0015232//heme transmembrane transporter activity;GO:0020037//heme binding;GO:0022857//transmembrane transporter activity;GO:0038023//signaling receptor activity;GO:0046906//tetrapyrrol…	GO:0006811//ion transport;GO:0007165//signal transduction;GO:0009725//response to hormone;GO:0009755//hormone-mediated signaling pathway;GO:0014070//response to organic cyclic compound;GO:0032870//cellular response to hormone stimulus;GO:0033993//response to lipid;GO:0043401//steroid hormone mediated signaling pathway;GO:0048513//animal organ development;GO:0048545//response to steroid hormone;GO…	Poorly characterized::Function unknown::Progesterone receptor membrane component 2	NA	NA	WP4352//Ciliary landscape	NA	Fetal kidney::Normal::Natural killer T (NKT) cell	NA	NA	NA	NA
O15212	1.67995e+06	1.65952e+06	1.83793e+06	1.67705e+06	1.71651e+06	1.67334e+06	0.978657	0.592028	1	0.853625	1	none	O15212	PFDN6	Prefoldin subunit 6	14584.5	6	Cytoplasm	GO:0005575//cellular_component;GO:0005622//intracellular;GO:0005737//cytoplasm;GO:0016272//prefoldin complex;GO:0032991//protein-containing complex;GO:0110165//cellular anatomical entity	GO:0003674//molecular_function;GO:0005488//binding;GO:0005515//protein binding;GO:0051082//unfolded protein binding;GO:0051087//chaperone binding	GO:0022607//cellular component assembly;GO:0043933//protein-containing complex subunit organization	Cellular processes and signaling::Posttranslational modification, protein turnover, chaperones::unfolded protein binding	NA	Metabolism of proteins::R-HSA-389957//Prefoldin mediated transfer of substrate to CCT/TriC|Metabolism of proteins::R-HSA-389958//Cooperation of Prefoldin and TriC/CCT in actin and tubulin folding|Metabolism of proteins::R-HSA-390466//Chaperonin-mediated protein folding|Metabolism of proteins::R-HSA-391251//Protein folding	NA	NA	Fetal kidney::Normal::Natural killer T (NKT) cell	NA	NA	NA	NA
O15213	116606	167568	206839	154320	195048	202861	1.12467	0.517541	1	0.820487	1	none	O15213	WDR46	WD repeat-containing protein 46	68079.9	6	Nucleus	GO:0005575//cellular_component;GO:0005622//intracellular;GO:0005634//nucleus;GO:0005654//nucleoplasm;GO:0005730//nucleolus;GO:0030684//preribosome;GO:0031974//membrane-enclosed lumen;GO:0031981//nuclear lumen;GO:0032040//small-subunit processome;GO:0032991//protein-containing complex;GO:0043226//organelle;GO:0043227//membrane-bounded organelle;GO:0043228//non-membrane-bounded organelle;GO:0043229…	GO:0003674//molecular_function;GO:0003676//nucleic acid binding;GO:0003723//RNA binding;GO:0005488//binding;GO:0097159//organic cyclic compound binding;GO:1901363//heterocyclic compound binding	GO:0006139//nucleobase-containing compound metabolic process;GO:0010467//gene expression;GO:0022613//ribonucleoprotein complex biogenesis;GO:0090304//nucleic acid metabolic process	Information storage and processing::RNA processing and modification::BING4CT (NUC141) domain	NA	Metabolism of RNA::R-HSA-6790901//rRNA modification in the nucleus and cytosol|Metabolism of RNA::R-HSA-6791226//Major pathway of rRNA processing in the nucleolus and cytosol|Metabolism of RNA::R-HSA-72312//rRNA processing|Metabolism of RNA::R-HSA-8868773//rRNA processing in the nucleus and cytosol	NA	NA	Fetal gonad::Normal::Granulosa cell;Fetal gonad::Normal::Mitotic fetal germ cell;Fetal kidney::Normal::Natural killer T (NKT) cell	NA	NA	NA	NA
O15226	37052.2	43802.2	41523.5	37709.5	36314.6	33502.5	0.878644	0.108929	0.2	0.613869	0.606389	none	O15226	NKRF	NF-kappa-B-repressing factor	77682.9	X	Nucleus	GO:0005575//cellular_component;GO:0005622//intracellular;GO:0005634//nucleus;GO:0005654//nucleoplasm;GO:0005730//nucleolus;GO:0031974//membrane-enclosed lumen;GO:0031981//nuclear lumen;GO:0043226//organelle;GO:0043227//membrane-bounded organelle;GO:0043228//non-membrane-bounded organelle;GO:0043229//intracellular organelle;GO:0043231//intracellular membrane-bounded organelle;GO:0043232//intracell…	GO:0000976//transcription regulatory region sequence-specific DNA binding;GO:0000977//RNA polymerase II transcription regulatory region sequence-specific DNA binding;GO:0000978//RNA polymerase II cis-regulatory region sequence-specific DNA binding;GO:0000981//DNA-binding transcription factor activity, RNA polymerase II-specific;GO:0000987//cis-regulatory region sequence-specific DNA binding;GO:00…	GO:0006139//nucleobase-containing compound metabolic process;GO:0009059//macromolecule biosynthetic process;GO:0009889//regulation of biosynthetic process;GO:0009890//negative regulation of biosynthetic process;GO:0009891//positive regulation of biosynthetic process;GO:0009892//negative regulation of metabolic process;GO:0009893//positive regulation of metabolic process;GO:0010467//gene expressio…	Information storage and processing::Transcription::Putative single-stranded nucleic acids-binding domain	NA	NA	WP4884//Pathogenesis of SARS-CoV-2 mediated by nsp9-nsp10 complex;WP5115//Network map of SARS-CoV-2 signaling pathway	NA	NA	Others	NA	NA	NA
O15228	250457	257601	232240	265152	256740	277304	1.07956	0.120751	0.2	0.624247	0.606389	none	O15228	GNPAT	Dihydroxyacetone phosphate acyltransferase	77197.8	1	Cytoplasm	GO:0005575//cellular_component;GO:0005622//intracellular;GO:0005737//cytoplasm;GO:0005739//mitochondrion;GO:0005740//mitochondrial envelope;GO:0005777//peroxisome;GO:0005778//peroxisomal membrane;GO:0005782//peroxisomal matrix;GO:0005829//cytosol;GO:0016020//membrane;GO:0031090//organelle membrane;GO:0031903//microbody membrane;GO:0031907//microbody lumen;GO:0031966//mitochondrial membrane;GO:003…	GO:0003674//molecular_function;GO:0003824//catalytic activity;GO:0008374//O-acyltransferase activity;GO:0016287//glycerone-phosphate O-acyltransferase activity;GO:0016289//CoA hydrolase activity;GO:0016290//palmitoyl-CoA hydrolase activity;GO:0016407//acetyltransferase activity;GO:0016413//O-acetyltransferase activity;GO:0016740//transferase activity;GO:0016746//transferase activity, transferring…	GO:0006631//fatty acid metabolic process;GO:0006644//phospholipid metabolic process;GO:0006662//glycerol ether metabolic process;GO:0006796//phosphate-containing compound metabolic process;GO:0006886//intracellular protein transport;GO:0006996//organelle organization;GO:0007399//nervous system development;GO:0007417//central nervous system development;GO:0007420//brain development;GO:0008610//lip…	Metabolism::Lipid transport and metabolism::Glyceronephosphate O-acyltransferase	1. Metabolism::1.3 Lipid metabolism::hsa00564//Glycerophospholipid metabolism;4. Cellular Processes::4.1 Transport and catabolism::hsa04146//Peroxisome	Metabolism::R-HSA-1483166//Synthesis of PA|Metabolism::R-HSA-1483206//Glycerophospholipid biosynthesis|Metabolism::R-HSA-1483257//Phospholipid metabolism|Metabolism::R-HSA-556833//Metabolism of lipids|Metabolism::R-HSA-75896//Plasmalogen biosynthesis|Metabolism::R-HSA-8848584//Wax and plasmalogen biosynthesis|Protein localization::R-HSA-9033241//Peroxisomal protein import	WP2533//Glycerophospholipid biosynthetic pathway;WP325//Triacylglyceride synthesis	NA	NA	NA	NA	NA	NA
O15234	138909	144062	139503	127131	120591	131192	0.896892	0.0305783	0.1	0.560458	0.470974	none	O15234	CASC3	Protein CASC3	76288.2	17	Nucleus	GO:0005575//cellular_component;GO:0005622//intracellular;GO:0005634//nucleus;GO:0005635//nuclear envelope;GO:0005654//nucleoplasm;GO:0005681//spliceosomal complex;GO:0005684//U2-type spliceosomal complex;GO:0005737//cytoplasm;GO:0005829//cytosol;GO:0010494//cytoplasmic stress granule;GO:0012505//endomembrane system;GO:0016020//membrane;GO:0016604//nuclear body;GO:0016607//nuclear speck;GO:0030425…	GO:0003674//molecular_function;GO:0003676//nucleic acid binding;GO:0003723//RNA binding;GO:0005488//binding;GO:0005515//protein binding;GO:0019899//enzyme binding;GO:0031625//ubiquitin protein ligase binding;GO:0042802//identical protein binding;GO:0044389//ubiquitin-like protein ligase binding;GO:0097159//organic cyclic compound binding;GO:1901363//heterocyclic compound binding	GO:0006139//nucleobase-containing compound metabolic process;GO:0006518//peptide metabolic process;GO:0006886//intracellular protein transport;GO:0008298//intracellular mRNA localization;GO:0009057//macromolecule catabolic process;GO:0009059//macromolecule biosynthetic process;GO:0009889//regulation of biosynthetic process;GO:0009892//negative regulation of metabolic process;GO:0010467//gene expr…	Information storage and processing::RNA processing and modification::Cancer susceptibility	2. Genetic Information Processing::2.2 Translation::hsa03013//Nucleocytoplasmic transport;2. Genetic Information Processing::2.2 Translation::hsa03015//mRNA surveillance pathway	Metabolism of RNA::R-HSA-159236//Transport of Mature mRNA derived from an Intron-Containing Transcript|Developmental Biology::R-HSA-376176//Signaling by ROBO receptors|Developmental Biology::R-HSA-422475//Axon guidance|Metabolism of RNA::R-HSA-72163//mRNA Splicing - Major Pathway|Metabolism of RNA::R-HSA-72172//mRNA Splicing|Metabolism of RNA::R-HSA-72187//mRNA 3'-end processing|Metabolism of RNA…	NA	NA	Embryo::Normal::1-cell stage cell (Blastomere)	NA	NA	NA	NA
O15243	57507.1	71164.9	58709.2	63560.5	55296.6	48474.2	0.892999	0.331685	0.4	0.744478	0.781359	none	O15243	LEPROT	Leptin receptor gene-related protein	14255.7	1	Plasma membrane	GO:0000139//Golgi membrane;GO:0005575//cellular_component;GO:0005622//intracellular;GO:0005737//cytoplasm;GO:0005768//endosome;GO:0005794//Golgi apparatus;GO:0010008//endosome membrane;GO:0012505//endomembrane system;GO:0016020//membrane;GO:0016021//integral component of membrane;GO:0031090//organelle membrane;GO:0031224//intrinsic component of membrane;GO:0031410//cytoplasmic vesicle;GO:0031982/…	GO:0003674//molecular_function;GO:0005102//signaling receptor binding;GO:0005488//binding;GO:0005515//protein binding	GO:0006839//mitochondrial transport;GO:0006886//intracellular protein transport;GO:0006996//organelle organization;GO:0007034//vacuolar transport;GO:0007165//signal transduction;GO:0007166//cell surface receptor signaling pathway;GO:0007167//enzyme linked receptor protein signaling pathway;GO:0009725//response to hormone;GO:0009966//regulation of signal transduction;GO:0009968//negative regulatio…	Cellular processes and signaling::Signal transduction mechanisms::leptin receptor	NA	NA	NA	NA	Embryonic prefrontal cortex::Normal::Astrocyte;Liver::Hepatocellular Cancer::Regulatory T (Treg) cell;Pancreas::Normal::Delta cell	NA	NA	NA	NA
O15247	200016	199590	411763	364624	369616	374682	1.36673	0.26076	0.7	0.69933	0.889591	none	O15247	CLIC2	Chloride intracellular channel protein 2	28360	X	Cytoplasm	GO:0005575//cellular_component;GO:0005622//intracellular;GO:0005634//nucleus;GO:0005737//cytoplasm;GO:0016020//membrane;GO:0016021//integral component of membrane;GO:0031224//intrinsic component of membrane;GO:0032991//protein-containing complex;GO:0034702//ion channel complex;GO:0034707//chloride channel complex;GO:0043226//organelle;GO:0043227//membrane-bounded organelle;GO:0043229//intracellul…	GO:0003674//molecular_function;GO:0003824//catalytic activity;GO:0004601//peroxidase activity;GO:0004602//glutathione peroxidase activity;GO:0005215//transporter activity;GO:0005216//ion channel activity;GO:0005244//voltage-gated ion channel activity;GO:0005253//anion channel activity;GO:0005254//chloride channel activity;GO:0005488//binding;GO:0005515//protein binding;GO:0008509//anion transmemb…	GO:0003015//heart process;GO:0006811//ion transport;GO:0006873//cellular ion homeostasis;GO:0006936//muscle contraction;GO:0007165//signal transduction;GO:0008015//blood circulation;GO:0009966//regulation of signal transduction;GO:0009968//negative regulation of signal transduction;GO:0010522//regulation of calcium ion transport into cytosol;GO:0010523//negative regulation of calcium ion transpor…	Metabolism::Inorganic ion transport and metabolism::Glutathione S-transferase, N-terminal domain	NA	Transport of small molecules::R-HSA-2672351//Stimuli-sensing channels|Muscle contraction::R-HSA-5576891//Cardiac conduction|Muscle contraction::R-HSA-5578775//Ion homeostasis|Transport of small molecules::R-HSA-983712//Ion channel transport	NA	NA	Blood::Normal::CD1C+_A dendritic cell	NA	NA	NA	NA
O15254	85236.5	74730.7	68347.9	79588.5	77734	71042.3	1.00022	0.967986	1	0.991442	1	none	O15254	ACOX3	Peroxisomal acyl-coenzyme A oxidase 3	77639.2	4	Cytoplasm	GO:0005575//cellular_component;GO:0005622//intracellular;GO:0005737//cytoplasm;GO:0005777//peroxisome;GO:0005782//peroxisomal matrix;GO:0005829//cytosol;GO:0016020//membrane;GO:0031907//microbody lumen;GO:0031974//membrane-enclosed lumen;GO:0042579//microbody;GO:0043226//organelle;GO:0043227//membrane-bounded organelle;GO:0043229//intracellular organelle;GO:0043231//intracellular membrane-bounded…	GO:0000166//nucleotide binding;GO:0003674//molecular_function;GO:0003824//catalytic activity;GO:0003997//acyl-CoA oxidase activity;GO:0005488//binding;GO:0005504//fatty acid binding;GO:0008289//lipid binding;GO:0016402//pristanoyl-CoA oxidase activity;GO:0016491//oxidoreductase activity;GO:0016627//oxidoreductase activity, acting on the CH-CH group of donors;GO:0016634//oxidoreductase activity, a…	GO:0006631//fatty acid metabolic process;GO:0006886//intracellular protein transport;GO:0006996//organelle organization;GO:0015031//protein transport;GO:0016042//lipid catabolic process;GO:0016054//organic acid catabolic process;GO:0019395//fatty acid oxidation;GO:0030258//lipid modification;GO:0034613//cellular protein localization;GO:0043436//oxoacid metabolic process;GO:0043574//peroxisomal tr…	Metabolism::Energy production and conversion::oxidase 3	1. Metabolism::1.3 Lipid metabolism::hsa00592//alpha-Linolenic acid metabolism;4. Cellular Processes::4.1 Transport and catabolism::hsa04146//Peroxisome;6. Human Diseases::6.10 Endocrine and metabolic disease::hsa04936//Alcoholic liver disease;1. Metabolism::1.3 Lipid metabolism::hsa01040//Biosynthesis of unsaturated fatty acids;1. Metabolism::1.1 Carbohydrate metabolism::hsa00640//Propanoate met…	Metabolism::R-HSA-389887//Beta-oxidation of pristanoyl-CoA|Metabolism::R-HSA-390918//Peroxisomal lipid metabolism|Metabolism::R-HSA-556833//Metabolism of lipids|Metabolism::R-HSA-8978868//Fatty acid metabolism|Protein localization::R-HSA-9033241//Peroxisomal protein import	WP3942//PPAR signaling pathway;WP4719//Eicosanoid metabolism via cyclooxygenases (COX);WP4721//Eicosanoid metabolism via lipooxygenases (LOX);WP4723//Omega-3 / omega-6 fatty acid synthesis	NA	NA	NA	NA	NA	NA
O15258	331516	302120	260165	324569	306938	318073	1.06241	0.455188	0.7	0.794155	0.889591	none	O15258	RER1	Protein RER1	22960.8	1	Plasma membrane	GO:0000139//Golgi membrane;GO:0005575//cellular_component;GO:0005622//intracellular;GO:0005737//cytoplasm;GO:0005783//endoplasmic reticulum;GO:0005793//endoplasmic reticulum-Golgi intermediate compartment;GO:0005794//Golgi apparatus;GO:0005886//plasma membrane;GO:0009986//cell surface;GO:0012505//endomembrane system;GO:0016020//membrane;GO:0016021//integral component of membrane;GO:0030173//integ…	GO:0003674//molecular_function;GO:0005102//signaling receptor binding;GO:0005488//binding;GO:0005515//protein binding;GO:0033130//acetylcholine receptor binding	GO:0006890//retrograde vesicle-mediated transport, Golgi to endoplasmic reticulum;GO:0016192//vesicle-mediated transport;GO:0032507//maintenance of protein location in cell;GO:0032880//regulation of protein localization;GO:0034330//cell junction organization;GO:0034613//cellular protein localization;GO:0043113//receptor clustering;GO:0045185//maintenance of protein location;GO:0048522//positive r…	Cellular processes and signaling::Intracellular trafficking, secretion, and vesicular transport::Involved in the retrieval of endoplasmic reticulum membrane proteins from the early Golgi compartment	NA	NA	NA	NA	Fetal kidney::Normal::Natural killer T (NKT) cell	NA	NA	NA	NA
O15260	1.55782e+06	1.30176e+06	1.21055e+06	1.56279e+06	1.58656e+06	1.26141e+06	1.08369	0.486294	0.4	0.807546	0.781359	none	O15260	SURF4	Surfeit locus protein 4	30397.9	9	Plasma membrane	GO:0000139//Golgi membrane;GO:0000323//lytic vacuole;GO:0005575//cellular_component;GO:0005622//intracellular;GO:0005737//cytoplasm;GO:0005764//lysosome;GO:0005765//lysosomal membrane;GO:0005766//primary lysosome;GO:0005773//vacuole;GO:0005774//vacuolar membrane;GO:0005789//endoplasmic reticulum membrane;GO:0005793//endoplasmic reticulum-Golgi intermediate compartment;GO:0005794//Golgi apparatus;…	GO:0003674//molecular_function;GO:0005488//binding;GO:0005515//protein binding	GO:0002274//myeloid leukocyte activation;GO:0002275//myeloid cell activation involved in immune response;GO:0002366//leukocyte activation involved in immune response;GO:0002444//myeloid leukocyte mediated immunity;GO:0006887//exocytosis;GO:0006890//retrograde vesicle-mediated transport, Golgi to endoplasmic reticulum;GO:0006996//organelle organization;GO:0010256//endomembrane system organization;…	Cellular processes and signaling::Intracellular trafficking, secretion, and vesicular transport::SURF4 family	NA	Immune System::R-HSA-168249//Innate Immune System|Vesicle-mediated transport::R-HSA-199991//Membrane Trafficking|Immune System::R-HSA-6798695//Neutrophil degranulation|Vesicle-mediated transport::R-HSA-6811434//COPI-dependent Golgi-to-ER retrograde traffic|Vesicle-mediated transport::R-HSA-6811442//Intra-Golgi and retrograde Golgi-to-ER traffic|Vesicle-mediated transport::R-HSA-8856688//Golgi-to-…	NA	NA	Fetal kidney::Normal::Natural killer T (NKT) cell;Liver::Hepatocellular Cancer::Regulatory T (Treg) cell	NA	NA	NA	NA
O15269	441643	397780	344315	435129	433092	395329	1.06742	0.448105	1	0.793048	1	none	O15269	SPTLC1	Serine palmitoyltransferase 1	52750.8	9	Cytoplasm	GO:0002178//palmitoyltransferase complex;GO:0005575//cellular_component;GO:0005622//intracellular;GO:0005737//cytoplasm;GO:0005783//endoplasmic reticulum;GO:0005789//endoplasmic reticulum membrane;GO:0012505//endomembrane system;GO:0016020//membrane;GO:0016021//integral component of membrane;GO:0017059//serine C-palmitoyltransferase complex;GO:0031090//organelle membrane;GO:0031211//endoplasmic r…	GO:0003674//molecular_function;GO:0003824//catalytic activity;GO:0004758//serine C-palmitoyltransferase activity;GO:0005488//binding;GO:0005515//protein binding;GO:0016408//C-acyltransferase activity;GO:0016409//palmitoyltransferase activity;GO:0016454//C-palmitoyltransferase activity;GO:0016740//transferase activity;GO:0016746//transferase activity, transferring acyl groups;GO:0016747//transfera…	GO:0006066//alcohol metabolic process;GO:0006643//membrane lipid metabolic process;GO:0006644//phospholipid metabolic process;GO:0006665//sphingolipid metabolic process;GO:0006796//phosphate-containing compound metabolic process;GO:0006914//autophagy;GO:0006915//apoptotic process;GO:0008610//lipid biosynthetic process;GO:0008654//phospholipid biosynthetic process;GO:0009893//positive regulation o…	Cellular processes and signaling::Posttranslational modification, protein turnover, chaperones::Serine palmitoyltransferase, long chain base subunit 1	1. Metabolism::1.3 Lipid metabolism::hsa00600//Sphingolipid metabolism;3. Environmental Information Processing::3.2 Signal transduction::hsa04071//Sphingolipid signaling pathway;1. Metabolism::1.0 Global and overview maps::hsa01100//Metabolic pathways	Metabolism::R-HSA-1660661//Sphingolipid de novo biosynthesis|Metabolism::R-HSA-428157//Sphingolipid metabolism|Metabolism::R-HSA-556833//Metabolism of lipids	WP1422//Sphingolipid pathway;WP4577//Neurodegeneration with brain iron accumulation (NBIA) subtypes pathway;WP4725//Sphingolipid metabolism overview;WP4726//Sphingolipid metabolism: integrated pathway;WP5121//Sphingolipid metabolism in senescence	NA	Fetal kidney::Normal::Natural killer T (NKT) cell	NA	NA	NA	NA
O15270	255160	261425	236903	277327	266237	268291	1.07746	0.11102	0.1	0.613869	0.470974	none	O15270	SPTLC2	Serine palmitoyltransferase 2	62932.5	14	Cytoplasm	GO:0002178//palmitoyltransferase complex;GO:0005575//cellular_component;GO:0005622//intracellular;GO:0005737//cytoplasm;GO:0005789//endoplasmic reticulum membrane;GO:0012505//endomembrane system;GO:0016020//membrane;GO:0016021//integral component of membrane;GO:0017059//serine C-palmitoyltransferase complex;GO:0031090//organelle membrane;GO:0031211//endoplasmic reticulum palmitoyltransferase comp…	GO:0003674//molecular_function;GO:0003824//catalytic activity;GO:0004758//serine C-palmitoyltransferase activity;GO:0005488//binding;GO:0016408//C-acyltransferase activity;GO:0016409//palmitoyltransferase activity;GO:0016454//C-palmitoyltransferase activity;GO:0016740//transferase activity;GO:0016746//transferase activity, transferring acyl groups;GO:0016747//transferase activity, transferring ac…	GO:0006066//alcohol metabolic process;GO:0006643//membrane lipid metabolic process;GO:0006644//phospholipid metabolic process;GO:0006665//sphingolipid metabolic process;GO:0006796//phosphate-containing compound metabolic process;GO:0006914//autophagy;GO:0008610//lipid biosynthetic process;GO:0008654//phospholipid biosynthetic process;GO:0009893//positive regulation of metabolic process;GO:0009894…	Metabolism::Amino acid transport and metabolism::Aminotransferase class I and II	1. Metabolism::1.3 Lipid metabolism::hsa00600//Sphingolipid metabolism;3. Environmental Information Processing::3.2 Signal transduction::hsa04071//Sphingolipid signaling pathway;1. Metabolism::1.0 Global and overview maps::hsa01100//Metabolic pathways	Metabolism::R-HSA-1660661//Sphingolipid de novo biosynthesis|Metabolism::R-HSA-428157//Sphingolipid metabolism|Metabolism::R-HSA-556833//Metabolism of lipids	WP1422//Sphingolipid pathway;WP4725//Sphingolipid metabolism overview;WP4726//Sphingolipid metabolism: integrated pathway	NA	NA	NA	NA	NA	NA
O15294	332192	379261	332849	321482	331118	317076	0.928539	0.236022	0.1	0.686635	0.470974	none	O15294	OGT	UDP-N-acetylglucosamine--peptide N-acetylglucosaminyltransferase 110 kDa subunit	116940	X	Cytoplasm	GO:0000123//histone acetyltransferase complex;GO:0005575//cellular_component;GO:0005622//intracellular;GO:0005634//nucleus;GO:0005654//nucleoplasm;GO:0005737//cytoplasm;GO:0005739//mitochondrion;GO:0005740//mitochondrial envelope;GO:0005829//cytosol;GO:0005886//plasma membrane;GO:0016020//membrane;GO:0017122//protein N-acetylglucosaminyltransferase complex;GO:0031090//organelle membrane;GO:003124…	GO:0003674//molecular_function;GO:0003824//catalytic activity;GO:0004402//histone acetyltransferase activity;GO:0005488//binding;GO:0005515//protein binding;GO:0005543//phospholipid binding;GO:0005547//phosphatidylinositol-3,4,5-trisphosphate binding;GO:0008080//N-acetyltransferase activity;GO:0008194//UDP-glycosyltransferase activity;GO:0008289//lipid binding;GO:0008375//acetylglucosaminyltransf…	GO:0005996//monosaccharide metabolic process;GO:0006096//glycolytic process;GO:0006109//regulation of carbohydrate metabolic process;GO:0006110//regulation of glycolytic process;GO:0006139//nucleobase-containing compound metabolic process;GO:0006140//regulation of nucleotide metabolic process;GO:0006325//chromatin organization;GO:0006479//protein methylation;GO:0006486//protein glycosylation;GO:0…	Metabolism::Carbohydrate transport and metabolism::UDP-N-acetylglucosamine--peptide N-acetylglucosaminyltransferase 110 kDa subunit	1. Metabolism::1.7 Glycan biosynthesis and metabolism::hsa00514//Other types of O-glycan biosynthesis;6. Human Diseases::6.10 Endocrine and metabolic disease::hsa04931//Insulin resistance	Chromatin organization::R-HSA-3214847//HATs acetylate histones|Chromatin organization::R-HSA-3247509//Chromatin modifying enzymes|Programmed Cell Death::R-HSA-5213460//RIPK1-mediated regulated necrosis|Programmed Cell Death::R-HSA-5218859//Regulated Necrosis|Programmed Cell Death::R-HSA-5675482//Regulation of necroptotic cell death|Metabolism of proteins::R-HSA-5688426//Deubiquitination|Metabolis…	WP2858//Ectoderm differentiation;WP3594//Circadian rhythm genes	NA	Blood::Normal::Plasmacytoid dendritic cell;Fetal gonad::Normal::Mitotic fetal germ cell;Fetal kidney::Normal::Natural killer T (NKT) cell;Pancreatic islet::Normal::Alpha cell	NA	NA	NA	GT41
O15305	1.66371e+06	1.64937e+06	1.75639e+06	1.6419e+06	1.60844e+06	1.59164e+06	0.955128	0.131879	0.1	0.628792	0.470974	none	O15305	PMM2	Phosphomannomutase 2	28085.7	16	Cytoplasm	GO:0005575//cellular_component;GO:0005622//intracellular;GO:0005634//nucleus;GO:0005654//nucleoplasm;GO:0005737//cytoplasm;GO:0005829//cytosol;GO:0031974//membrane-enclosed lumen;GO:0031981//nuclear lumen;GO:0036477//somatodendritic compartment;GO:0043025//neuronal cell body;GO:0043226//organelle;GO:0043227//membrane-bounded organelle;GO:0043229//intracellular organelle;GO:0043231//intracellular …	GO:0003674//molecular_function;GO:0003824//catalytic activity;GO:0004615//phosphomannomutase activity;GO:0005488//binding;GO:0005515//protein binding;GO:0016853//isomerase activity;GO:0016866//intramolecular transferase activity;GO:0016868//intramolecular transferase activity, phosphotransferases	GO:0005996//monosaccharide metabolic process;GO:0006139//nucleobase-containing compound metabolic process;GO:0006486//protein glycosylation;GO:0006886//intracellular protein transport;GO:0009059//macromolecule biosynthetic process;GO:0009100//glycoprotein metabolic process;GO:0009225//nucleotide-sugar metabolic process;GO:0015031//protein transport;GO:0018130//heterocycle biosynthetic process;GO:…	Metabolism::Lipid transport and metabolism::Eukaryotic phosphomannomutase	1. Metabolism::1.0 Global and overview maps::hsa01240//Biosynthesis of cofactors;1. Metabolism::1.1 Carbohydrate metabolism::hsa00520//Amino sugar and nucleotide sugar metabolism;1. Metabolism::1.0 Global and overview maps::hsa01250//Biosynthesis of nucleotide sugars;1. Metabolism::1.1 Carbohydrate metabolism::hsa00051//Fructose and mannose metabolism;1. Metabolism::1.0 Global and overview maps::…	Disease::R-HSA-3781865//Diseases of glycosylation|Disease::R-HSA-4043911//Defective PMM2 causes PMM2-CDG (CDG-1a)|Metabolism of proteins::R-HSA-446193//Biosynthesis of the N-glycan precursor (dolichol lipid-linked oligosaccharide, LLO) and transfer to a nascent protein|Metabolism of proteins::R-HSA-446203//Asparagine N-linked glycosylation|Metabolism of proteins::R-HSA-446205//Synthesis of GDP-ma…	WP4521//Glycosylation and related congenital defects;WP4758//Nephrotic syndrome	NA	Fetal gonad::Normal::Leydig cell;Fetal gonad::Normal::Mitotic fetal germ cell	NA	NA	NA	NA
O15321	253045	240068	223156	265638	274018	250956	1.10379	0.0973291	0.2	0.597531	0.606389	none	O15321	TM9SF1	Transmembrane 9 superfamily member 1	68869.4	14	Plasma membrane	GO:0000323//lytic vacuole;GO:0000421//autophagosome membrane;GO:0005575//cellular_component;GO:0005622//intracellular;GO:0005737//cytoplasm;GO:0005764//lysosome;GO:0005765//lysosomal membrane;GO:0005773//vacuole;GO:0005774//vacuolar membrane;GO:0005776//autophagosome;GO:0016020//membrane;GO:0016021//integral component of membrane;GO:0031090//organelle membrane;GO:0031224//intrinsic component of m…	NA	GO:0006914//autophagy;GO:0034613//cellular protein localization	Cellular processes and signaling::Intracellular trafficking, secretion, and vesicular transport::Transmembrane 9 superfamily member 1 isoform	NA	NA	NA	NA	Lung::Normal::Ciliated cell	NA	NA	NA	NA
O15347	270544	285089	261563	257176	257011	254433	0.940557	0.133964	0.1	0.628906	0.470974	none	O15347	HMGB3	High mobility group protein B3	22982.9	X	Nucleus	GO:0000228//nuclear chromosome;GO:0000785//chromatin;GO:0000790//nuclear chromatin;GO:0005575//cellular_component;GO:0005622//intracellular;GO:0005634//nucleus;GO:0005694//chromosome;GO:0005737//cytoplasm;GO:0031974//membrane-enclosed lumen;GO:0031981//nuclear lumen;GO:0043226//organelle;GO:0043227//membrane-bounded organelle;GO:0043228//non-membrane-bounded organelle;GO:0043229//intracellular or…	GO:0000217//DNA secondary structure binding;GO:0000400//four-way junction DNA binding;GO:0003674//molecular_function;GO:0003676//nucleic acid binding;GO:0003677//DNA binding;GO:0003682//chromatin binding;GO:0003690//double-stranded DNA binding;GO:0003723//RNA binding;GO:0005488//binding;GO:0005515//protein binding;GO:0008134//transcription factor binding;GO:0008301//DNA binding, bending;GO:009715…	GO:0002520//immune system development;GO:0002521//leukocyte differentiation;GO:0002683//negative regulation of immune system process;GO:0002684//positive regulation of immune system process;GO:0002694//regulation of leukocyte activation;GO:0002695//negative regulation of leukocyte activation;GO:0002831//regulation of response to biotic stimulus;GO:0002833//positive regulation of response to bioti…	Information storage and processing::Transcription::high mobility group	NA	NA	NA	NA	Embryonic prefrontal cortex::Normal::Neural progenitor cell;Fetal gonad::Normal::Endothelial cell;Fetal gonad::Normal::Granulosa cell;Fetal gonad::Normal::Migration phase fetal germ cell;Kidney::Normal::B cell;Pancreas::Normal::Alpha cell;Pancreatic islet::Normal::Alpha cell	HMG	NA	NA	NA
O15355	2.56555e+06	2.52535e+06	2.76642e+06	2.65045e+06	2.78165e+06	2.52541e+06	1.01275	0.764784	0.7	0.924282	0.889591	none	O15355	PPM1G	Protein phosphatase 1G	59279.6	2	Nucleus	GO:0005575//cellular_component;GO:0005622//intracellular;GO:0005634//nucleus;GO:0005654//nucleoplasm;GO:0005737//cytoplasm;GO:0016020//membrane;GO:0031974//membrane-enclosed lumen;GO:0031981//nuclear lumen;GO:0043226//organelle;GO:0043227//membrane-bounded organelle;GO:0043229//intracellular organelle;GO:0043231//intracellular membrane-bounded organelle;GO:0043233//organelle lumen;GO:0070013//int…	GO:0003674//molecular_function;GO:0003824//catalytic activity;GO:0004721//phosphoprotein phosphatase activity;GO:0004722//protein serine/threonine phosphatase activity;GO:0004724//magnesium-dependent protein serine/threonine phosphatase activity;GO:0005488//binding;GO:0005515//protein binding;GO:0016787//hydrolase activity;GO:0016788//hydrolase activity, acting on ester bonds;GO:0016791//phosphat…	GO:0006796//phosphate-containing compound metabolic process;GO:0007050//cell cycle arrest;GO:0019538//protein metabolic process;GO:0036211//protein modification process;GO:0043412//macromolecule modification;GO:0044260//cellular macromolecule metabolic process;GO:0044267//cellular protein metabolic process;GO:0045786//negative regulation of cell cycle;GO:0048523//negative regulation of cellular p…	Cellular processes and signaling::Signal transduction mechanisms::Sigma factor PP2C-like phosphatases	NA	NA	WP3888//VEGFA-VEGFR2 signaling pathway;WP411//mRNA processing	NA	Fetal gonad::Normal::Gonadal endothelial cell;Fetal kidney::Normal::Natural killer T (NKT) cell;Liver::Hepatocellular Cancer::Exhausted CD8+ T cell;Liver::Hepatocellular Cancer::Regulatory T (Treg) cell;Lung::Normal::FOXN4+ cell	NA	NA	NA	NA
O15357	327143	318333	334481	343526	342762	330001	1.03708	0.133501	0.2	0.628906	0.606389	none	O15357;Q7Z7G1;Q92835	INPPL1	Phosphatidylinositol 3,4,5-trisphosphate 5-phosphatase 2	138617	11	Nucleus	GO:0005575//cellular_component;GO:0005622//intracellular;GO:0005634//nucleus;GO:0005654//nucleoplasm;GO:0005737//cytoplasm;GO:0005794//Golgi apparatus;GO:0005829//cytosol;GO:0005856//cytoskeleton;GO:0005886//plasma membrane;GO:0012505//endomembrane system;GO:0016020//membrane;GO:0016604//nuclear body;GO:0016607//nuclear speck;GO:0030027//lamellipodium;GO:0030175//filopodium;GO:0031252//cell leadi…	GO:0003674//molecular_function;GO:0003779//actin binding;GO:0003824//catalytic activity;GO:0005488//binding;GO:0005515//protein binding;GO:0008092//cytoskeletal protein binding;GO:0016787//hydrolase activity;GO:0017124//SH3 domain binding;GO:0019904//protein domain specific binding;GO:0042169//SH2 domain binding	GO:0001501//skeletal system development;GO:0001958//endochondral ossification;GO:0005996//monosaccharide metabolic process;GO:0006066//alcohol metabolic process;GO:0006644//phospholipid metabolic process;GO:0006796//phosphate-containing compound metabolic process;GO:0006996//organelle organization;GO:0007015//actin filament organization;GO:0007165//signal transduction;GO:0007166//cell surface rec…	Cellular processes and signaling::Signal transduction mechanisms::phosphatidylinositol dephosphorylation	3. Environmental Information Processing::3.2 Signal transduction::hsa04070//Phosphatidylinositol signaling system;1. Metabolism::1.1 Carbohydrate metabolism::hsa00562//Inositol phosphate metabolism;5. Organismal Systems::5.1 Immune system::hsa04662//B cell receptor signaling pathway;5. Organismal Systems::5.2 Endocrine system::hsa04910//Insulin signaling pathway;5. Organismal Systems::5.1 Immune …	Immune System::R-HSA-1280215//Cytokine Signaling in Immune system|Metabolism::R-HSA-1483249//Inositol phosphate metabolism|Metabolism::R-HSA-1483255//PI Metabolism|Metabolism::R-HSA-1483257//Phospholipid metabolism|Metabolism::R-HSA-1660499//Synthesis of PIPs at the plasma membrane|Metabolism::R-HSA-1855204//Synthesis of IP3 and IP4 in the cytosol|Immune System::R-HSA-449147//Signaling by Interle…	WP437//EGF/EGFR signaling pathway;WP481//Insulin signaling	NA	Lung::Normal::Ionocyte cell	NA	NA	NA	NA
O15371	2.19663e+06	2.04419e+06	2.00298e+06	2.11819e+06	2.19984e+06	2.06223e+06	1.02185	0.553177	0.4	0.836007	0.781359	none	O15371	EIF3D	Eukaryotic translation initiation factor 3 subunit D	63980.7	22	Cytoplasm	GO:0005575//cellular_component;GO:0005622//intracellular;GO:0005737//cytoplasm;GO:0005829//cytosol;GO:0005852//eukaryotic translation initiation factor 3 complex;GO:0016020//membrane;GO:0016282//eukaryotic 43S preinitiation complex;GO:0032991//protein-containing complex;GO:0033290//eukaryotic 48S preinitiation complex;GO:0070993//translation preinitiation complex;GO:0071541//eukaryotic translatio…	GO:0000339//RNA cap binding;GO:0003674//molecular_function;GO:0003676//nucleic acid binding;GO:0003723//RNA binding;GO:0003729//mRNA binding;GO:0003743//translation initiation factor activity;GO:0005488//binding;GO:0005515//protein binding;GO:0008135//translation factor activity, RNA binding;GO:0045182//translation regulator activity;GO:0090079//translation regulator activity, nucleic acid bindin…	GO:0002183//cytoplasmic translational initiation;GO:0006518//peptide metabolic process;GO:0009059//macromolecule biosynthetic process;GO:0009889//regulation of biosynthetic process;GO:0009891//positive regulation of biosynthetic process;GO:0009893//positive regulation of metabolic process;GO:0010467//gene expression;GO:0010468//regulation of gene expression;GO:0010556//regulation of macromolecule…	Information storage and processing::Translation, ribosomal structure and biogenesis::mRNA cap-binding component of the eukaryotic translation initiation factor 3 (eIF-3) complex, a complex required for several steps in the initiation of protein synthesis of a specialized repertoire of mRNAs. The eIF-3 complex associates with the 40S ribosome and facilitates the recruitment of eIF-1, eIF-1A, eIF-2…	NA	Metabolism of proteins::R-HSA-156827//L13a-mediated translational silencing of Ceruloplasmin expression|Metabolism of proteins::R-HSA-72613//Eukaryotic Translation Initiation|Metabolism of proteins::R-HSA-72649//Translation initiation complex formation|Metabolism of proteins::R-HSA-72662//Activation of the mRNA upon binding of the cap-binding complex and eIFs, and subsequent binding to 43S|Metabo…	WP107//Translation factors;WP3888//VEGFA-VEGFR2 signaling pathway;WP5027//nsp1 from SARS-CoV-2 inhibits translation initiation in the host cell	NA	Fetal kidney::Normal::Natural killer T (NKT) cell	NA	NA	NA	NA
O15372	3.09695e+06	3.12656e+06	3.14054e+06	3.04442e+06	3.03074e+06	2.90472e+06	0.958975	0.0974562	0.1	0.597531	0.470974	none	O15372	EIF3H	Eukaryotic translation initiation factor 3 subunit H	39935.4	8	Cytoplasm	GO:0005575//cellular_component;GO:0005576//extracellular region;GO:0005615//extracellular space;GO:0005622//intracellular;GO:0005737//cytoplasm;GO:0005829//cytosol;GO:0005840//ribosome;GO:0005844//polysome;GO:0005852//eukaryotic translation initiation factor 3 complex;GO:0016020//membrane;GO:0016282//eukaryotic 43S preinitiation complex;GO:0031982//vesicle;GO:0032991//protein-containing complex;G…	GO:0003674//molecular_function;GO:0003676//nucleic acid binding;GO:0003723//RNA binding;GO:0003743//translation initiation factor activity;GO:0003824//catalytic activity;GO:0005488//binding;GO:0005515//protein binding;GO:0008135//translation factor activity, RNA binding;GO:0008233//peptidase activity;GO:0008237//metallopeptidase activity;GO:0016787//hydrolase activity;GO:0045182//translation regu…	GO:0002183//cytoplasmic translational initiation;GO:0006446//regulation of translational initiation;GO:0006508//proteolysis;GO:0006518//peptide metabolic process;GO:0009059//macromolecule biosynthetic process;GO:0009889//regulation of biosynthetic process;GO:0010467//gene expression;GO:0010468//regulation of gene expression;GO:0010556//regulation of macromolecule biosynthetic process;GO:0019538//…	Information storage and processing::Translation, ribosomal structure and biogenesis::Component of the eukaryotic translation initiation factor 3 (eIF-3) complex, which is required for several steps in the initiation of protein synthesis. The eIF-3 complex associates with the 40S ribosome and facilitates the recruitment of eIF-1, eIF-1A, eIF-2 GTP methionyl-tRNAi and eIF-5 to form the 43S pre- ini…	6. Human Diseases::6.3 Infectious disease: viral::hsa05162//Measles	Metabolism of proteins::R-HSA-156827//L13a-mediated translational silencing of Ceruloplasmin expression|Metabolism of proteins::R-HSA-72613//Eukaryotic Translation Initiation|Metabolism of proteins::R-HSA-72649//Translation initiation complex formation|Metabolism of proteins::R-HSA-72662//Activation of the mRNA upon binding of the cap-binding complex and eIFs, and subsequent binding to 43S|Metabo…	WP107//Translation factors;WP3888//VEGFA-VEGFR2 signaling pathway;WP5027//nsp1 from SARS-CoV-2 inhibits translation initiation in the host cell	NA	Fetal kidney::Normal::Natural killer T (NKT) cell	NA	NA	NA	NA
O15381	25785.8	25684.2	29045.4	27068.4	24997.3	27127	0.983571	0.765586	1	0.92473	1	none	O15381	NVL	Nuclear valosin-containing protein-like	95063.4	1	Nucleus	GO:0000176//nuclear exosome (RNase complex);GO:0000178//exosome (RNase complex);GO:0005575//cellular_component;GO:0005622//intracellular;GO:0005634//nucleus;GO:0005654//nucleoplasm;GO:0005697//telomerase holoenzyme complex;GO:0005730//nucleolus;GO:0016020//membrane;GO:0031974//membrane-enclosed lumen;GO:0031981//nuclear lumen;GO:0032991//protein-containing complex;GO:0043226//organelle;GO:0043227…	GO:0000166//nucleotide binding;GO:0003674//molecular_function;GO:0003676//nucleic acid binding;GO:0003723//RNA binding;GO:0003824//catalytic activity;GO:0005488//binding;GO:0005515//protein binding;GO:0005524//ATP binding;GO:0016462//pyrophosphatase activity;GO:0016787//hydrolase activity;GO:0016817//hydrolase activity, acting on acid anhydrides;GO:0016818//hydrolase activity, acting on acid anhy…	GO:0006139//nucleobase-containing compound metabolic process;GO:0006259//DNA metabolic process;GO:0009059//macromolecule biosynthetic process;GO:0009889//regulation of biosynthetic process;GO:0009891//positive regulation of biosynthetic process;GO:0009893//positive regulation of metabolic process;GO:0010467//gene expression;GO:0010556//regulation of macromolecule biosynthetic process;GO:0010557//…	Information storage and processing::Replication, recombination and repair::Nucleolin binding domain	2. Genetic Information Processing::2.2 Translation::hsa03008//Ribosome biogenesis in eukaryotes	NA	NA	NA	Fetal gonad::Normal::Migration phase fetal germ cell;Fetal gonad::Normal::Mitotic fetal germ cell	NA	NA	NA	NA
O15382	147223	169283	124021	137305	137475	117475	0.890422	0.360657	0.4	0.749364	0.781359	none	O15382	BCAT2	Branched-chain-amino-acid aminotransferase, mitochondrial	44293.4	19	Mitochondria	GO:0005575//cellular_component;GO:0005622//intracellular;GO:0005737//cytoplasm;GO:0005739//mitochondrion;GO:0005759//mitochondrial matrix;GO:0031974//membrane-enclosed lumen;GO:0043226//organelle;GO:0043227//membrane-bounded organelle;GO:0043229//intracellular organelle;GO:0043231//intracellular membrane-bounded organelle;GO:0043233//organelle lumen;GO:0070013//intracellular organelle lumen;GO:01…	GO:0003674//molecular_function;GO:0003824//catalytic activity;GO:0004084//branched-chain-amino-acid transaminase activity;GO:0005488//binding;GO:0005515//protein binding;GO:0008483//transaminase activity;GO:0016740//transferase activity;GO:0016769//transferase activity, transferring nitrogenous groups;GO:0052654//L-leucine transaminase activity;GO:0052655//L-valine transaminase activity;GO:005265…	GO:0006520//cellular amino acid metabolic process;GO:0008652//cellular amino acid biosynthetic process;GO:0009063//cellular amino acid catabolic process;GO:0009081//branched-chain amino acid metabolic process;GO:0016053//organic acid biosynthetic process;GO:0016054//organic acid catabolic process;GO:0034097//response to cytokine;GO:0043436//oxoacid metabolic process;GO:0071310//cellular response …	Metabolism::Amino acid transport and metabolism::Catalyzes the first reaction in the catabolism of the essential branched chain amino acids leucine, isoleucine, and valine. May also function as a transporter of branched chain alpha-keto acids	1. Metabolism::1.8 Metabolism of cofactors and vitamins::hsa00770//Pantothenate and CoA biosynthesis;1. Metabolism::1.0 Global and overview maps::hsa01240//Biosynthesis of cofactors;1. Metabolism::1.0 Global and overview maps::hsa01210//2-Oxocarboxylic acid metabolism;1. Metabolism::1.5 Amino acid metabolism::hsa00290//Valine, leucine and isoleucine biosynthesis;1. Metabolism::1.5 Amino acid meta…	Metabolism::R-HSA-70895//Branched-chain amino acid catabolism|Metabolism::R-HSA-71291//Metabolism of amino acids and derivatives	WP3940//One-carbon metabolism and related pathways	NA	Fetal gonad::Normal::Sertoli cell	NA	NA	NA	NA
O15397	187566	172910	177562	197496	198006	231690	1.1657	0.0862091	0.1	0.591161	0.470974	none	O15397	IPO8	Importin-8	119953	12	Cytoplasm	GO:0005575//cellular_component;GO:0005622//intracellular;GO:0005634//nucleus;GO:0005635//nuclear envelope;GO:0005654//nucleoplasm;GO:0005737//cytoplasm;GO:0005829//cytosol;GO:0012505//endomembrane system;GO:0031967//organelle envelope;GO:0031974//membrane-enclosed lumen;GO:0031975//envelope;GO:0031981//nuclear lumen;GO:0043226//organelle;GO:0043227//membrane-bounded organelle;GO:0043229//intracel…	GO:0003674//molecular_function;GO:0005488//binding;GO:0005515//protein binding;GO:0008536//Ran GTPase binding;GO:0017016//Ras GTPase binding;GO:0019899//enzyme binding;GO:0031267//small GTPase binding;GO:0051020//GTPase binding	GO:0006886//intracellular protein transport;GO:0007165//signal transduction;GO:0009892//negative regulation of metabolic process;GO:0010467//gene expression;GO:0010468//regulation of gene expression;GO:0010605//negative regulation of macromolecule metabolic process;GO:0010629//negative regulation of gene expression;GO:0015031//protein transport;GO:0034613//cellular protein localization;GO:0035194…	Cellular processes and signaling::Intracellular trafficking, secretion, and vesicular transport::Cse1	2. Genetic Information Processing::2.2 Translation::hsa03013//Nucleocytoplasmic transport	Gene expression (Transcription)::R-HSA-211000//Gene Silencing by RNA|Gene expression (Transcription)::R-HSA-5578749//Transcriptional regulation by small RNAs	NA	NA	NA	NA	NA	NA	NA
O15400	1.18306e+06	1.10681e+06	1.14328e+06	1.14405e+06	1.17527e+06	1.10965e+06	0.998784	0.966924	1	0.991302	1	none	O15400	STX7	Syntaxin-7	29819.3	6	Plasma membrane	GO:0000323//lytic vacuole;GO:0001772//immunological synapse;GO:0005575//cellular_component;GO:0005576//extracellular region;GO:0005615//extracellular space;GO:0005622//intracellular;GO:0005737//cytoplasm;GO:0005764//lysosome;GO:0005765//lysosomal membrane;GO:0005766//primary lysosome;GO:0005768//endosome;GO:0005769//early endosome;GO:0005770//late endosome;GO:0005773//vacuole;GO:0005774//vacuolar…	GO:0000149//SNARE binding;GO:0003674//molecular_function;GO:0005484//SNAP receptor activity;GO:0005488//binding;GO:0005515//protein binding;GO:0008200//ion channel inhibitor activity;GO:0016247//channel regulator activity;GO:0016248//channel inhibitor activity;GO:0017081//chloride channel regulator activity;GO:0019869//chloride channel inhibitor activity;GO:0019905//syntaxin binding;GO:0030674//p…	GO:0001909//leukocyte mediated cytotoxicity;GO:0001910//regulation of leukocyte mediated cytotoxicity;GO:0001912//positive regulation of leukocyte mediated cytotoxicity;GO:0001913//T cell mediated cytotoxicity;GO:0002449//lymphocyte mediated immunity;GO:0002460//adaptive immune response based on somatic recombination of immune receptors built from immunoglobulin superfamily domains;GO:0002684//po…	Metabolism::Coenzyme transport and metabolism::Glycosyltransferase like family	2. Genetic Information Processing::2.3 Folding, sorting and degradation::hsa04130//SNARE interactions in vesicular transport;4. Cellular Processes::4.1 Transport and catabolism::hsa04145//Phagosome	NA	NA	NA	Esophagus::Normal::Ciliated epithelial cell;Fetal gonad::Normal::Endothelial cell;Kidney::Normal::B cell;Kidney::Renal Cell Carcinoma::B cell	NA	NA	NA	NA
O15427	1.49887e+06	1.49838e+06	1.20474e+06	1.63087e+06	1.49295e+06	1.39323e+06	1.07498	0.438239	1	0.78786	1	none	O15427	SLC16A3	Monocarboxylate transporter 4	49476.2	17	Plasma membrane	GO:0005575//cellular_component;GO:0005622//intracellular;GO:0005634//nucleus;GO:0005635//nuclear envelope;GO:0005886//plasma membrane;GO:0005887//integral component of plasma membrane;GO:0012505//endomembrane system;GO:0014069//postsynaptic density;GO:0016020//membrane;GO:0016021//integral component of membrane;GO:0016323//basolateral plasma membrane;GO:0016324//apical plasma membrane;GO:0016328/…	GO:0003674//molecular_function;GO:0003676//nucleic acid binding;GO:0003723//RNA binding;GO:0005215//transporter activity;GO:0005342//organic acid transmembrane transporter activity;GO:0005488//binding;GO:0005515//protein binding;GO:0008028//monocarboxylic acid transmembrane transporter activity;GO:0008509//anion transmembrane transporter activity;GO:0008514//organic anion transmembrane transporte…	GO:0006811//ion transport;GO:0016477//cell migration;GO:0043436//oxoacid metabolic process;GO:0050900//leukocyte migration;GO:0055085//transmembrane transport;GO:0071702//organic substance transport;GO:0098656//anion transmembrane transport;GO:1905039//carboxylic acid transmembrane transport	Metabolism::Inorganic ion transport and metabolism::Major Facilitator Superfamily	6. Human Diseases::6.1 Cancer: overview::hsa05230//Central carbon metabolism in cancer	Metabolism::R-HSA-1428517//The citric acid (TCA) cycle and respiratory electron transport|Hemostasis::R-HSA-202733//Cell surface interactions at the vascular wall|Hemostasis::R-HSA-210991//Basigin interactions|Transport of small molecules::R-HSA-425366//Transport of bile salts and organic acids, metal ions and amine compounds|Transport of small molecules::R-HSA-425407//SLC-mediated transmembrane …	WP4290//Metabolic reprogramming in colon cancer	NA	Fetal kidney::Normal::Monocyte;Fetal kidney::Normal::Natural killer T (NKT) cell	NA	NA	NA	NA
O15439	183472	188956	201227	207160	206665	196239	1.06347	0.140731	0.2	0.630521	0.606389	none	O15439	ABCC4	ATP-binding cassette sub-family C member 4	149546	13	Plasma membrane	GO:0005575//cellular_component;GO:0005622//intracellular;GO:0005737//cytoplasm;GO:0005886//plasma membrane;GO:0009897//external side of plasma membrane;GO:0009986//cell surface;GO:0012505//endomembrane system;GO:0012506//vesicle membrane;GO:0016020//membrane;GO:0016021//integral component of membrane;GO:0016323//basolateral plasma membrane;GO:0016324//apical plasma membrane;GO:0030141//secretory …	GO:0000166//nucleotide binding;GO:0003674//molecular_function;GO:0003824//catalytic activity;GO:0005215//transporter activity;GO:0005488//binding;GO:0005515//protein binding;GO:0005524//ATP binding;GO:0015075//ion transmembrane transporter activity;GO:0015399//primary active transmembrane transporter activity;GO:0015562//efflux transmembrane transporter activity;GO:0015662//ion transmembrane tran…	GO:0002576//platelet degranulation;GO:0006811//ion transport;GO:0006869//lipid transport;GO:0006887//exocytosis;GO:0006996//organelle organization;GO:0008284//positive regulation of cell population proliferation;GO:0010243//response to organonitrogen compound;GO:0014070//response to organic cyclic compound;GO:0016192//vesicle-mediated transport;GO:0022607//cellular component assembly;GO:0023061//…	Metabolism::Secondary metabolites biosynthesis, transport and catabolism::ABC transporter transmembrane region	3. Environmental Information Processing::3.1 Membrane transport::hsa02010//ABC transporters;6. Human Diseases::6.12 Drug resistance: antineoplastic::hsa01523//Antifolate resistance;5. Organismal Systems::5.4 Digestive system::hsa04976//Bile secretion;3. Environmental Information Processing::3.2 Signal transduction::hsa04024//cAMP signaling pathway	Hemostasis::R-HSA-114608//Platelet degranulation |Transport of small molecules::R-HSA-382556//ABC-family proteins mediated transport|Hemostasis::R-HSA-76002//Platelet activation, signaling and aggregation|Hemostasis::R-HSA-76005//Response to elevated platelet cytosolic Ca2+	WP1601//Fluoropyrimidine activity;WP2289//Drug induction of bile acid pathway;WP2858//Ectoderm differentiation;WP2876//Pregnane X receptor pathway;WP2882//Nuclear receptors meta-pathway;WP2884//NRF2 pathway;WP3612//Photodynamic therapy-induced NFE2L2 (NRF2) survival signaling;WP3945//TYROBP causal network in microglia;WP4707//Aspirin and miRNAs;WP4917//Proximal tubule transport;WP5066//FOXA2 path…	NA	Embryo::Normal::Oocyte;Fetal gonad::Normal::Oogenesis phase fetal germ cell	NA	NA	NA	NA
O15446	8131.63	8264.79	8087.47	6492.45	6665.58	6970.25	0.822103	0.00666324	0.1	0.49607	0.470974	down	O15446	POLR1G	DNA-directed RNA polymerase I subunit RPA34	54993	19	Nucleus	GO:0000120//RNA polymerase I transcription regulator complex;GO:0000428//DNA-directed RNA polymerase complex;GO:0001650//fibrillar center;GO:0005575//cellular_component;GO:0005622//intracellular;GO:0005634//nucleus;GO:0005654//nucleoplasm;GO:0005667//transcription regulator complex;GO:0005694//chromosome;GO:0005730//nucleolus;GO:0005736//RNA polymerase I complex;GO:0005737//cytoplasm;GO:0005739//…	GO:0003674//molecular_function;GO:0003676//nucleic acid binding;GO:0003723//RNA binding;GO:0003824//catalytic activity;GO:0003899//DNA-directed 5'-3' RNA polymerase activity;GO:0005488//binding;GO:0016740//transferase activity;GO:0016772//transferase activity, transferring phosphorus-containing groups;GO:0016779//nucleotidyltransferase activity;GO:0034062//5'-3' RNA polymerase activity;GO:0097159…	GO:0006139//nucleobase-containing compound metabolic process;GO:0007165//signal transduction;GO:0007166//cell surface receptor signaling pathway;GO:0007167//enzyme linked receptor protein signaling pathway;GO:0009059//macromolecule biosynthetic process;GO:0009893//positive regulation of metabolic process;GO:0010467//gene expression;GO:0010468//regulation of gene expression;GO:0010604//positive re…	Information storage and processing::Transcription::DNA-directed RNA polymerase I subunit RPA34.5	2. Genetic Information Processing::2.1 Transcription::hsa03020//RNA polymerase	Gene expression (Transcription)::R-HSA-212165//Epigenetic regulation of gene expression|Gene expression (Transcription)::R-HSA-427413//NoRC negatively regulates rRNA expression|Gene expression (Transcription)::R-HSA-5250913//Positive epigenetic regulation of rRNA expression|Gene expression (Transcription)::R-HSA-5250924//B-WICH complex positively regulates rRNA expression|Gene expression (Transcr…	NA	NA	Lung::Normal::SLC16A7+ cell	NA	NA	NA	NA
O15460	7.17059e+06	6.54712e+06	6.91971e+06	6.65659e+06	6.77013e+06	6.38435e+06	0.959959	0.280543	0.4	0.711607	0.781359	none	O15460	P4HA2	Prolyl 4-hydroxylase subunit alpha-2	60909.7	5	Extracellular	GO:0005575//cellular_component;GO:0005622//intracellular;GO:0005634//nucleus;GO:0005654//nucleoplasm;GO:0005737//cytoplasm;GO:0005783//endoplasmic reticulum;GO:0005788//endoplasmic reticulum lumen;GO:0005829//cytosol;GO:0012505//endomembrane system;GO:0031974//membrane-enclosed lumen;GO:0031981//nuclear lumen;GO:0043226//organelle;GO:0043227//membrane-bounded organelle;GO:0043229//intracellular o…	GO:0003674//molecular_function;GO:0003824//catalytic activity;GO:0004656//procollagen-proline 4-dioxygenase activity;GO:0005488//binding;GO:0005506//iron ion binding;GO:0009055//electron transfer activity;GO:0016491//oxidoreductase activity;GO:0016701//oxidoreductase activity, acting on single donors with incorporation of molecular oxygen;GO:0016702//oxidoreductase activity, acting on single dono…	GO:0019538//protein metabolic process;GO:0022900//electron transport chain;GO:0036211//protein modification process;GO:0043412//macromolecule modification;GO:0044260//cellular macromolecule metabolic process;GO:0044267//cellular protein metabolic process	Metabolism::Amino acid transport and metabolism::Prolyl 4-Hydroxylase alpha-subunit, N-terminal region	1. Metabolism::1.5 Amino acid metabolism::hsa00330//Arginine and proline metabolism;1. Metabolism::1.0 Global and overview maps::hsa01100//Metabolic pathways	Extracellular matrix organization::R-HSA-1474290//Collagen formation|Extracellular matrix organization::R-HSA-1650814//Collagen biosynthesis and modifying enzymes	WP3888//VEGFA-VEGFR2 signaling pathway;WP3925//Amino acid metabolism;WP4786//Type I collagen synthesis in the context of osteogenesis imperfecta	NA	Fetal gonad::Normal::Meiotic prophase fetal germ cell;Fetal gonad::Normal::Mitotic arrest phase fetal germ cell	NA	NA	NA	NA
[truncated: 4,808 more rows]

## Sheet: IFNy_CTRL.significant
ID	CTRL_1	CTRL_2	CTRL_3	IFNy_1	IFNy_2	IFNy_3	ratio	t.test_p.value	wilcox.test_p.value	t.test_p.value_BHcorrect	wilcox.test_p.value_BHcorrect	regulated	ProteinGroup	GeneName	Description	MolecularWeight	Chromosome	SubcellularLocation	GO_CellularComponent	GO_MolecularFunction	GO_BiologicalProcess	EggNOG	KEGG_Pathway	Reactome_Pathway	Wiki_Pathway	Disease	CellMarker_Cell	TF_Family	Kinase_Category	Kinase_Family	CAZy
[truncated: 79 more rows]
