# Supplementary material for: IFN-γ could induce ferroptosis in keloid fibroblasts by inhibiting the expression of serpine2
Source: Cell Death Discov. 2025 May 5;11:217. doi: 10.1038/s41420-025-02401-3 (PMC12053758; doi:10.1038/s41420-025-02401-3)
Supplement: Supplementary file 6 — RNA-seq raw data [file 41420_2025_2401_MOESM6_ESM.xlsx]

## Sheet: RNA sequencing raw data.gene
gene_id	BaseMean_DESeq2	BaseMean_control_Normal	BaseMean_case_Keloid	FoldChange	log2FoldChange	p-value	q-value	Regulation	Expression_Keloid_1	Expression_Keloid_2	Expression_Keloid_3	Expression_Normal_1	Expression_Normal_2	Expression_Normal_3	gene_Dbxref	description	GO_id	GO_term	pathway	pathway_description	TF_family
A1BG	199.16	100.81	297.511	2.95116	1.56128	1.27e-06	1.66e-05	Up	1.92571	2.11043	2.26386	1.47141	0.793042	0.827687	1	alpha-1-B glycoprotein	GO:0002576,GO:0003674,GO:0005576,GO:0005615,GO:0008150,GO:0031093,GO:0034774,GO:0043312,GO:0062023,GO:0070062,GO:0072562,GO:1904813	platelet degranulation|molecular_function|extracellular region|extracellular space|biological_process|platelet alpha granule lumen|secretory granule lumen|neutrophil degranulation|collagen-containing extracellular matrix|extracellular exosome|blood microparticle|ficolin-1-rich granule lumen
A2M	27219.6	23164	31275.2	1.35017	0.433142	0.0187543	0.061294	Up	125.441	163.313	174.405	203.942	137.716	152.101	2	alpha-2-macroglobulin	GO:0001869,GO:0002020,GO:0002576,GO:0004866,GO:0004867,GO:0005102,GO:0005515,GO:0005576,GO:0005615,GO:0005829,GO:0007597,GO:0010951,GO:0019838,GO:0019899,GO:0019959,GO:0019966,GO:0022617,GO:0031093,GO:0043120,GO:0048306,GO:0048863,GO:0051056,GO:0062023,GO:0070062,GO:0072562	negative regulation of complement activation, lectin pathway|protease binding|platelet degranulation|endopeptidase inhibitor activity|serine-type endopeptidase inhibitor activity|signaling receptor binding|protein binding|extracellular region|extracellular space|cytosol|blood coagulation, intrinsic pathway|negative regulation of endopeptidase activity|growth factor binding|enzyme binding|interleu…	hsa04610	Complement and coagulation cascades
A2ML1	1139.71	1908.71	370.698	0.194216	-2.36427	0.00416917	0.0180743	Down	0.968181	2.61576	1.01987	4.88796	22.8657	5.57448	144568	alpha-2-macroglobulin like 1	GO:0002020,GO:0004866,GO:0004867,GO:0005615,GO:0010951,GO:0030414,GO:0052548,GO:0070062	protease binding|endopeptidase inhibitor activity|serine-type endopeptidase inhibitor activity|extracellular space|negative regulation of endopeptidase activity|peptidase inhibitor activity|regulation of endopeptidase activity|extracellular exosome
A4GALT	1845.17	1909.52	1780.81	0.932654	-0.100586	0.587231	0.744437	Down	9.97815	13.5905	11.7675	16.4561	21.6114	16.3925	53947	alpha 1,4-galactosyltransferase (P blood group)	GO:0001576,GO:0006688,GO:0007009,GO:0008378,GO:0015643,GO:0016020,GO:0016758,GO:0030173,GO:0050512	globoside biosynthetic process|glycosphingolipid biosynthetic process|plasma membrane organization|galactosyltransferase activity|toxic substance binding|membrane|transferase activity, transferring hexosyl groups|integral component of Golgi membrane|lactosylceramide 4-alpha-galactosyltransferase activity	hsa00601,hsa00603	Glycosphingolipid biosynthesis - lacto and neolacto series|Glycosphingolipid biosynthesis - globo and isoglobo series
AAAS	1011.63	1007.87	1015.39	1.00755	0.0108561	0.947425	0.972272	Up	11.2232	13.6262	15.3046	18.4149	17.4365	21.5946	8086	aladin WD repeat nucleoporin	GO:0000922,GO:0001578,GO:0003674,GO:0005515,GO:0005634,GO:0005635,GO:0005643,GO:0005654,GO:0005813,GO:0005829,GO:0006110,GO:0006406,GO:0006409,GO:0006913,GO:0007612,GO:0009566,GO:0016020,GO:0016032,GO:0016925,GO:0019083,GO:0031965,GO:0043657,GO:0046822,GO:0060964,GO:0072686,GO:0075733,GO:0090307,GO:1900034	spindle pole|microtubule bundle formation|molecular_function|protein binding|nucleus|nuclear envelope|nuclear pore|nucleoplasm|centrosome|cytosol|regulation of glycolytic process|mRNA export from nucleus|tRNA export from nucleus|nucleocytoplasmic transport|learning|fertilization|membrane|viral process|protein sumoylation|viral transcription|nuclear membrane|host cell|regulation of nucleocytoplasm…	hsa03013	RNA transport
AACS	2519.04	4102.31	935.769	0.22812	-2.13214	4.83e-12	1.91e-10	Down	4.31828	10.196	5.8589	29.3456	47.3999	50.1169	65985	acetoacetyl-CoA synthetase	GO:0001889,GO:0005515,GO:0005524,GO:0005829,GO:0006631,GO:0007584,GO:0014074,GO:0030729,GO:0032024,GO:0034201,GO:0042493,GO:0042594,GO:0045471,GO:0046951,GO:0047760,GO:0050872,GO:0060612,GO:0071333,GO:0071394,GO:0071397	liver development|protein binding|ATP binding|cytosol|fatty acid metabolic process|response to nutrient|response to purine-containing compound|acetoacetate-CoA ligase activity|positive regulation of insulin secretion|response to oleic acid|response to drug|response to starvation|response to ethanol|ketone body biosynthetic process|butyrate-CoA ligase activity|white fat cell differentiation|adipos…	hsa00280,hsa00650	Valine, leucine and isoleucine degradation|Butanoate metabolism
AADAC	53.6107	87.591	19.6305	0.223446	-2.162	0.00608924	0.0244689	Down	0.374761	0.400443	0.0467543	2.10324	2.50092	0.801177	13	arylacetamide deacetylase	GO:0003824,GO:0004806,GO:0005515,GO:0005789,GO:0006805,GO:0010898,GO:0016021,GO:0016298,GO:0016787,GO:0017171,GO:0019213	catalytic activity|triglyceride lipase activity|protein binding|endoplasmic reticulum membrane|xenobiotic metabolic process|positive regulation of triglyceride catabolic process|integral component of membrane|lipase activity|hydrolase activity|serine hydrolase activity|deacetylase activity
AADACL2	237.456	369.57	105.341	0.28499	-1.81102	0.000546423	0.00330948	Down	1.20107	1.51601	1.0041	2.90571	11.9167	3.94056	344752	arylacetamide deacetylase like 2	GO:0005576,GO:0016021,GO:0016787,GO:0052689	extracellular region|integral component of membrane|hydrolase activity|carboxylic ester hydrolase activity
AADACL3	3968.87	7339.71	598.029	0.0814805	-3.6174	0.0011125	0.00602246	Down	0.302688	8.69084	2.13218	42.3614	78.5323	66.188	126767	arylacetamide deacetylase like 3	GO:0016021,GO:0016787,GO:0052689	integral component of membrane|hydrolase activity|carboxylic ester hydrolase activity
AADACL4	8.63129	16.8712	0.391348	0.0234412	-5.41481	0.000981646	0.00544012	Down	0.00989688	0	0	0.159749	0.38198	0.144258	343066	arylacetamide deacetylase like 4	GO:0016021,GO:0016787,GO:0052689	integral component of membrane|hydrolase activity|carboxylic ester hydrolase activity
AADAT	181.58	168.226	194.934	1.15869	0.21249	0.506311	0.678455	Up	1.27322	2.28152	1.53023	2.60116	1.61893	2.07304	51166	aminoadipate aminotransferase	GO:0005759,GO:0006103,GO:0006536,GO:0006554,GO:0006569,GO:0008483,GO:0009058,GO:0016212,GO:0030170,GO:0033512,GO:0042803,GO:0047536,GO:0070189,GO:0097052,GO:1901605	mitochondrial matrix|2-oxoglutarate metabolic process|glutamate metabolic process|lysine catabolic process|tryptophan catabolic process|transaminase activity|biosynthetic process|kynurenine-oxoglutarate transaminase activity|pyridoxal phosphate binding|L-lysine catabolic process to acetyl-CoA via saccharopine|protein homodimerization activity|2-aminoadipate transaminase activity|kynurenine metabo…	hsa00310,hsa00380	Lysine degradation|Tryptophan metabolism
AAGAB	1035.73	1036.38	1035.07	0.998662	-0.00193151	0.99042	0.994205	Down	6.44137	6.54515	6.95675	8.81191	10.3171	9.81924	79719	alpha and gamma adaptin binding protein	GO:0005515,GO:0005737,GO:0005829,GO:0015031,GO:0016607	protein binding|cytoplasm|cytosol|protein transport|nuclear speck
AAK1	1016.63	716.565	1316.69	1.83731	0.877591	1.19e-05	0.000121328	Up	1.42714	1.70844	1.3138	1.38525	1.08232	1.04299	22848	AP2 associated kinase 1	GO:0004674,GO:0005112,GO:0005515,GO:0005524,GO:0005737,GO:0005829,GO:0005905,GO:0006468,GO:0006897,GO:0019897,GO:0030136,GO:0031252,GO:0032880,GO:0035612,GO:0043195,GO:0045747,GO:0046777,GO:0050821,GO:0061024,GO:0106310,GO:0106311,GO:2000369	protein serine/threonine kinase activity|Notch binding|protein binding|ATP binding|cytoplasm|cytosol|clathrin-coated pit|protein phosphorylation|endocytosis|extrinsic component of plasma membrane|clathrin-coated vesicle|cell leading edge|regulation of protein localization|AP-2 adaptor complex binding|terminal bouton|positive regulation of Notch signaling pathway|protein autophosphorylation|protei…
AAMDC	311.823	316.313	307.332	0.971573	-0.0416051	0.887134	0.941031	Down	3.99373	3.32999	5.03237	4.67842	6.02652	7.76519	28971	adipogenesis associated Mth938 domain containing	GO:0005515,GO:0005737,GO:0045600	protein binding|cytoplasm|positive regulation of fat cell differentiation
AAMP	2303.65	2604.61	2002.69	0.768929	-0.379077	0.0718734	0.175155	Down	22.4377	28.1494	31.103	38.961	50.7294	63.232	14	angio associated migratory cell protein	GO:0001525,GO:0005515,GO:0005829,GO:0005886,GO:0008201,GO:0009986,GO:0010595,GO:0014909,GO:0015630,GO:0030154,GO:0045171	angiogenesis|protein binding|cytosol|plasma membrane|heparin binding|cell surface|positive regulation of endothelial cell migration|smooth muscle cell migration|microtubule cytoskeleton|cell differentiation|intercellular bridge
AAR2	1070.34	1065.53	1075.16	1.00916	0.0131558	0.931765	0.9639	Up	7.00902	8.38606	8.77037	10.4841	12.4259	11.6087	25980	AAR2 splicing factor	GO:0000244,GO:0005681,GO:0005682	spliceosomal tri-snRNP complex assembly|spliceosomal complex|U5 snRNP
AARD	73.1353	117.646	28.6248	0.243782	-2.03633	0.000856399	0.00486623	Down	0.0765356	0.559807	0.295546	1.42544	1.78327	2.11166	441376	alanine and arginine rich domain containing protein	GO:0005515,GO:0030324	protein binding|lung development
AARS1	3121.44	2550.86	3692.01	1.44735	0.533416	0.00130853	0.00692543	Up	23.0448	24.0358	29.914	23.763	23.6828	29.497	16	alanyl-tRNA synthetase 1	GO:0000049,GO:0002161,GO:0002196,GO:0004813,GO:0005524,GO:0005737,GO:0005739,GO:0005829,GO:0006400,GO:0006418,GO:0006419,GO:0008033,GO:0008270,GO:0016020,GO:0016597,GO:0070062,GO:0106074	tRNA binding|aminoacyl-tRNA editing activity|Ser-tRNA(Ala) hydrolase activity|alanine-tRNA ligase activity|ATP binding|cytoplasm|mitochondrion|cytosol|tRNA modification|tRNA aminoacylation for protein translation|alanyl-tRNA aminoacylation|tRNA processing|zinc ion binding|membrane|amino acid binding|extracellular exosome|aminoacyl-tRNA metabolism involved in translational fidelity	hsa00970	Aminoacyl-tRNA biosynthesis
AARS2	654.155	766.84	541.47	0.706185	-0.501883	0.0153031	0.0520781	Down	2.14054	2.66313	2.58147	4.09888	5.9223	5.03834	57505	alanyl-tRNA synthetase 2, mitochondrial	GO:0000049,GO:0002161,GO:0004813,GO:0005515,GO:0005524,GO:0005739,GO:0006400,GO:0006419,GO:0008270,GO:0016597,GO:0070143,GO:0106074	tRNA binding|aminoacyl-tRNA editing activity|alanine-tRNA ligase activity|protein binding|ATP binding|mitochondrion|tRNA modification|alanyl-tRNA aminoacylation|zinc ion binding|amino acid binding|mitochondrial alanyl-tRNA aminoacylation|aminoacyl-tRNA metabolism involved in translational fidelity	hsa00970	Aminoacyl-tRNA biosynthesis
AASDH	324.736	331.27	318.202	0.961032	-0.057343	0.815132	0.899259	Down	1.20693	1.69689	1.95921	1.99152	2.55057	2.70701	132949	aminoadipate-semialdehyde dehydrogenase	GO:0005524,GO:0006631,GO:0016878,GO:0019482,GO:0043041	ATP binding|fatty acid metabolic process|acid-thiol ligase activity|beta-alanine metabolic process|amino acid activation for nonribosomal peptide biosynthetic process
AASDHPPT	600.411	654.342	546.48	0.835058	-0.260051	0.269503	0.453166	Down	2.57784	3.19771	2.94052	3.85749	4.77611	6.44509	60496	aminoadipate-semialdehyde dehydrogenase-phosphopantetheinyl transferase	GO:0000287,GO:0005515,GO:0005829,GO:0008897,GO:0015939,GO:0019878,GO:0070062	magnesium ion binding|protein binding|cytosol|holo-[acyl-carrier-protein] synthase activity|pantothenate metabolic process|lysine biosynthetic process via aminoadipic acid|extracellular exosome	hsa00770	Pantothenate and CoA biosynthesis
AASS	439.51	494.981	384.04	0.776221	-0.36546	0.173173	0.334017	Down	1.01829	2.01335	1.76443	3.45695	2.86191	2.47378	10157	aminoadipate-semialdehyde synthase	GO:0000122,GO:0003714,GO:0004753,GO:0004754,GO:0005634,GO:0005737,GO:0005739,GO:0005759,GO:0005829,GO:0006554,GO:0019878,GO:0031061,GO:0033512,GO:0042393,GO:0043231,GO:0047130,GO:0047131,GO:0055114	negative regulation of transcription by RNA polymerase II|transcription corepressor activity|saccharopine dehydrogenase activity|saccharopine dehydrogenase (NAD+, L-lysine-forming) activity|nucleus|cytoplasm|mitochondrion|mitochondrial matrix|cytosol|lysine catabolic process|lysine biosynthetic process via aminoadipic acid|negative regulation of histone methylation|L-lysine catabolic process to a…	hsa00310	Lysine degradation
AATF	1412.47	1510.85	1314.09	0.869698	-0.201413	0.130946	0.273481	Down	14.0916	15.7928	15.7364	26.9841	23.6699	25.2767	26574	apoptosis antagonizing transcription factor	GO:0003723,GO:0005515,GO:0005634,GO:0005654,GO:0005667,GO:0005730,GO:0005737,GO:0005794,GO:0006357,GO:0006974,GO:0007155,GO:0007346,GO:0019901,GO:0032929,GO:0040016,GO:0042254,GO:0042985,GO:0043066,GO:0043522,GO:0045944,GO:0048156,GO:2000378,GO:2001234	RNA binding|protein binding|nucleus|nucleoplasm|transcription regulator complex|nucleolus|cytoplasm|Golgi apparatus|regulation of transcription by RNA polymerase II|cellular response to DNA damage stimulus|cell adhesion|regulation of mitotic cell cycle|protein kinase binding|negative regulation of superoxide anion generation|embryonic cleavage|ribosome biogenesis|negative regulation of amyloid pr…
AATK	171.37	209.082	133.657	0.639932	-0.64401	0.0794453	0.189089	Down	0.304368	0.697779	0.774558	1.18451	1.15381	1.59472	9625	apoptosis associated tyrosine kinase	GO:0004672,GO:0004713,GO:0005515,GO:0005524,GO:0005575,GO:0006468,GO:0007420,GO:0008150,GO:0016021,GO:0038083,GO:0048471,GO:0106310,GO:0106311	protein kinase activity|protein tyrosine kinase activity|protein binding|ATP binding|cellular_component|protein phosphorylation|brain development|biological_process|integral component of membrane|peptidyl-tyrosine autophosphorylation|perinuclear region of cytoplasm|protein serine kinase activity|protein threonine kinase activity
ABAT	315.207	400.813	229.601	0.573302	-0.802634	0.00463802	0.019666	Down	0.585841	1.0692	1.22261	2.32127	2.07555	2.75225	18	4-aminobutyrate aminotransferase	GO:0003867,GO:0005739,GO:0005759,GO:0009448,GO:0009450,GO:0030170,GO:0032144,GO:0032145,GO:0034386,GO:0042135,GO:0042802,GO:0046872,GO:0047298,GO:0048148,GO:0051536	4-aminobutyrate transaminase activity|mitochondrion|mitochondrial matrix|gamma-aminobutyric acid metabolic process|gamma-aminobutyric acid catabolic process|pyridoxal phosphate binding|4-aminobutyrate transaminase complex|succinate-semialdehyde dehydrogenase binding|4-aminobutyrate:2-oxoglutarate transaminase activity|neurotransmitter catabolic process|identical protein binding|metal ion binding|…	hsa00250,hsa00280,hsa00410,hsa00640,hsa00650,hsa04727	Alanine, aspartate and glutamate metabolism|Valine, leucine and isoleucine degradation|beta-Alanine metabolism|Propanoate metabolism|Butanoate metabolism|GABAergic synapse
ABCA1	2322.05	1844.52	2799.58	1.51789	0.602063	0.0145179	0.049799	Up	4.00717	6.13771	4.99144	5.29239	5.70411	3.28522	19	ATP binding cassette subfamily A member 1	GO:0005102,GO:0005319,GO:0005515,GO:0005524,GO:0005548,GO:0005768,GO:0005789,GO:0005886,GO:0005887,GO:0006869,GO:0007040,GO:0007186,GO:0007189,GO:0008203,GO:0008320,GO:0009306,GO:0010745,GO:0010875,GO:0010887,GO:0015485,GO:0016197,GO:0016887,GO:0019216,GO:0019905,GO:0023061,GO:0030139,GO:0031210,GO:0031267,GO:0032367,GO:0032489,GO:0033344,GO:0033700,GO:0034185,GO:0034186,GO:0034188,GO:0034380,GO:…	signaling receptor binding|lipid transporter activity|protein binding|ATP binding|phospholipid transporter activity|endosome|endoplasmic reticulum membrane|plasma membrane|integral component of plasma membrane|lipid transport|lysosome organization|G protein-coupled receptor signaling pathway|adenylate cyclase-activating G protein-coupled receptor signaling pathway|cholesterol metabolic process|pr…	hsa02010,hsa04975,hsa04979	ABC transporters|Fat digestion and absorption|Cholesterol metabolism
ABCA10	346.87	464.717	229.022	0.493088	-1.02008	0.0132091	0.0461084	Down	0.494805	0.964902	1.18523	4.06467	1.83336	1.72135	10349	ATP binding cassette subfamily A member 10	GO:0005319,GO:0005524,GO:0006869,GO:0016021,GO:0016887,GO:0042626,GO:0043231,GO:0055085	lipid transporter activity|ATP binding|lipid transport|integral component of membrane|ATPase activity|ATPase-coupled transmembrane transporter activity|intracellular membrane-bounded organelle|transmembrane transport	hsa02010	ABC transporters
ABCA12	926.654	1496.68	356.631	0.238267	-2.06935	2.41e-05	0.000222672	Down	0.627417	1.67662	0.437614	3.43166	8.8333	4.02278	26154	ATP binding cassette subfamily A member 12	GO:0005102,GO:0005319,GO:0005515,GO:0005524,GO:0005737,GO:0005829,GO:0005886,GO:0006869,GO:0010875,GO:0016021,GO:0016887,GO:0019725,GO:0031424,GO:0032940,GO:0033700,GO:0034040,GO:0034191,GO:0035627,GO:0042626,GO:0043129,GO:0043231,GO:0045055,GO:0048286,GO:0055085,GO:0055088,GO:0061436,GO:0072659,GO:0097209,GO:0098656,GO:2000010	signaling receptor binding|lipid transporter activity|protein binding|ATP binding|cytoplasm|cytosol|plasma membrane|lipid transport|positive regulation of cholesterol efflux|integral component of membrane|ATPase activity|cellular homeostasis|keratinization|secretion by cell|phospholipid efflux|ATPase-coupled lipid transmembrane transporter activity|apolipoprotein A-I receptor binding|ceramide tra…	hsa02010	ABC transporters
ABCA13	63.2097	99.1996	27.2197	0.274356	-1.86588	0.00400898	0.0175016	Down	0.0150216	0.0393408	0.0156172	0.0449829	0.148519	0.168511	154664	ATP binding cassette subfamily A member 13	GO:0005319,GO:0005524,GO:0005886,GO:0006869,GO:0016021,GO:0030667,GO:0035577,GO:0042626,GO:0043231,GO:0043312,GO:0055085	lipid transporter activity|ATP binding|plasma membrane|lipid transport|integral component of membrane|secretory granule membrane|azurophil granule membrane|ATPase-coupled transmembrane transporter activity|intracellular membrane-bounded organelle|neutrophil degranulation|transmembrane transport	hsa02010	ABC transporters
ABCA2	2133.72	2219.59	2047.84	0.922727	-0.116023	0.431409	0.613111	Down	5.1428	6.14858	6.6247	9.01014	10.2462	8.71076	20	ATP binding cassette subfamily A member 2	GO:0000166,GO:0001573,GO:0005319,GO:0005524,GO:0005764,GO:0005765,GO:0005768,GO:0005815,GO:0005886,GO:0006357,GO:0006629,GO:0006684,GO:0006687,GO:0006869,GO:0007626,GO:0010008,GO:0010872,GO:0016020,GO:0016021,GO:0016887,GO:0031410,GO:0032289,GO:0032383,GO:0032384,GO:0032805,GO:0042493,GO:0042626,GO:0042632,GO:0042986,GO:0043190,GO:0043231,GO:0045540,GO:0046512,GO:0048545,GO:0052548,GO:0055085,GO:…	nucleotide binding|ganglioside metabolic process|lipid transporter activity|ATP binding|lysosome|lysosomal membrane|endosome|microtubule organizing center|plasma membrane|regulation of transcription by RNA polymerase II|lipid metabolic process|sphingomyelin metabolic process|glycosphingolipid metabolic process|lipid transport|locomotory behavior|endosome membrane|regulation of cholesterol esterif…	hsa02010,hsa04142	ABC transporters|Lysosome
ABCA3	939.747	1286.79	592.7	0.460784	-1.11784	6.9e-06	7.52e-05	Down	1.40763	2.56341	2.56003	5.90285	8.12029	6.12494	21	ATP binding cassette subfamily A member 3	GO:0005319,GO:0005524,GO:0005615,GO:0005886,GO:0006855,GO:0006869,GO:0008559,GO:0010875,GO:0015914,GO:0016021,GO:0016887,GO:0030324,GO:0030659,GO:0032464,GO:0042493,GO:0042626,GO:0042908,GO:0043129,GO:0043231,GO:0044267,GO:0046470,GO:0046471,GO:0046618,GO:0046890,GO:0051384,GO:0055085,GO:0055091,GO:0070925,GO:0097208,GO:0097232,GO:0097233,GO:0120009,GO:0120019,GO:0140345,GO:0150172,GO:1902995	lipid transporter activity|ATP binding|extracellular space|plasma membrane|drug transmembrane transport|lipid transport|ATPase-coupled xenobiotic transmembrane transporter activity|positive regulation of cholesterol efflux|phospholipid transport|integral component of membrane|ATPase activity|lung development|cytoplasmic vesicle membrane|positive regulation of protein homooligomerization|response …	hsa02010	ABC transporters
ABCA4	99.481	166.943	32.0195	0.191534	-2.38433	8.1e-05	0.000644733	Down	0.0991296	0.171211	0.0426454	0.674835	1.25122	0.419361	24	ATP binding cassette subfamily A member 4	GO:0001523,GO:0005215,GO:0005319,GO:0005524,GO:0005548,GO:0005783,GO:0005887,GO:0006649,GO:0006869,GO:0007601,GO:0007603,GO:0016020,GO:0016887,GO:0042626,GO:0043231,GO:0045332,GO:0045494,GO:0055085,GO:0090555,GO:0097381,GO:0140326,GO:0140327,GO:0140347	retinoid metabolic process|transporter activity|lipid transporter activity|ATP binding|phospholipid transporter activity|endoplasmic reticulum|integral component of plasma membrane|phospholipid transfer to membrane|lipid transport|visual perception|phototransduction, visible light|membrane|ATPase activity|ATPase-coupled transmembrane transporter activity|intracellular membrane-bounded organelle|p…	hsa02010	ABC transporters
ABCA5	374.944	497.338	252.551	0.508201	-0.976529	0.000605845	0.00360316	Down	0.397393	0.778481	0.771211	1.56907	2.16378	1.70556	23461	ATP binding cassette subfamily A member 5	GO:0000139,GO:0005319,GO:0005524,GO:0005764,GO:0005765,GO:0005770,GO:0005794,GO:0006869,GO:0010745,GO:0016021,GO:0016887,GO:0031902,GO:0033344,GO:0034375,GO:0042626,GO:0043231,GO:0043691,GO:0055085	Golgi membrane|lipid transporter activity|ATP binding|lysosome|lysosomal membrane|late endosome|Golgi apparatus|lipid transport|negative regulation of macrophage derived foam cell differentiation|integral component of membrane|ATPase activity|late endosome membrane|cholesterol efflux|high-density lipoprotein particle remodeling|ATPase-coupled transmembrane transporter activity|intracellular membr…	hsa02010	ABC transporters
ABCA6	1209.34	1381.71	1036.97	0.750688	-0.413714	0.135044	0.279921	Down	1.78151	4.05314	4.07131	6.91603	6.24713	5.50719	23460	ATP binding cassette subfamily A member 6	GO:0005319,GO:0005524,GO:0005654,GO:0005886,GO:0006869,GO:0016021,GO:0042626,GO:0043231,GO:0055085	lipid transporter activity|ATP binding|nucleoplasm|plasma membrane|lipid transport|integral component of membrane|ATPase-coupled transmembrane transporter activity|intracellular membrane-bounded organelle|transmembrane transport	hsa02010	ABC transporters
ABCA7	433.051	523.373	342.73	0.654862	-0.610736	0.0238917	0.0741512	Down	1.15796	1.17538	1.2228	2.16569	3.49996	2.18943	10347	ATP binding cassette subfamily A member 7	GO:0000139,GO:0001891,GO:0005319,GO:0005524,GO:0005548,GO:0005783,GO:0005794,GO:0005886,GO:0006869,GO:0006909,GO:0007613,GO:0008542,GO:0009986,GO:0010875,GO:0016021,GO:0016887,GO:0018149,GO:0019216,GO:0030054,GO:0031901,GO:0032587,GO:0033344,GO:0033700,GO:0034188,GO:0034205,GO:0034380,GO:0034504,GO:0038027,GO:0042626,GO:0042985,GO:0043231,GO:0043409,GO:0044857,GO:0045332,GO:0045806,GO:0050766,GO:…	Golgi membrane|phagocytic cup|lipid transporter activity|ATP binding|phospholipid transporter activity|endoplasmic reticulum|Golgi apparatus|plasma membrane|lipid transport|phagocytosis|memory|visual learning|cell surface|positive regulation of cholesterol efflux|integral component of membrane|ATPase activity|peptide cross-linking|regulation of lipid metabolic process|cell junction|early endosome…	hsa02010	ABC transporters
ABCA8	3509.09	4427.21	2590.97	0.585289	-0.772779	0.0272	0.0821008	Down	4.36623	12.6961	13.8669	31.6712	23.0933	19.5286	10351	ATP binding cassette subfamily A member 8	GO:0005319,GO:0005524,GO:0005783,GO:0005886,GO:0006686,GO:0006869,GO:0008559,GO:0010874,GO:0010875,GO:0016021,GO:0016323,GO:0030301,GO:0033344,GO:0042626,GO:0042908,GO:0043231,GO:0055085,GO:0140359	lipid transporter activity|ATP binding|endoplasmic reticulum|plasma membrane|sphingomyelin biosynthetic process|lipid transport|ATPase-coupled xenobiotic transmembrane transporter activity|regulation of cholesterol efflux|positive regulation of cholesterol efflux|integral component of membrane|basolateral plasma membrane|cholesterol transport|cholesterol efflux|ATPase-coupled transmembrane transp…	hsa02010	ABC transporters
ABCA9	653.127	855.805	450.448	0.526516	-0.92545	0.0194861	0.0631237	Down	0.663052	1.87926	1.98274	5.75866	2.62124	3.74882	10350	ATP binding cassette subfamily A member 9	GO:0005319,GO:0005524,GO:0006869,GO:0016021,GO:0042626,GO:0043231,GO:0055085	lipid transporter activity|ATP binding|lipid transport|integral component of membrane|ATPase-coupled transmembrane transporter activity|intracellular membrane-bounded organelle|transmembrane transport	hsa02010	ABC transporters
ABCB1	494.857	520.102	469.612	0.903375	-0.146603	0.550061	0.714765	Down	1.33121	2.23738	2.47735	3.68594	2.9557	2.90521	5243	ATP binding cassette subfamily B member 1	GO:0000086,GO:0005515,GO:0005524,GO:0005654,GO:0005886,GO:0008559,GO:0009986,GO:0015562,GO:0016020,GO:0016021,GO:0016324,GO:0016887,GO:0022857,GO:0031625,GO:0042493,GO:0042626,GO:0042910,GO:0042969,GO:0042971,GO:0045332,GO:0046865,GO:0046943,GO:0047484,GO:0055085,GO:0070062,GO:0070633,GO:0072089,GO:0090554,GO:0090555,GO:0098591,GO:0099038,GO:0099040,GO:0140115,GO:0140328,GO:0150104,GO:1901529,GO:…	G2/M transition of mitotic cell cycle|protein binding|ATP binding|nucleoplasm|plasma membrane|ATPase-coupled xenobiotic transmembrane transporter activity|cell surface|efflux transmembrane transporter activity|membrane|integral component of membrane|apical plasma membrane|ATPase activity|transmembrane transporter activity|ubiquitin protein ligase binding|response to drug|ATPase-coupled transmembr…	hsa02010,hsa04976,hsa05206,hsa05226	ABC transporters|Bile secretion|MicroRNAs in cancer|Gastric cancer
ABCB10	433.103	429.92	436.285	1.01506	0.0215583	0.908132	0.951819	Up	1.68085	2.28364	2.07296	2.93019	3.02214	2.60331	23456	ATP binding cassette subfamily B member 10	GO:0005515,GO:0005524,GO:0005743,GO:0006839,GO:0016887,GO:0032592,GO:0042626,GO:0042802,GO:0055085	protein binding|ATP binding|mitochondrial inner membrane|mitochondrial transport|ATPase activity|integral component of mitochondrial membrane|ATPase-coupled transmembrane transporter activity|identical protein binding|transmembrane transport	hsa02010	ABC transporters
ABCB11	26.4183	39.811	13.0255	0.32775	-1.60933	0.157854	0.313122	Down	0	0.101426	0.031579	0.142477	0.310944	0.0983881	8647	ATP binding cassette subfamily B member 11	GO:0005215,GO:0005515,GO:0005524,GO:0005768,GO:0005886,GO:0005887,GO:0006631,GO:0006699,GO:0006855,GO:0008206,GO:0008554,GO:0008559,GO:0009986,GO:0015125,GO:0015126,GO:0015432,GO:0015721,GO:0015722,GO:0016020,GO:0016021,GO:0016323,GO:0016324,GO:0016567,GO:0016887,GO:0017144,GO:0031998,GO:0035725,GO:0042626,GO:0042632,GO:0042908,GO:0046581,GO:0046618,GO:0046691,GO:0055037,GO:0055038,GO:0055085,GO:…	transporter activity|protein binding|ATP binding|endosome|plasma membrane|integral component of plasma membrane|fatty acid metabolic process|bile acid biosynthetic process|drug transmembrane transport|bile acid metabolic process|sodium transmembrane transporter activity, phosphorylative mechanism|ATPase-coupled xenobiotic transmembrane transporter activity|cell surface|bile acid transmembrane tra…	hsa01522,hsa02010,hsa04976,hsa04979	Endocrine resistance|ABC transporters|Bile secretion|Cholesterol metabolism
ABCB4	164.875	164.596	165.154	1.00396	0.00569655	0.984471	0.991068	Up	0.337392	0.645779	0.527793	0.665573	0.718428	0.762195	5244	ATP binding cassette subfamily B member 4	GO:0005515,GO:0005524,GO:0005548,GO:0005654,GO:0005737,GO:0005829,GO:0005886,GO:0005887,GO:0005925,GO:0006629,GO:0015629,GO:0016020,GO:0016021,GO:0016324,GO:0016887,GO:0019216,GO:0030136,GO:0032376,GO:0032782,GO:0042626,GO:0045121,GO:0045332,GO:0046581,GO:0055085,GO:0055088,GO:0061092,GO:0070062,GO:0090554,GO:0099038,GO:0099040,GO:1901557,GO:1903413,GO:2001140	protein binding|ATP binding|phospholipid transporter activity|nucleoplasm|cytoplasm|cytosol|plasma membrane|integral component of plasma membrane|focal adhesion|lipid metabolic process|actin cytoskeleton|membrane|integral component of membrane|apical plasma membrane|ATPase activity|regulation of lipid metabolic process|clathrin-coated vesicle|positive regulation of cholesterol transport|bile acid…	hsa02010,hsa04976	ABC transporters|Bile secretion
ABCB5	37.8821	35.7382	40.026	1.1205	0.164137	0.898473	0.947584	Up	0.0227011	0.10107	0.262984	0.169119	0	0.315137	340273	ATP binding cassette subfamily B member 5	GO:0001654,GO:0005524,GO:0005886,GO:0005887,GO:0015562,GO:0016021,GO:0016887,GO:0030154,GO:0042391,GO:0042626,GO:0055085	eye development|ATP binding|plasma membrane|integral component of plasma membrane|efflux transmembrane transporter activity|integral component of membrane|ATPase activity|cell differentiation|regulation of membrane potential|ATPase-coupled transmembrane transporter activity|transmembrane transport	hsa02010	ABC transporters
ABCB6	464.025	555.593	372.458	0.670627	-0.576417	0.0228493	0.0716436	Down	2.26954	3.04069	3.7228	5.02013	6.44667	7.85167	10058	ATP binding cassette subfamily B member 6 (Langereis blood group)	GO:0000139,GO:0005524,GO:0005654,GO:0005739,GO:0005740,GO:0005741,GO:0005768,GO:0005774,GO:0005783,GO:0005789,GO:0005794,GO:0005829,GO:0005886,GO:0006779,GO:0006879,GO:0007420,GO:0010008,GO:0015439,GO:0015562,GO:0015886,GO:0016021,GO:0016887,GO:0020037,GO:0031307,GO:0035351,GO:0042626,GO:0043190,GO:0043588,GO:0055085,GO:0070062	Golgi membrane|ATP binding|nucleoplasm|mitochondrion|mitochondrial envelope|mitochondrial outer membrane|endosome|vacuolar membrane|endoplasmic reticulum|endoplasmic reticulum membrane|Golgi apparatus|cytosol|plasma membrane|porphyrin-containing compound biosynthetic process|cellular iron ion homeostasis|brain development|endosome membrane|ATPase-coupled heme transmembrane transporter activity|ef…	hsa02010	ABC transporters
ABCB7	513.995	613.097	414.893	0.676929	-0.562923	0.00555287	0.0227064	Down	1.68447	2.32391	2.5107	4.34546	4.14014	5.3503	22	ATP binding cassette subfamily B member 7	GO:0005515,GO:0005524,GO:0005743,GO:0006879,GO:0015232,GO:0015886,GO:0016021,GO:0016887,GO:0042626,GO:0055085	protein binding|ATP binding|mitochondrial inner membrane|cellular iron ion homeostasis|heme transmembrane transporter activity|heme transport|integral component of membrane|ATPase activity|ATPase-coupled transmembrane transporter activity|transmembrane transport	hsa02010	ABC transporters
ABCB8	614.967	636.3	593.634	0.933216	-0.0997164	0.623976	0.771203	Down	2.4586	3.08602	3.54089	3.89847	5.12824	4.96443	11194	ATP binding cassette subfamily B member 8	GO:0005515,GO:0005524,GO:0005654,GO:0005730,GO:0005739,GO:0005743,GO:0016021,GO:0016887,GO:0031966,GO:0042626,GO:0043190,GO:0055085,GO:0062157,GO:0071805	protein binding|ATP binding|nucleoplasm|nucleolus|mitochondrion|mitochondrial inner membrane|integral component of membrane|ATPase activity|mitochondrial membrane|ATPase-coupled transmembrane transporter activity|ATP-binding cassette (ABC) transporter complex|transmembrane transport|mitochondrial ATP-gated potassium channel complex|potassium ion transmembrane transport	hsa02010	ABC transporters
ABCB9	129.266	158.692	99.8398	0.629647	-0.667386	0.0167874	0.0560413	Down	0.299898	0.342147	0.432607	0.847132	0.798106	0.815077	23457	ATP binding cassette subfamily B member 9	GO:0002474,GO:0005515,GO:0005524,GO:0005764,GO:0005765,GO:0005769,GO:0005783,GO:0015031,GO:0015433,GO:0015440,GO:0015833,GO:0016021,GO:0016887,GO:0019885,GO:0022857,GO:0030176,GO:0042288,GO:0042626,GO:0042803,GO:0042824,GO:0043231,GO:0046978,GO:0055085	antigen processing and presentation of peptide antigen via MHC class I|protein binding|ATP binding|lysosome|lysosomal membrane|early endosome|endoplasmic reticulum|protein transport|ATPase-coupled peptide antigen transmembrane transporter activity|ATPase-coupled peptide transmembrane transporter activity|peptide transport|integral component of membrane|ATPase activity|antigen processing and prese…	hsa02010,hsa04142	ABC transporters|Lysosome
ABCC1	1697	1443.17	1950.83	1.35179	0.434867	0.0178274	0.0588084	Up	6.11542	6.63756	6.48	7.76045	7.26545	5.5733	4363	ATP binding cassette subfamily C member 1	GO:0005524,GO:0005886,GO:0005887,GO:0006691,GO:0008559,GO:0009235,GO:0009925,GO:0015420,GO:0015431,GO:0015562,GO:0015889,GO:0016020,GO:0016323,GO:0016324,GO:0016328,GO:0016887,GO:0034040,GO:0034634,GO:0034775,GO:0042493,GO:0042626,GO:0042908,GO:0042910,GO:0042969,GO:0042971,GO:0045332,GO:0046943,GO:0050729,GO:0055085,GO:0060326,GO:0070062,GO:0070633,GO:0071716,GO:0099039,GO:0140115,GO:0140359,GO:…	ATP binding|plasma membrane|integral component of plasma membrane|leukotriene metabolic process|ATPase-coupled xenobiotic transmembrane transporter activity|cobalamin metabolic process|basal plasma membrane|ATPase-coupled vitamin B12 transmembrane transporter activity|ATPase-coupled glutathione S-conjugate transmembrane transporter activity|efflux transmembrane transporter activity|cobalamin tran…	hsa01523,hsa02010,hsa04071,hsa04977,hsa05206	Antifolate resistance|ABC transporters|Sphingolipid signaling pathway|Vitamin digestion and absorption|MicroRNAs in cancer
ABCC10	407.442	399.553	415.332	1.03985	0.0563689	0.788193	0.882099	Up	1.29624	1.5251	1.82113	1.84629	2.3069	2.2743	89845	ATP binding cassette subfamily C member 10	GO:0005524,GO:0005765,GO:0005886,GO:0006691,GO:0008559,GO:0015431,GO:0016020,GO:0016021,GO:0016323,GO:0016887,GO:0042626,GO:0042908,GO:0055085,GO:0071716,GO:0098656,GO:0140359	ATP binding|lysosomal membrane|plasma membrane|leukotriene metabolic process|ATPase-coupled xenobiotic transmembrane transporter activity|ATPase-coupled glutathione S-conjugate transmembrane transporter activity|membrane|integral component of membrane|basolateral plasma membrane|ATPase activity|ATPase-coupled transmembrane transporter activity|xenobiotic transport|transmembrane transport|leukotri…	hsa02010	ABC transporters
ABCC11	97.5612	187.356	7.76658	0.0413921	-4.5945	5.55e-08	9.92e-07	Down	0.0135752	0.0392858	0.00846807	1.60465	0.253524	0.253939	85320	ATP binding cassette subfamily C member 11	GO:0005524,GO:0005774,GO:0005886,GO:0005887,GO:0008514,GO:0008559,GO:0015216,GO:0015431,GO:0015432,GO:0015711,GO:0015721,GO:0015865,GO:0016020,GO:0016324,GO:0016887,GO:0030659,GO:0042626,GO:0042908,GO:0055085,GO:0070062,GO:0071716,GO:0098656	ATP binding|vacuolar membrane|plasma membrane|integral component of plasma membrane|organic anion transmembrane transporter activity|ATPase-coupled xenobiotic transmembrane transporter activity|purine nucleotide transmembrane transporter activity|ATPase-coupled glutathione S-conjugate transmembrane transporter activity|ATPase-coupled bile acid transmembrane transporter activity|organic anion tran…	hsa02010	ABC transporters
ABCC2	33.0761	32.4022	33.7499	1.03852	0.0545327	0.940344	0.968869	Up	0.185472	0.091751	0.0392792	0.162055	0.119736	0.179397	1244	ATP binding cassette subfamily C member 2	GO:0005515,GO:0005524,GO:0005886,GO:0005887,GO:0006855,GO:0006954,GO:0006979,GO:0007565,GO:0008514,GO:0008559,GO:0009408,GO:0009986,GO:0010629,GO:0015127,GO:0015694,GO:0015721,GO:0015722,GO:0015723,GO:0015732,GO:0016020,GO:0016324,GO:0016887,GO:0019904,GO:0030644,GO:0031427,GO:0031526,GO:0032355,GO:0033762,GO:0035690,GO:0038183,GO:0042178,GO:0042626,GO:0042910,GO:0043627,GO:0046581,GO:0046618,GO:…	protein binding|ATP binding|plasma membrane|integral component of plasma membrane|drug transmembrane transport|inflammatory response|response to oxidative stress|female pregnancy|organic anion transmembrane transporter activity|ATPase-coupled xenobiotic transmembrane transporter activity|response to heat|cell surface|negative regulation of gene expression|bilirubin transmembrane transporter activ…	hsa01523,hsa01524,hsa02010,hsa04976	Antifolate resistance|Platinum drug resistance|ABC transporters|Bile secretion
ABCC3	374.926	523.263	226.589	0.432976	-1.20764	6.33e-05	0.000520126	Down	0.90294	0.976165	0.911789	2.09742	4.16326	3.05944	8714	ATP binding cassette subfamily C member 3	GO:0005524,GO:0005886,GO:0006855,GO:0008559,GO:0015164,GO:0015431,GO:0015432,GO:0015721,GO:0015722,GO:0015779,GO:0016020,GO:0016021,GO:0016887,GO:0042626,GO:0042908,GO:0042910,GO:0055085,GO:0071714,GO:0071716,GO:0098656,GO:0150104	ATP binding|plasma membrane|drug transmembrane transport|ATPase-coupled xenobiotic transmembrane transporter activity|glucuronoside transmembrane transporter activity|ATPase-coupled glutathione S-conjugate transmembrane transporter activity|ATPase-coupled bile acid transmembrane transporter activity|bile acid and bile salt transport|canalicular bile acid transport|glucuronoside transport|membrane…	hsa01523,hsa02010,hsa04976	Antifolate resistance|ABC transporters|Bile secretion
ABCC4	613.263	324.04	902.485	2.78466	1.4775	1.89e-14	1.09e-12	Up	2.59763	2.8206	2.76004	1.68363	1.22565	1.35006	10257	ATP binding cassette subfamily C member 4	GO:0002576,GO:0005515,GO:0005524,GO:0005886,GO:0010243,GO:0014070,GO:0015216,GO:0015431,GO:0015562,GO:0015662,GO:0016020,GO:0016021,GO:0016323,GO:0016324,GO:0016404,GO:0016887,GO:0031088,GO:0032310,GO:0038183,GO:0042493,GO:0042626,GO:0042908,GO:0042910,GO:0048661,GO:0055085,GO:0055114,GO:0060271,GO:0070730,GO:0071716,GO:0098591,GO:0098656,GO:0140115,GO:0150104	platelet degranulation|protein binding|ATP binding|plasma membrane|response to organonitrogen compound|response to organic cyclic compound|purine nucleotide transmembrane transporter activity|ATPase-coupled glutathione S-conjugate transmembrane transporter activity|efflux transmembrane transporter activity|ion transmembrane transporter activity, phosphorylative mechanism|membrane|integral compone…	hsa01523,hsa02010,hsa04024,hsa04976	Antifolate resistance|ABC transporters|cAMP signaling pathway|Bile secretion
ABCC5	818.219	643.278	993.159	1.54403	0.626698	0.0079635	0.0305207	Up	2.47692	2.32607	2.58599	2.08818	2.94707	1.90305	10057	ATP binding cassette subfamily C member 5	GO:0005524,GO:0005796,GO:0005886,GO:0005887,GO:0008514,GO:0010008,GO:0015216,GO:0015562,GO:0015865,GO:0016020,GO:0016323,GO:0016324,GO:0016887,GO:0030213,GO:0034634,GO:0034775,GO:0042626,GO:0042908,GO:0042910,GO:0055085,GO:0140115,GO:0150104	ATP binding|Golgi lumen|plasma membrane|integral component of plasma membrane|organic anion transmembrane transporter activity|endosome membrane|purine nucleotide transmembrane transporter activity|efflux transmembrane transporter activity|purine nucleotide transport|membrane|basolateral plasma membrane|apical plasma membrane|ATPase activity|hyaluronan biosynthetic process|glutathione transmembra…	hsa01523,hsa02010	Antifolate resistance|ABC transporters
ABCC6	23.017	35.1955	10.8385	0.309422	-1.69235	0.146042	0.296294	Down	0	0.02223	0.107972	0.153749	0.12433	0.305672	368	ATP binding cassette subfamily C member 6	GO:0005215,GO:0005524,GO:0005654,GO:0005789,GO:0005886,GO:0006855,GO:0007601,GO:0008559,GO:0015431,GO:0015867,GO:0016020,GO:0016021,GO:0016323,GO:0016324,GO:0016328,GO:0016887,GO:0030504,GO:0030505,GO:0042493,GO:0042626,GO:0042908,GO:0055085,GO:0071716,GO:0098656	transporter activity|ATP binding|nucleoplasm|endoplasmic reticulum membrane|plasma membrane|drug transmembrane transport|visual perception|ATPase-coupled xenobiotic transmembrane transporter activity|ATPase-coupled glutathione S-conjugate transmembrane transporter activity|ATP transport|membrane|integral component of membrane|basolateral plasma membrane|apical plasma membrane|lateral plasma membr…	hsa02010	ABC transporters
ABCC8	4.16386	7.98143	0.34629	0.0494969	-4.33652	0.0300382	0.0888523	Down	0	0	0.00482709	0.0807091	0.0115614	0.0620374	6833	ATP binding cassette subfamily C member 8	GO:0005267,GO:0005524,GO:0005886,GO:0006813,GO:0008281,GO:0008282,GO:0015272,GO:0016020,GO:0016887,GO:0019829,GO:0031004,GO:0042626,GO:0044325,GO:0050796,GO:0055085,GO:0071805,GO:0098662	potassium channel activity|ATP binding|plasma membrane|potassium ion transport|sulfonylurea receptor activity|inward rectifying potassium channel|ATP-activated inward rectifier potassium channel activity|membrane|ATPase activity|ATPase-coupled cation transmembrane transporter activity|potassium ion-transporting ATPase complex|ATPase-coupled transmembrane transporter activity|ion channel binding|r…	hsa02010,hsa04911,hsa04930	ABC transporters|Insulin secretion|Type II diabetes mellitus
ABCC9	1886.55	1688.55	2084.55	1.23459	0.30403	0.249905	0.431556	Up	4.33966	5.05279	6.5819	8.73447	4.81559	5.08997	10060	ATP binding cassette subfamily C member 9	GO:0005261,GO:0005267,GO:0005524,GO:0005886,GO:0008281,GO:0008282,GO:0015272,GO:0015459,GO:0016020,GO:0016887,GO:0019829,GO:0022857,GO:0030017,GO:0031004,GO:0033198,GO:0042626,GO:0044325,GO:0051607,GO:0055085,GO:0061337,GO:0071805,GO:0098655,GO:0098662,GO:0150104,GO:1903779,GO:1990573	cation channel activity|potassium channel activity|ATP binding|plasma membrane|sulfonylurea receptor activity|inward rectifying potassium channel|ATP-activated inward rectifier potassium channel activity|potassium channel regulator activity|membrane|ATPase activity|ATPase-coupled cation transmembrane transporter activity|transmembrane transporter activity|sarcomere|potassium ion-transporting ATPa…	hsa02010	ABC transporters
ABCD1	462.749	445.568	479.931	1.07745	0.107618	0.64912	0.790664	Up	2.42366	3.39676	3.62702	5.25569	3.73154	3.5991	215	ATP binding cassette subfamily D member 1	GO:0002082,GO:0005324,GO:0005515,GO:0005524,GO:0005737,GO:0005765,GO:0005777,GO:0005778,GO:0005779,GO:0005789,GO:0005829,GO:0006635,GO:0007031,GO:0015607,GO:0015910,GO:0015916,GO:0015919,GO:0016020,GO:0016887,GO:0019899,GO:0030497,GO:0031966,GO:0031998,GO:0032000,GO:0033540,GO:0036109,GO:0036113,GO:0042626,GO:0042758,GO:0042760,GO:0042802,GO:0042803,GO:0043217,GO:0043531,GO:0043651,GO:0048471,GO:…	regulation of oxidative phosphorylation|long-chain fatty acid transporter activity|protein binding|ATP binding|cytoplasm|lysosomal membrane|peroxisome|peroxisomal membrane|integral component of peroxisomal membrane|endoplasmic reticulum membrane|cytosol|fatty acid beta-oxidation|peroxisome organization|ABC-type fatty-acyl-CoA transporter|long-chain fatty acid import into peroxisome|fatty-acyl-CoA…	hsa02010,hsa04146	ABC transporters|Peroxisome
ABCD2	39.8061	43.2719	36.3402	0.840409	-0.250837	0.759873	0.865303	Down	0.019441	0.0721292	0.0471607	0.167361	0.0338864	0.031486	225	ATP binding cassette subfamily D member 2	GO:0000038,GO:0005324,GO:0005515,GO:0005524,GO:0005777,GO:0005778,GO:0005829,GO:0006635,GO:0007031,GO:0015910,GO:0016021,GO:0016887,GO:0032000,GO:0042626,GO:0042760,GO:0042803,GO:0043217,GO:0055085,GO:1900016,GO:1903427,GO:1990535,GO:2001280	very long-chain fatty acid metabolic process|long-chain fatty acid transporter activity|protein binding|ATP binding|peroxisome|peroxisomal membrane|cytosol|fatty acid beta-oxidation|peroxisome organization|long-chain fatty acid import into peroxisome|integral component of membrane|ATPase activity|positive regulation of fatty acid beta-oxidation|ATPase-coupled transmembrane transporter activity|ve…	hsa02010,hsa04146	ABC transporters|Peroxisome
ABCD3	1344.76	1646.15	1043.38	0.633801	-0.657899	0.00607285	0.0244147	Down	5.15919	6.79941	5.34568	9.26729	15.3555	14.742	5825	ATP binding cassette subfamily D member 3	GO:0005324,GO:0005515,GO:0005524,GO:0005739,GO:0005777,GO:0005778,GO:0005782,GO:0005829,GO:0006633,GO:0006635,GO:0007031,GO:0014070,GO:0015910,GO:0016020,GO:0016021,GO:0016887,GO:0042493,GO:0042626,GO:0042760,GO:0042803,GO:0043231,GO:0043621,GO:0055085	long-chain fatty acid transporter activity|protein binding|ATP binding|mitochondrion|peroxisome|peroxisomal membrane|peroxisomal matrix|cytosol|fatty acid biosynthetic process|fatty acid beta-oxidation|peroxisome organization|response to organic cyclic compound|long-chain fatty acid import into peroxisome|membrane|integral component of membrane|ATPase activity|response to drug|ATPase-coupled tran…	hsa02010,hsa04146	ABC transporters|Peroxisome
ABCD4	1108.41	1038.18	1178.65	1.13544	0.183246	0.308992	0.494747	Up	7.0365	9.76827	9.66746	13.1149	9.98445	10.4138	5826	ATP binding cassette subfamily D member 4	GO:0005324,GO:0005515,GO:0005524,GO:0005765,GO:0005777,GO:0005778,GO:0005789,GO:0006635,GO:0007031,GO:0009235,GO:0015910,GO:0016021,GO:0016887,GO:0042626,GO:0042760,GO:0043190,GO:0055085,GO:1990830	long-chain fatty acid transporter activity|protein binding|ATP binding|lysosomal membrane|peroxisome|peroxisomal membrane|endoplasmic reticulum membrane|fatty acid beta-oxidation|peroxisome organization|cobalamin metabolic process|long-chain fatty acid import into peroxisome|integral component of membrane|ATPase activity|ATPase-coupled transmembrane transporter activity|very long-chain fatty acid…	hsa02010,hsa04146	ABC transporters|Peroxisome
ABCE1	1572.95	1449.59	1696.3	1.17012	0.226651	0.168709	0.328078	Up	9.75023	11.9499	9.53382	12.9624	13.7601	11.8747	6059	ATP binding cassette subfamily E member 1	GO:0000054,GO:0005506,GO:0005515,GO:0005524,GO:0005737,GO:0005739,GO:0005759,GO:0005829,GO:0005852,GO:0006413,GO:0006415,GO:0016020,GO:0016032,GO:0016887,GO:0043024,GO:0051607,GO:0060338,GO:0060698,GO:0060702	ribosomal subunit export from nucleus|iron ion binding|protein binding|ATP binding|cytoplasm|mitochondrion|mitochondrial matrix|cytosol|eukaryotic translation initiation factor 3 complex|translational initiation|translational termination|membrane|viral process|ATPase activity|ribosomal small subunit binding|defense response to virus|regulation of type I interferon-mediated signaling pathway|endor…
ABCF1	2050.53	1955.25	2145.81	1.09742	0.13411	0.41431	0.597017	Up	13.8524	16.6466	14.6387	16.9073	21.3408	21.1958	23	ATP binding cassette subfamily F member 1	GO:0003723,GO:0005515,GO:0005524,GO:0005635,GO:0005654,GO:0005829,GO:0006412,GO:0006954,GO:0008135,GO:0016020,GO:0016887,GO:0055085	RNA binding|protein binding|ATP binding|nuclear envelope|nucleoplasm|cytosol|translation|inflammatory response|translation factor activity, RNA binding|membrane|ATPase activity|transmembrane transport
ABCF2	247.575	250.776	244.374	0.974998	-0.0365292	0.881367	0.93785	Down	1.05685	1.21944	1.61074	1.69696	1.96339	2.07683	10061	ATP binding cassette subfamily F member 2	GO:0005524,GO:0016020,GO:0016887	ATP binding|membrane|ATPase activity	hsa05130	Pathogenic Escherichia coli infection
ABCF3	1261.38	1258.79	1263.97	1.00412	0.00592485	0.967203	0.982681	Up	11.0607	11.8997	13.1405	16.1774	17.5029	18.3263	55324	ATP binding cassette subfamily F member 3	GO:0005515,GO:0005524,GO:0016020,GO:0016887,GO:0045296,GO:0051607	protein binding|ATP binding|membrane|ATPase activity|cadherin binding|defense response to virus
ABCG1	1299.58	1363.05	1236.11	0.906813	-0.141123	0.455301	0.634927	Down	2.41818	2.99062	2.30512	4.06844	4.62077	3.60597	9619	ATP binding cassette subfamily G member 1	GO:0000139,GO:0005515,GO:0005524,GO:0005543,GO:0005739,GO:0005768,GO:0005789,GO:0005794,GO:0005886,GO:0008203,GO:0009897,GO:0010033,GO:0010745,GO:0010872,GO:0010887,GO:0015485,GO:0016021,GO:0016887,GO:0019534,GO:0032367,GO:0033344,GO:0033700,GO:0033993,GO:0034041,GO:0034204,GO:0034374,GO:0034375,GO:0034436,GO:0042632,GO:0042803,GO:0042987,GO:0043531,GO:0043691,GO:0045542,GO:0046982,GO:0050714,GO:…	Golgi membrane|protein binding|ATP binding|phospholipid binding|mitochondrion|endosome|endoplasmic reticulum membrane|Golgi apparatus|plasma membrane|cholesterol metabolic process|external side of plasma membrane|response to organic substance|negative regulation of macrophage derived foam cell differentiation|regulation of cholesterol esterification|negative regulation of cholesterol storage|chol…	hsa02010	ABC transporters
ABCG2	144.265	165.437	123.094	0.744413	-0.425826	0.167725	0.326731	Down	0.477259	0.468099	0.722164	1.09129	0.917779	1.22831	9429	ATP binding cassette subfamily G member 2 (Junior blood group)	GO:0005515,GO:0005524,GO:0005654,GO:0005886,GO:0006879,GO:0008514,GO:0008559,GO:0015143,GO:0015225,GO:0015562,GO:0015711,GO:0015747,GO:0015878,GO:0016021,GO:0016324,GO:0031526,GO:0031966,GO:0032217,GO:0032218,GO:0042626,GO:0042802,GO:0042803,GO:0042910,GO:0045121,GO:0046415,GO:0055085,GO:0070633,GO:0097744,GO:0098591,GO:0140115,GO:0150104,GO:1990748,GO:1990962	protein binding|ATP binding|nucleoplasm|plasma membrane|cellular iron ion homeostasis|organic anion transmembrane transporter activity|ATPase-coupled xenobiotic transmembrane transporter activity|urate transmembrane transporter activity|biotin transmembrane transporter activity|efflux transmembrane transporter activity|organic anion transport|urate transport|biotin transport|integral component of…	hsa01523,hsa02010,hsa04976	Antifolate resistance|ABC transporters|Bile secretion
ABCG4	9.60556	2.97562	16.2355	5.45153	2.44666	0.0449717	0.122385	Up	0.0394828	0.207176	0.0234561	0.0350167	0.014045	0.0205538	64137	ATP binding cassette subfamily G member 4	GO:0005515,GO:0005524,GO:0005886,GO:0016021,GO:0016887,GO:0033344,GO:0042626,GO:0042802,GO:0042803,GO:0046982,GO:0055085,GO:1990830	protein binding|ATP binding|plasma membrane|integral component of membrane|ATPase activity|cholesterol efflux|ATPase-coupled transmembrane transporter activity|identical protein binding|protein homodimerization activity|protein heterodimerization activity|transmembrane transport|cellular response to leukemia inhibitory factor	hsa02010	ABC transporters
ABCG5	3.50453	6.31648	0.69258	0.11248	-3.15226	0.121094	0.258587	Down	0	0	0.0131162	0.0861547	0.0628292	0.0153244	64240	ATP binding cassette subfamily G member 5	GO:0005515,GO:0005524,GO:0005886,GO:0005887,GO:0007584,GO:0007588,GO:0010212,GO:0010949,GO:0014850,GO:0015918,GO:0016324,GO:0016887,GO:0030299,GO:0033344,GO:0038183,GO:0042493,GO:0042626,GO:0042632,GO:0043190,GO:0043235,GO:0045796,GO:0046872,GO:0046982,GO:0055085,GO:0070328,GO:0120009,GO:0120020	protein binding|ATP binding|plasma membrane|integral component of plasma membrane|response to nutrient|excretion|response to ionizing radiation|negative regulation of intestinal phytosterol absorption|response to muscle activity|sterol transport|apical plasma membrane|ATPase activity|intestinal cholesterol absorption|cholesterol efflux|bile acid signaling pathway|response to drug|ATPase-coupled t…	hsa02010,hsa04975,hsa04976,hsa04979	ABC transporters|Fat digestion and absorption|Bile secretion|Cholesterol metabolism
ABCG8	3.07488	6.14977	0	0.0329829	-4.92214	0.0935505	0.21409	Down	0	0	0	0.0275586	0	0.0539204	64241	ATP binding cassette subfamily G member 8	GO:0005515,GO:0005524,GO:0005886,GO:0005887,GO:0007584,GO:0007588,GO:0010949,GO:0014850,GO:0015914,GO:0015918,GO:0016324,GO:0016887,GO:0030299,GO:0033344,GO:0038183,GO:0042493,GO:0042626,GO:0042632,GO:0043190,GO:0043235,GO:0045796,GO:0046872,GO:0046982,GO:0055085,GO:0070328,GO:0120009,GO:0120020	protein binding|ATP binding|plasma membrane|integral component of plasma membrane|response to nutrient|excretion|negative regulation of intestinal phytosterol absorption|response to muscle activity|phospholipid transport|sterol transport|apical plasma membrane|ATPase activity|intestinal cholesterol absorption|cholesterol efflux|bile acid signaling pathway|response to drug|ATPase-coupled transmemb…	hsa02010,hsa04975,hsa04976,hsa04979	ABC transporters|Fat digestion and absorption|Bile secretion|Cholesterol metabolism
ABHD1	12.6701	14.9933	10.3469	0.691638	-0.53191	0.643951	0.786621	Down	0.0568973	0.0949943	0.280977	0.353229	0.0354194	0.501061	84696	abhydrolase domain containing 1	GO:0003674,GO:0005515,GO:0008126,GO:0008150,GO:0016021,GO:0034338,GO:0044255,GO:0047372,GO:0051792,GO:0051793	molecular_function|protein binding|acetylesterase activity|biological_process|integral component of membrane|short-chain carboxylesterase activity|cellular lipid metabolic process|acylglycerol lipase activity|medium-chain fatty acid biosynthetic process|medium-chain fatty acid catabolic process
ABHD10	741.089	676.354	805.824	1.19137	0.252624	0.226103	0.402729	Up	6.42594	6.72555	8.42139	8.35035	7.27848	10.5777	55347	abhydrolase domain containing 10, depalmitoylase	GO:0002084,GO:0004553,GO:0005739,GO:0005759,GO:0005829,GO:0008474,GO:0018215,GO:0019391,GO:0052695,GO:0102390	protein depalmitoylation|hydrolase activity, hydrolyzing O-glycosyl compounds|mitochondrion|mitochondrial matrix|cytosol|palmitoyl-(protein) hydrolase activity|protein phosphopantetheinylation|glucuronoside catabolic process|cellular glucuronidation|mycophenolic acid acyl-glucuronide esterase activity
ABHD11	396.64	478.09	315.19	0.659319	-0.600953	0.020475	0.0656924	Down	3.68556	5.68272	5.14208	9.54846	8.3827	13.6822	83451	abhydrolase domain containing 11	GO:0003674,GO:0005575,GO:0005739,GO:0008150,GO:0016787	molecular_function|cellular_component|mitochondrion|biological_process|hydrolase activity
ABHD12	1647.81	1913.06	1382.56	0.722569	-0.468792	0.00271763	0.0126485	Down	10.2028	11.5636	10.2029	19.4198	20.9459	23.7624	26090	abhydrolase domain containing 12, lysophospholipase	GO:0002084,GO:0004620,GO:0004622,GO:0005789,GO:0005886,GO:0006660,GO:0007628,GO:0008474,GO:0009395,GO:0010996,GO:0016020,GO:0016021,GO:0018215,GO:0032281,GO:0032839,GO:0046464,GO:0046475,GO:0047372,GO:0050727,GO:0052651	protein depalmitoylation|phospholipase activity|lysophospholipase activity|endoplasmic reticulum membrane|plasma membrane|phosphatidylserine catabolic process|adult walking behavior|palmitoyl-(protein) hydrolase activity|phospholipid catabolic process|response to auditory stimulus|membrane|integral component of membrane|protein phosphopantetheinylation|AMPA glutamate receptor complex|dendrite cyt…
ABHD12B	530.525	952.698	108.353	0.113736	-3.13624	0.0019773	0.0097389	Down	0.292743	2.54153	0.314494	7.09999	19.8881	11.2603	145447	abhydrolase domain containing 12B	GO:0004622,GO:0005789,GO:0006660,GO:0008474,GO:0016020,GO:0018215,GO:0047372,GO:0052651,GO:0098734	lysophospholipase activity|endoplasmic reticulum membrane|phosphatidylserine catabolic process|palmitoyl-(protein) hydrolase activity|membrane|protein phosphopantetheinylation|acylglycerol lipase activity|monoacylglycerol catabolic process|macromolecule depalmitoylation
ABHD13	536.247	518.88	553.615	1.06698	0.0935297	0.623642	0.770904	Up	1.7391	2.29709	1.88565	2.62271	2.94584	2.42977	84945	abhydrolase domain containing 13	GO:0002084,GO:0008474,GO:0016020,GO:0016021,GO:0018215,GO:0032839	protein depalmitoylation|palmitoyl-(protein) hydrolase activity|membrane|integral component of membrane|protein phosphopantetheinylation|dendrite cytoplasm
ABHD14A	562.19	582.894	541.485	0.92886	-0.106467	0.645705	0.788159	Down	9.79872	15.9282	10.9201	21.0069	15.6519	20.0655	25864	abhydrolase domain containing 14A	GO:0005737,GO:0016021,GO:0016787	cytoplasm|integral component of membrane|hydrolase activity
ABHD14B	2543.51	3125.72	1961.3	0.627508	-0.672294	4.71e-05	0.000400607	Down	21.1891	26.2434	28.5958	50.8086	56.106	67.6236	84836	abhydrolase domain containing 14B	GO:0005515,GO:0005634,GO:0005654,GO:0005730,GO:0005737,GO:0005829,GO:0016787,GO:0045944,GO:0050427,GO:0070062	protein binding|nucleus|nucleoplasm|nucleolus|cytoplasm|cytosol|hydrolase activity|positive regulation of transcription by RNA polymerase II|3'-phosphoadenosine 5'-phosphosulfate metabolic process|extracellular exosome
ABHD15	562.664	483.749	641.578	1.32618	0.407277	0.0152911	0.0520479	Up	4.07441	4.24759	4.8251	4.97879	4.43867	4.94039	116236	abhydrolase domain containing 15	GO:0005515,GO:0005576,GO:0016020,GO:0034338,GO:0044255,GO:0047372	protein binding|extracellular region|membrane|short-chain carboxylesterase activity|cellular lipid metabolic process|acylglycerol lipase activity
ABHD16A	808.378	844.552	772.203	0.914345	-0.129189	0.475802	0.652028	Down	7.25387	8.09792	8.44913	10.5457	13.7013	13.3672	7920	abhydrolase domain containing 16A, phospholipase	GO:0004620,GO:0004622,GO:0005515,GO:0006660,GO:0008474,GO:0016020,GO:0016021,GO:0018215,GO:0047372,GO:0052651,GO:0098734,GO:1905344	phospholipase activity|lysophospholipase activity|protein binding|phosphatidylserine catabolic process|palmitoyl-(protein) hydrolase activity|membrane|integral component of membrane|protein phosphopantetheinylation|acylglycerol lipase activity|monoacylglycerol catabolic process|macromolecule depalmitoylation|prostaglandin catabolic process
ABHD17A	2624.1	2713.41	2534.79	0.934125	-0.0983131	0.503366	0.675908	Down	10.5776	11.8201	11.3166	15.3948	18.3827	18.4607	81926	abhydrolase domain containing 17A, depalmitoylase	GO:0002084,GO:0005515,GO:0005886,GO:0008474,GO:0010008,GO:0016020,GO:0016607,GO:0018215,GO:0043197,GO:0043231,GO:0055038,GO:0072657,GO:0098978,GO:0099031,GO:0099033,GO:0099175,GO:1902817,GO:1905668	protein depalmitoylation|protein binding|plasma membrane|palmitoyl-(protein) hydrolase activity|endosome membrane|membrane|nuclear speck|protein phosphopantetheinylation|dendritic spine|intracellular membrane-bounded organelle|recycling endosome membrane|protein localization to membrane|glutamatergic synapse|anchored component of postsynaptic density membrane|anchored component of postsynaptic re…
ABHD17B	332.593	375.012	290.174	0.773974	-0.369643	0.0978149	0.221149	Down	1.39892	1.83654	1.7465	2.62027	3.57272	3.06444	51104	abhydrolase domain containing 17B, depalmitoylase	GO:0002084,GO:0005886,GO:0008474,GO:0010008,GO:0016020,GO:0018215,GO:0043197,GO:0055038,GO:0098978,GO:0099031,GO:0099033,GO:0099175,GO:1902473,GO:1902817,GO:1902950,GO:1905668	protein depalmitoylation|plasma membrane|palmitoyl-(protein) hydrolase activity|endosome membrane|membrane|protein phosphopantetheinylation|dendritic spine|recycling endosome membrane|glutamatergic synapse|anchored component of postsynaptic density membrane|anchored component of postsynaptic recycling endosome membrane|regulation of postsynapse organization|regulation of protein localization to s…
ABHD17C	491.054	588.619	393.489	0.668631	-0.580719	0.0685606	0.16914	Down	2.77969	5.37305	3.94879	5.67763	11.1749	8.90501	58489	abhydrolase domain containing 17C, depalmitoylase	GO:0002084,GO:0005515,GO:0005886,GO:0008474,GO:0010008,GO:0018215,GO:0043197,GO:0055038,GO:0098839,GO:0098978,GO:0099175,GO:1902817,GO:1905668	protein depalmitoylation|protein binding|plasma membrane|palmitoyl-(protein) hydrolase activity|endosome membrane|protein phosphopantetheinylation|dendritic spine|recycling endosome membrane|postsynaptic density membrane|glutamatergic synapse|regulation of postsynapse organization|negative regulation of protein localization to microtubule|positive regulation of protein localization to endosome
ABHD18	194.769	196.088	193.45	0.987302	-0.0184368	0.952599	0.974967	Down	1.23114	2.06603	2.00854	2.9632	2.81802	1.88656	80167	abhydrolase domain containing 18	GO:0005576	extracellular region
ABHD2	2393.84	1383.19	3404.49	2.46137	1.29946	2.34e-08	4.56e-07	Up	18.2642	20.2305	15.0332	10.4497	12.8671	8.23464	11057	abhydrolase domain containing 2, acylglycerol lipase	GO:0001669,GO:0003707,GO:0007340,GO:0008126,GO:0009611,GO:0016021,GO:0030336,GO:0032570,GO:0033878,GO:0034338,GO:0036126,GO:0042562,GO:0043401,GO:0044255,GO:0046464,GO:0047372,GO:0048240,GO:0051792,GO:0051793,GO:0097524	acrosomal vesicle|steroid hormone receptor activity|acrosome reaction|acetylesterase activity|response to wounding|integral component of membrane|negative regulation of cell migration|response to progesterone|hormone-sensitive lipase activity|short-chain carboxylesterase activity|sperm flagellum|hormone binding|steroid hormone mediated signaling pathway|cellular lipid metabolic process|acylglycer…
ABHD3	210.904	234.701	187.107	0.796901	-0.327527	0.274769	0.459019	Down	1.31085	1.87992	1.31914	2.10754	2.59454	3.46011	171586	abhydrolase domain containing 3, phospholipase	GO:0004623,GO:0005575,GO:0005886,GO:0006656,GO:0008126,GO:0008970,GO:0016021,GO:0034338,GO:0044255,GO:0046470,GO:0047372,GO:0051792,GO:0051793,GO:0052739,GO:0052740,GO:0102567,GO:0102568	phospholipase A2 activity|cellular_component|plasma membrane|phosphatidylcholine biosynthetic process|acetylesterase activity|phospholipase A1 activity|integral component of membrane|short-chain carboxylesterase activity|cellular lipid metabolic process|phosphatidylcholine metabolic process|acylglycerol lipase activity|medium-chain fatty acid biosynthetic process|medium-chain fatty acid catabolic…
ABHD4	1679.29	1434.02	1924.55	1.34199	0.42437	0.0418303	0.115699	Up	14.5319	13.4972	17.0029	18.8996	12.5115	17.3723	63874	abhydrolase domain containing 4, N-acyl phospholipase B	GO:0004622,GO:0005515,GO:0005739,GO:0005789,GO:0005811,GO:0006654,GO:0016042,GO:0016787,GO:0036152,GO:0042171,GO:0052689,GO:0055088,GO:0070292	lysophospholipase activity|protein binding|mitochondrion|endoplasmic reticulum membrane|lipid droplet|phosphatidic acid biosynthetic process|lipid catabolic process|hydrolase activity|phosphatidylethanolamine acyl-chain remodeling|lysophosphatidic acid acyltransferase activity|carboxylic ester hydrolase activity|lipid homeostasis|N-acylphosphatidylethanolamine metabolic process
ABHD5	4098.24	6997.97	1198.5	0.171269	-2.54566	1.68e-11	5.97e-10	Down	2.62809	8.3094	3.46232	26.513	48.1402	43.9738	51099	abhydrolase domain containing 5, lysophosphatidic acid acyltransferase	GO:0003841,GO:0004806,GO:0005515,GO:0005654,GO:0005739,GO:0005811,GO:0005829,GO:0006631,GO:0006654,GO:0010891,GO:0010898,GO:0030154,GO:0042171,GO:0043231,GO:0051006,GO:0052689,GO:0055088	1-acylglycerol-3-phosphate O-acyltransferase activity|triglyceride lipase activity|protein binding|nucleoplasm|mitochondrion|lipid droplet|cytosol|fatty acid metabolic process|phosphatidic acid biosynthetic process|negative regulation of sequestering of triglyceride|positive regulation of triglyceride catabolic process|cell differentiation|lysophosphatidic acid acyltransferase activity|intracellu…	hsa04923	Regulation of lipolysis in adipocytes
ABHD6	911.41	1379.19	443.632	0.321659	-1.6364	4.54e-13	2.1e-11	Down	3.47818	5.60333	3.91214	15.9361	21.8168	20.1855	57406	abhydrolase domain containing 6, acylglycerol lipase	GO:0004620,GO:0005515,GO:0005739,GO:0005765,GO:0005886,GO:0009395,GO:0016021,GO:0030336,GO:0031902,GO:0031966,GO:0032281,GO:0046464,GO:0046889,GO:0047372,GO:0052651,GO:0060292,GO:0098978,GO:0098982,GO:0099055,GO:0120163,GO:2000124,GO:2001311	phospholipase activity|protein binding|mitochondrion|lysosomal membrane|plasma membrane|phospholipid catabolic process|integral component of membrane|negative regulation of cell migration|late endosome membrane|mitochondrial membrane|AMPA glutamate receptor complex|acylglycerol catabolic process|positive regulation of lipid biosynthetic process|acylglycerol lipase activity|monoacylglycerol catabo…	hsa04723	Retrograde endocannabinoid signaling
ABHD8	467.425	595.47	339.379	0.570264	-0.810299	0.000332753	0.00215191	Down	2.91952	4.35553	4.75696	8.51417	10.7978	10.8773	79575	abhydrolase domain containing 8	GO:0005515,GO:0005739,GO:0006654,GO:0042171,GO:0052689,GO:0055088,GO:0070062	protein binding|mitochondrion|phosphatidic acid biosynthetic process|lysophosphatidic acid acyltransferase activity|carboxylic ester hydrolase activity|lipid homeostasis|extracellular exosome
ABI1	2494.94	2422	2567.89	1.06014	0.0842522	0.525722	0.695273	Up	11.7749	13.668	11.9501	17.7607	16.5394	16.7804	10006	abl interactor 1	GO:0005515,GO:0005622,GO:0005634,GO:0005783,GO:0005829,GO:0005856,GO:0007169,GO:0008092,GO:0008154,GO:0008285,GO:0014069,GO:0016032,GO:0017124,GO:0018108,GO:0030027,GO:0030296,GO:0030426,GO:0031209,GO:0032433,GO:0035591,GO:0038096,GO:0045296,GO:0048010,GO:0061098,GO:0070062	protein binding|intracellular anatomical structure|nucleus|endoplasmic reticulum|cytosol|cytoskeleton|transmembrane receptor protein tyrosine kinase signaling pathway|cytoskeletal protein binding|actin polymerization or depolymerization|negative regulation of cell population proliferation|postsynaptic density|viral process|SH3 domain binding|peptidyl-tyrosine phosphorylation|lamellipodium|protein…	hsa05130,hsa05132	Pathogenic Escherichia coli infection|Salmonella infection
ABI2	1423.74	1357.73	1489.75	1.09734	0.134014	0.352869	0.539645	Up	3.71851	4.86178	5.0575	6.03616	5.4898	6.36141	10152	abl interactor 2	GO:0005515,GO:0005634,GO:0005737,GO:0005829,GO:0005856,GO:0005912,GO:0007010,GO:0007399,GO:0008093,GO:0008154,GO:0010592,GO:0016032,GO:0016477,GO:0016601,GO:0017124,GO:0018108,GO:0019900,GO:0030027,GO:0031209,GO:0031267,GO:0031625,GO:0032433,GO:0035591,GO:0042802,GO:0043197,GO:0061001,GO:0070064,GO:0070309,GO:2000601	protein binding|nucleus|cytoplasm|cytosol|cytoskeleton|adherens junction|cytoskeleton organization|nervous system development|cytoskeletal anchor activity|actin polymerization or depolymerization|positive regulation of lamellipodium assembly|viral process|cell migration|Rac protein signal transduction|SH3 domain binding|peptidyl-tyrosine phosphorylation|kinase binding|lamellipodium|SCAR complex|s…	hsa04810	Regulation of actin cytoskeleton
ABI3	445.689	414.925	476.452	1.14808	0.199228	0.3591	0.54549	Up	6.50105	5.9824	6.83291	9.64741	7.33077	7.49839	51225	ABI family member 3	GO:0005515,GO:0005622,GO:0005737,GO:0016020,GO:0017124,GO:0018108,GO:0030027,GO:0030334,GO:0042802	protein binding|intracellular anatomical structure|cytoplasm|membrane|SH3 domain binding|peptidyl-tyrosine phosphorylation|lamellipodium|regulation of cell migration|identical protein binding
ABI3BP	10309.6	7582.28	13036.9	1.71939	0.781897	0.00681448	0.0268258	Up	41.5164	49.8388	34.1245	47.0891	37.0002	21.7098	25890	ABI family member 3 binding protein	GO:0005201,GO:0005576,GO:0005615,GO:0062023	extracellular matrix structural constituent|extracellular region|extracellular space|collagen-containing extracellular matrix
ABITRAM	455.248	545.333	365.163	0.669527	-0.578786	0.00148636	0.00768058	Down	3.70534	4.18928	4.31403	9.44811	7.65482	9.28555	54942	actin binding transcription modulator	GO:0003785,GO:0005515,GO:0005634,GO:0016607,GO:0030027,GO:0030425,GO:0030426,GO:0030833,GO:0032433,GO:0048813,GO:0051015,GO:0051489	actin monomer binding|protein binding|nucleus|nuclear speck|lamellipodium|dendrite|growth cone|regulation of actin filament polymerization|filopodium tip|dendrite morphogenesis|actin filament binding|regulation of filopodium assembly
ABL1	5082.07	4477.41	5686.72	1.27013	0.34498	0.0304984	0.0899942	Up	15.8657	23.0552	19.7095	20.5136	24.6113	21.1388	25	ABL proto-oncogene 1, non-receptor tyrosine kinase	GO:0000278,GO:0000287,GO:0000400,GO:0000405,GO:0001784,GO:0001843,GO:0001922,GO:0001934,GO:0002322,GO:0002333,GO:0003677,GO:0003713,GO:0003785,GO:0004515,GO:0004672,GO:0004713,GO:0004715,GO:0005080,GO:0005515,GO:0005524,GO:0005634,GO:0005654,GO:0005730,GO:0005737,GO:0005739,GO:0005829,GO:0006298,GO:0006355,GO:0006464,GO:0006468,GO:0006897,GO:0006914,GO:0006974,GO:0006975,GO:0006979,GO:0007050,GO:…	mitotic cell cycle|magnesium ion binding|four-way junction DNA binding|bubble DNA binding|phosphotyrosine residue binding|neural tube closure|B-1 B cell homeostasis|positive regulation of protein phosphorylation|B cell proliferation involved in immune response|transitional one stage B cell differentiation|DNA binding|transcription coactivator activity|actin monomer binding|nicotinate-nucleotide a…	hsa04012,hsa04014,hsa04110,hsa04360,hsa04722,hsa05130,hsa05200,hsa05206,hsa05220,hsa05416	ErbB signaling pathway|Ras signaling pathway|Cell cycle|Axon guidance|Neurotrophin signaling pathway|Pathogenic Escherichia coli infection|Pathways in cancer|MicroRNAs in cancer|Chronic myeloid leukemia|Viral myocarditis
ABL2	1024.39	740.693	1308.1	1.76627	0.820703	0.0002032	0.00140751	Up	1.80069	2.23538	2.04242	1.83094	1.90664	1.22171	27	ABL proto-oncogene 2, non-receptor tyrosine kinase	GO:0000287,GO:0001784,GO:0003785,GO:0004672,GO:0004713,GO:0004715,GO:0005515,GO:0005524,GO:0005829,GO:0006464,GO:0007155,GO:0007165,GO:0007204,GO:0010506,GO:0010863,GO:0010976,GO:0015629,GO:0018108,GO:0030100,GO:0030145,GO:0030155,GO:0035024,GO:0035640,GO:0051015,GO:0051353,GO:0071300,GO:2000145,GO:2000249	magnesium ion binding|phosphotyrosine residue binding|actin monomer binding|protein kinase activity|protein tyrosine kinase activity|non-membrane spanning protein tyrosine kinase activity|protein binding|ATP binding|cytosol|cellular protein modification process|cell adhesion|signal transduction|positive regulation of cytosolic calcium ion concentration|regulation of autophagy|positive regulation …	hsa04012,hsa04014,hsa05416	ErbB signaling pathway|Ras signaling pathway|Viral myocarditis
ABLIM1	5544.23	7244.2	3844.27	0.53068	-0.914086	1.46e-05	0.000143969	Down	6.47467	9.39496	7.91887	17.3097	26.9099	20.064	3983	actin binding LIM protein 1	GO:0001725,GO:0003779,GO:0005515,GO:0005737,GO:0007010,GO:0007601,GO:0009887,GO:0015629,GO:0030027,GO:0030032,GO:0046872,GO:0051015,GO:0060271	stress fiber|actin binding|protein binding|cytoplasm|cytoskeleton organization|visual perception|animal organ morphogenesis|actin cytoskeleton|lamellipodium|lamellipodium assembly|metal ion binding|actin filament binding|cilium assembly	hsa04360	Axon guidance
ABLIM2	254.118	224.881	283.355	1.25944	0.332779	0.322095	0.50823	Up	1.53419	1.28464	0.917011	1.56703	1.67646	1.11129	84448	actin binding LIM protein family member 2	GO:0005737,GO:0006351,GO:0015629,GO:0030032,GO:0030036,GO:0046872,GO:0051015	cytoplasm|transcription, DNA-templated|actin cytoskeleton|lamellipodium assembly|actin cytoskeleton organization|metal ion binding|actin filament binding	hsa04360	Axon guidance
ABLIM3	1670.37	1739.61	1601.13	0.920488	-0.119529	0.50434	0.676838	Down	4.74313	6.7277	7.07317	10.6017	8.08547	10.2446	22885	actin binding LIM protein family member 3	GO:0001725,GO:0005515,GO:0005737,GO:0006351,GO:0015629,GO:0030027,GO:0030032,GO:0030036,GO:0045944,GO:0046872,GO:0051015,GO:0060271,GO:0098978,GO:1903955	stress fiber|protein binding|cytoplasm|transcription, DNA-templated|actin cytoskeleton|lamellipodium|lamellipodium assembly|actin cytoskeleton organization|positive regulation of transcription by RNA polymerase II|metal ion binding|actin filament binding|cilium assembly|glutamatergic synapse|positive regulation of protein targeting to mitochondrion	hsa04360	Axon guidance
ABO	209.428	238.977	179.878	0.753119	-0.40905	0.153067	0.306115	Down	0.454431	0.844474	0.764133	1.41796	1.07252	1.42077	28	ABO, alpha 1-3-N-acetylgalactosaminyltransferase and alpha 1-3-galactosyltransferase	GO:0000166,GO:0003823,GO:0004380,GO:0004381,GO:0005576,GO:0005794,GO:0005975,GO:0006486,GO:0016021,GO:0016757,GO:0018215,GO:0030145,GO:0030259,GO:0031982,GO:0032580	nucleotide binding|antigen binding|glycoprotein-fucosylgalactoside alpha-N-acetylgalactosaminyltransferase activity|fucosylgalactoside 3-alpha-galactosyltransferase activity|extracellular region|Golgi apparatus|carbohydrate metabolic process|protein glycosylation|integral component of membrane|transferase activity, transferring glycosyl groups|protein phosphopantetheinylation|manganese ion bindin…	hsa00601	Glycosphingolipid biosynthesis - lacto and neolacto series
ABR	4121.34	3664.21	4578.47	1.2495	0.321349	0.0659343	0.164347	Up	8.6003	9.43759	8.33609	10.6182	11.3796	8.58561	29	ABR activator of RhoGEF and GTPase	GO:0005085,GO:0005096,GO:0005515,GO:0005829,GO:0007186,GO:0007264,GO:0016020,GO:0030424,GO:0043065,GO:0043197,GO:0050804,GO:0051056,GO:0090630,GO:0098685,GO:0098978	guanyl-nucleotide exchange factor activity|GTPase activator activity|protein binding|cytosol|G protein-coupled receptor signaling pathway|small GTPase mediated signal transduction|membrane|axon|positive regulation of apoptotic process|dendritic spine|modulation of chemical synaptic transmission|regulation of small GTPase mediated signal transduction|activation of GTPase activity|Schaffer collater…
ABRACL	464.831	453.14	476.521	1.05106	0.0718396	0.731469	0.84648	Up	11.8077	12.6784	10.8667	16.4733	13.8248	18.6168	58527	ABRA C-terminal like	GO:0032970	regulation of actin filament-based process
ABRAXAS1	568.42	562.883	573.958	1.01968	0.0281135	0.885431	0.940016	Up	2.72222	3.35461	3.33553	5.26175	3.73815	4.32779	84142	abraxas 1, BRCA1 A complex subunit	GO:0005515,GO:0005634,GO:0005654,GO:0006302,GO:0006303,GO:0006325,GO:0008017,GO:0008608,GO:0010212,GO:0016579,GO:0016604,GO:0031593,GO:0045739,GO:0070531,GO:0070536,GO:0072425,GO:0090307	protein binding|nucleus|nucleoplasm|double-strand break repair|double-strand break repair via nonhomologous end joining|chromatin organization|microtubule binding|attachment of spindle microtubules to kinetochore|response to ionizing radiation|protein deubiquitination|nuclear body|polyubiquitin modification-dependent protein binding|positive regulation of DNA repair|BRCA1-A complex|protein K63-li…	hsa03440	Homologous recombination
ABRAXAS2	697.787	724.772	670.803	0.925304	-0.112001	0.470714	0.64794	Down	5.03341	5.87459	5.2505	8.78305	7.9253	8.57186	23172	abraxas 2, BRISC complex subunit	GO:0000278,GO:0002931,GO:0005515,GO:0005634,GO:0005737,GO:0005813,GO:0005829,GO:0007059,GO:0008017,GO:0008608,GO:0016579,GO:0030496,GO:0031593,GO:0031616,GO:0036449,GO:0051301,GO:0070536,GO:0070552,GO:0090307	mitotic cell cycle|response to ischemia|protein binding|nucleus|cytoplasm|centrosome|cytosol|chromosome segregation|microtubule binding|attachment of spindle microtubules to kinetochore|protein deubiquitination|midbody|polyubiquitin modification-dependent protein binding|spindle pole centrosome|microtubule minus-end|cell division|protein K63-linked deubiquitination|BRISC complex|mitotic spindle a…
ABT1	709.752	731.946	687.559	0.939244	-0.0904284	0.560267	0.723465	Down	5.05576	6.05363	5.63671	8.00003	8.56234	9.20136	29777	activator of basal transcription 1	GO:0000447,GO:0000472,GO:0000480,GO:0003677,GO:0003713,GO:0003723,GO:0005515,GO:0005634,GO:0005730,GO:0006366,GO:0034462,GO:0045893	endonucleolytic cleavage in ITS1 to separate SSU-rRNA from 5.8S rRNA and LSU-rRNA from tricistronic rRNA transcript (SSU-rRNA, 5.8S rRNA, LSU-rRNA)|endonucleolytic cleavage to generate mature 5'-end of SSU-rRNA from (SSU-rRNA, 5.8S rRNA, LSU-rRNA)|endonucleolytic cleavage in 5'-ETS of tricistronic rRNA transcript (SSU-rRNA, 5.8S rRNA, LSU-rRNA)|DNA binding|transcription coactivator activity|RNA b…
ABTB1	613.972	683.508	544.435	0.796789	-0.327729	0.114527	0.24772	Down	5.05437	5.48218	7.80289	11.0662	10.2642	11.8373	80325	ankyrin repeat and BTB domain containing 1	GO:0000151,GO:0003746,GO:0005515,GO:0005730,GO:0005737,GO:0005829,GO:0005886,GO:0006414	ubiquitin ligase complex|translation elongation factor activity|protein binding|nucleolus|cytoplasm|cytosol|plasma membrane|translational elongation
ABTB2	450.833	717.794	183.872	0.256331	-1.96392	2.03e-08	4.02e-07	Down	0.592393	1.03452	1.09903	3.17042	7.17837	4.75162	25841	ankyrin repeat and BTB domain containing 2	GO:0003674,GO:0046982,GO:0097237	molecular_function|protein heterodimerization activity|cellular response to toxic substance
ACAA1	2647.57	3622.95	1672.2	0.461571	-1.11538	1.7e-05	0.000163847	Down	14.1094	24.1404	19.352	41.3113	59.7772	77.5282	30	acetyl-CoA acyltransferase 1	GO:0000038,GO:0003985,GO:0003988,GO:0005515,GO:0005576,GO:0005777,GO:0005782,GO:0005829,GO:0006625,GO:0006635,GO:0008206,GO:0008775,GO:0010124,GO:0016020,GO:0016401,GO:0033540,GO:0035580,GO:0036109,GO:0043312,GO:0050633	very long-chain fatty acid metabolic process|acetyl-CoA C-acetyltransferase activity|acetyl-CoA C-acyltransferase activity|protein binding|extracellular region|peroxisome|peroxisomal matrix|cytosol|protein targeting to peroxisome|fatty acid beta-oxidation|bile acid metabolic process|acetate CoA-transferase activity|phenylacetate catabolic process|membrane|palmitoyl-CoA oxidase activity|fatty acid…	hsa00071,hsa00280,hsa00592,hsa01040,hsa03320,hsa04146	Fatty acid degradation|Valine, leucine and isoleucine degradation|alpha-Linolenic acid metabolism|Biosynthesis of unsaturated fatty acids|PPAR signaling pathway|Peroxisome
ACAA2	3084.51	4413.09	1755.93	0.397912	-1.32948	1.56e-07	2.52e-06	Down	10.4699	17.4565	15.5487	35.9383	54.028	66.2811	10449	acetyl-CoA acyltransferase 2	GO:0003723,GO:0003985,GO:0003986,GO:0003988,GO:0005515,GO:0005739,GO:0005759,GO:0006635,GO:0006695,GO:0016290,GO:0047617,GO:0071456,GO:0102991,GO:1901029,GO:1902109	RNA binding|acetyl-CoA C-acetyltransferase activity|acetyl-CoA hydrolase activity|acetyl-CoA C-acyltransferase activity|protein binding|mitochondrion|mitochondrial matrix|fatty acid beta-oxidation|cholesterol biosynthetic process|palmitoyl-CoA hydrolase activity|acyl-CoA hydrolase activity|cellular response to hypoxia|myristoyl-CoA hydrolase activity|negative regulation of mitochondrial outer mem…	hsa00062,hsa00071,hsa00280	Fatty acid elongation|Fatty acid degradation|Valine, leucine and isoleucine degradation
ACACA	2363.55	2872.15	1854.94	0.645802	-0.630837	0.00874012	0.0329714	Down	3.89171	4.48284	3.38865	6.73952	11.2651	8.36993	31	acetyl-CoA carboxylase alpha	GO:0001650,GO:0001894,GO:0003989,GO:0005515,GO:0005524,GO:0005829,GO:0006084,GO:0006633,GO:0006853,GO:0015629,GO:0019538,GO:0031325,GO:0042802,GO:0045540,GO:0046872,GO:0046949,GO:0051289,GO:0055088,GO:0071380,GO:2001295	fibrillar center|tissue homeostasis|acetyl-CoA carboxylase activity|protein binding|ATP binding|cytosol|acetyl-CoA metabolic process|fatty acid biosynthetic process|carnitine shuttle|actin cytoskeleton|protein metabolic process|positive regulation of cellular metabolic process|identical protein binding|regulation of cholesterol biosynthetic process|metal ion binding|fatty-acyl-CoA biosynthetic pr…	hsa00061,hsa00620,hsa00640,hsa04152,hsa04910,hsa04922	Fatty acid biosynthesis|Pyruvate metabolism|Propanoate metabolism|AMPK signaling pathway|Insulin signaling pathway|Glucagon signaling pathway
ACACB	2364.47	3079.51	1649.44	0.535716	-0.900461	7.24e-06	7.83e-05	Down	2.59707	4.71144	4.52147	10.1832	10.7833	10.4903	32	acetyl-CoA carboxylase beta	GO:0003989,GO:0005515,GO:0005524,GO:0005634,GO:0005739,GO:0005741,GO:0005829,GO:0006084,GO:0006633,GO:0006853,GO:0009374,GO:0010629,GO:0010884,GO:0010906,GO:0014070,GO:0031325,GO:0031667,GO:0031999,GO:0042493,GO:0042802,GO:0043086,GO:0045540,GO:0046872,GO:0051289,GO:0060421,GO:0097009,GO:2001295	acetyl-CoA carboxylase activity|protein binding|ATP binding|nucleus|mitochondrion|mitochondrial outer membrane|cytosol|acetyl-CoA metabolic process|fatty acid biosynthetic process|carnitine shuttle|biotin binding|negative regulation of gene expression|positive regulation of lipid storage|regulation of glucose metabolic process|response to organic cyclic compound|positive regulation of cellular me…	hsa00061,hsa00620,hsa00640,hsa04152,hsa04910,hsa04920,hsa04922,hsa04931	Fatty acid biosynthesis|Pyruvate metabolism|Propanoate metabolism|AMPK signaling pathway|Insulin signaling pathway|Adipocytokine signaling pathway|Glucagon signaling pathway|Insulin resistance
ACAD10	522.592	626.412	418.772	0.668886	-0.580168	0.0115719	0.0413977	Down	1.68664	2.77516	2.95428	4.6133	5.54652	5.66368	80724	acyl-CoA dehydrogenase family member 10	GO:0003995,GO:0005739,GO:0005759,GO:0006635,GO:0016787,GO:0050660	acyl-CoA dehydrogenase activity|mitochondrion|mitochondrial matrix|fatty acid beta-oxidation|hydrolase activity|flavin adenine dinucleotide binding
ACAD11	588.487	621.828	555.146	0.892708	-0.16374	0.43768	0.617886	Down	3.63602	5.06532	3.6351	6.69012	7.32615	5.89508	84129	acyl-CoA dehydrogenase family member 11	GO:0003995,GO:0004466,GO:0005515,GO:0005634,GO:0005739,GO:0005743,GO:0005777,GO:0006635,GO:0017099,GO:0031966,GO:0033539,GO:0050660,GO:0070991	acyl-CoA dehydrogenase activity|long-chain-acyl-CoA dehydrogenase activity|protein binding|nucleus|mitochondrion|mitochondrial inner membrane|peroxisome|fatty acid beta-oxidation|very-long-chain-acyl-CoA dehydrogenase activity|mitochondrial membrane|fatty acid beta-oxidation using acyl-CoA dehydrogenase|flavin adenine dinucleotide binding|medium-chain-acyl-CoA dehydrogenase activity
ACAD8	1315.02	2097.18	532.859	0.254144	-1.97628	3.27e-10	9.31e-09	Down	1.86677	4.55139	3.45908	12.5117	21.6766	20.8011	27034	acyl-CoA dehydrogenase family member 8	GO:0003995,GO:0005759,GO:0006574,GO:0006629,GO:0009083,GO:0050660,GO:0055114	acyl-CoA dehydrogenase activity|mitochondrial matrix|valine catabolic process|lipid metabolic process|branched-chain amino acid catabolic process|flavin adenine dinucleotide binding|oxidation-reduction process	hsa00280	Valine, leucine and isoleucine degradation
ACAD9	2371.94	3427.34	1316.54	0.384138	-1.3803	2.42e-05	0.000222894	Down	8.80694	15.4113	10.5443	25.7308	62.9885	40.3576	28976	acyl-CoA dehydrogenase family member 9	GO:0000062,GO:0001676,GO:0004466,GO:0005515,GO:0005634,GO:0005739,GO:0005743,GO:0017099,GO:0030425,GO:0031966,GO:0032981,GO:0050660,GO:0051791,GO:0055114,GO:0070991	fatty-acyl-CoA binding|long-chain fatty acid metabolic process|long-chain-acyl-CoA dehydrogenase activity|protein binding|nucleus|mitochondrion|mitochondrial inner membrane|very-long-chain-acyl-CoA dehydrogenase activity|dendrite|mitochondrial membrane|mitochondrial respiratory chain complex I assembly|flavin adenine dinucleotide binding|medium-chain fatty acid metabolic process|oxidation-reducti…
ACADL	82.8154	129.979	35.6517	0.274848	-1.8633	0.00186408	0.00928181	Down	0.0925456	0.34336	0.376841	1.15866	0.768148	2.2389	33	acyl-CoA dehydrogenase long chain	GO:0000062,GO:0001659,GO:0003995,GO:0004466,GO:0005515,GO:0005739,GO:0005759,GO:0006635,GO:0016401,GO:0019254,GO:0031966,GO:0033539,GO:0042413,GO:0042758,GO:0042802,GO:0044242,GO:0045717,GO:0046322,GO:0050660,GO:0055114,GO:0090181,GO:0120162	fatty-acyl-CoA binding|temperature homeostasis|acyl-CoA dehydrogenase activity|long-chain-acyl-CoA dehydrogenase activity|protein binding|mitochondrion|mitochondrial matrix|fatty acid beta-oxidation|palmitoyl-CoA oxidase activity|carnitine metabolic process, CoA-linked|mitochondrial membrane|fatty acid beta-oxidation using acyl-CoA dehydrogenase|carnitine catabolic process|long-chain fatty acid c…	hsa00071,hsa03320	Fatty acid degradation|PPAR signaling pathway
ACADM	2897.33	4273.1	1521.56	0.356062	-1.4898	1.05e-08	2.19e-07	Down	12.873	21.0869	12.2416	45.8792	68.7241	71.8717	34	acyl-CoA dehydrogenase medium chain	GO:0003995,GO:0005634,GO:0005739,GO:0005759,GO:0006635,GO:0019216,GO:0019254,GO:0030424,GO:0031966,GO:0033539,GO:0042802,GO:0045329,GO:0050660,GO:0051791,GO:0051793,GO:0055114,GO:0070991	acyl-CoA dehydrogenase activity|nucleus|mitochondrion|mitochondrial matrix|fatty acid beta-oxidation|regulation of lipid metabolic process|carnitine metabolic process, CoA-linked|axon|mitochondrial membrane|fatty acid beta-oxidation using acyl-CoA dehydrogenase|identical protein binding|carnitine biosynthetic process|flavin adenine dinucleotide binding|medium-chain fatty acid metabolic process|me…	hsa00071,hsa00280,hsa03320	Fatty acid degradation|Valine, leucine and isoleucine degradation|PPAR signaling pathway
ACADS	426.285	476.031	376.539	0.791281	-0.337739	0.233815	0.411931	Down	3.48356	4.24001	5.87544	5.86563	8.9863	9.80224	35	acyl-CoA dehydrogenase short chain	GO:0003995,GO:0004085,GO:0005634,GO:0005654,GO:0005739,GO:0005759,GO:0005813,GO:0006635,GO:0033539,GO:0046359,GO:0050660	acyl-CoA dehydrogenase activity|butyryl-CoA dehydrogenase activity|nucleus|nucleoplasm|mitochondrion|mitochondrial matrix|centrosome|fatty acid beta-oxidation|fatty acid beta-oxidation using acyl-CoA dehydrogenase|butyrate catabolic process|flavin adenine dinucleotide binding	hsa00071,hsa00280,hsa00410,hsa00640,hsa00650	Fatty acid degradation|Valine, leucine and isoleucine degradation|beta-Alanine metabolism|Propanoate metabolism|Butanoate metabolism
ACADSB	893.227	1111.71	674.74	0.607026	-0.720169	0.0206612	0.0662016	Down	1.61911	3.77116	3.04151	5.19605	5.58888	8.94377	36	acyl-CoA dehydrogenase short/branched chain	GO:0003853,GO:0005739,GO:0005759,GO:0006550,GO:0006631,GO:0009083,GO:0016937,GO:0042802,GO:0050660,GO:0055114,GO:0102035	2-methylacyl-CoA dehydrogenase activity|mitochondrion|mitochondrial matrix|isoleucine catabolic process|fatty acid metabolic process|branched-chain amino acid catabolic process|short-branched-chain-acyl-CoA dehydrogenase activity|identical protein binding|flavin adenine dinucleotide binding|oxidation-reduction process|isobutyryl-CoA:FAD oxidoreductase activity	hsa00071,hsa00280	Fatty acid degradation|Valine, leucine and isoleucine degradation
ACADVL	8551.83	11655.3	5448.32	0.467456	-1.0971	2.82e-06	3.33e-05	Down	41.3483	68.5261	51.3698	119.02	179.752	195.368	37	acyl-CoA dehydrogenase very long chain	GO:0000062,GO:0001659,GO:0003995,GO:0004466,GO:0005515,GO:0005654,GO:0005730,GO:0005739,GO:0005759,GO:0006635,GO:0009409,GO:0015980,GO:0017099,GO:0030855,GO:0031314,GO:0031966,GO:0033539,GO:0036498,GO:0042645,GO:0042802,GO:0045717,GO:0046322,GO:0050660,GO:0090181	fatty-acyl-CoA binding|temperature homeostasis|acyl-CoA dehydrogenase activity|long-chain-acyl-CoA dehydrogenase activity|protein binding|nucleoplasm|nucleolus|mitochondrion|mitochondrial matrix|fatty acid beta-oxidation|response to cold|energy derivation by oxidation of organic compounds|very-long-chain-acyl-CoA dehydrogenase activity|epithelial cell differentiation|extrinsic component of mitoch…	hsa00071	Fatty acid degradation
ACAN	3013.61	73.8221	5953.4	80.6672	6.33391	2.27e-70	3.83e-66	Up	8.08781	18.5519	22.1009	0.413071	0.247128	0.193561	176	aggrecan	GO:0001501,GO:0005201,GO:0005515,GO:0005540,GO:0005576,GO:0005796,GO:0006508,GO:0007155,GO:0007417,GO:0018146,GO:0030021,GO:0030198,GO:0030246,GO:0031012,GO:0042340,GO:0043202,GO:0046872,GO:0062023	skeletal system development|extracellular matrix structural constituent|protein binding|hyaluronic acid binding|extracellular region|Golgi lumen|proteolysis|cell adhesion|central nervous system development|keratan sulfate biosynthetic process|extracellular matrix structural constituent conferring compression resistance|extracellular matrix organization|carbohydrate binding|extracellular matrix|ke…
ACAP1	359.771	336.56	382.982	1.13836	0.186957	0.513006	0.684212	Up	3.00628	3.20305	4.66764	5.8692	4.39546	3.4955	9744	ArfGAP with coiled-coil, ankyrin repeat and PH domains 1	GO:0005096,GO:0005515,GO:0015031,GO:0016020,GO:0043547,GO:0046872,GO:0055038	GTPase activator activity|protein binding|protein transport|membrane|positive regulation of GTPase activity|metal ion binding|recycling endosome membrane	hsa04144	Endocytosis
ACAP2	1723.21	1463.8	1982.61	1.35446	0.437716	0.0160221	0.0539468	Up	5.64368	6.58692	5.82766	6.38586	7.43942	5.4416	23527	ArfGAP with coiled-coil, ankyrin repeat and PH domains 2	GO:0001726,GO:0005096,GO:0010008,GO:0016020,GO:0030029,GO:0032456,GO:0043547,GO:0046872,GO:1990090	ruffle|GTPase activator activity|endosome membrane|membrane|actin filament-based process|endocytic recycling|positive regulation of GTPase activity|metal ion binding|cellular response to nerve growth factor stimulus	hsa04144	Endocytosis
ACAP3	1082.03	1200.26	963.796	0.803052	-0.316434	0.209079	0.38137	Down	3.31036	3.5189	3.96293	4.83504	8.64296	5.90543	116983	ArfGAP with coiled-coil, ankyrin repeat and PH domains 3	GO:0001764,GO:0005096,GO:0010975,GO:0030426,GO:0043547,GO:0046872	neuron migration|GTPase activator activity|regulation of neuron projection development|growth cone|positive regulation of GTPase activity|metal ion binding	hsa04144	Endocytosis
ACAT1	1419.95	1890.68	949.225	0.50213	-0.993868	9.27e-06	9.77e-05	Down	7.53462	11.0218	11.7673	23.0379	27.1645	36.3801	38	acetyl-CoA acetyltransferase 1	GO:0003985,GO:0005739,GO:0005759,GO:0006085,GO:0006550,GO:0006635,GO:0009083,GO:0015936,GO:0015937,GO:0016453,GO:0030955,GO:0034435,GO:0046356,GO:0046951,GO:0046952,GO:0070062,GO:1902224,GO:1902860	acetyl-CoA C-acetyltransferase activity|mitochondrion|mitochondrial matrix|acetyl-CoA biosynthetic process|isoleucine catabolic process|fatty acid beta-oxidation|branched-chain amino acid catabolic process|coenzyme A metabolic process|coenzyme A biosynthetic process|C-acetyltransferase activity|potassium ion binding|cholesterol esterification|acetyl-CoA catabolic process|ketone body biosynthetic …	hsa00071,hsa00072,hsa00280,hsa00310,hsa00380,hsa00620,hsa00630,hsa00640,hsa00650,hsa00900,hsa04975	Fatty acid degradation|Synthesis and degradation of ketone bodies|Valine, leucine and isoleucine degradation|Lysine degradation|Tryptophan metabolism|Pyruvate metabolism|Glyoxylate and dicarboxylate metabolism|Propanoate metabolism|Butanoate metabolism|Terpenoid backbone biosynthesis|Fat digestion and absorption
ACAT2	2357.83	4168.44	547.219	0.131286	-2.92922	9.85e-13	4.4e-11	Down	3.7828	12.662	5.6203	44.1848	91.6252	101.088	39	acetyl-CoA acetyltransferase 2	GO:0003985,GO:0005515,GO:0005737,GO:0005739,GO:0005829,GO:0006629,GO:0006635,GO:0006695,GO:0070062	acetyl-CoA C-acetyltransferase activity|protein binding|cytoplasm|mitochondrion|cytosol|lipid metabolic process|fatty acid beta-oxidation|cholesterol biosynthetic process|extracellular exosome	hsa00071,hsa00072,hsa00280,hsa00310,hsa00380,hsa00620,hsa00630,hsa00640,hsa00650,hsa00900,hsa04975	Fatty acid degradation|Synthesis and degradation of ketone bodies|Valine, leucine and isoleucine degradation|Lysine degradation|Tryptophan metabolism|Pyruvate metabolism|Glyoxylate and dicarboxylate metabolism|Propanoate metabolism|Butanoate metabolism|Terpenoid backbone biosynthesis|Fat digestion and absorption
ACBD3	2002.63	1454.44	2550.82	1.75368	0.810383	5.78e-07	8.22e-06	Up	17.2422	17.4489	15.993	15.0129	14.1054	12.9041	64746	acyl-CoA binding domain containing 3	GO:0000062,GO:0000139,GO:0005515,GO:0005739,GO:0005794,GO:0006694,GO:0016020,GO:0016032,GO:0034237	fatty-acyl-CoA binding|Golgi membrane|protein binding|mitochondrion|Golgi apparatus|steroid biosynthetic process|membrane|viral process|protein kinase A regulatory subunit binding	hsa05132	Salmonella infection
ACBD4	346.835	415.471	278.199	0.670057	-0.577644	0.0282655	0.0847259	Down	1.18872	1.83765	2.30006	3.53411	3.41222	4.41196	79777	acyl-CoA binding domain containing 4	GO:0000062,GO:0008289	fatty-acyl-CoA binding|lipid binding
ACBD5	769.438	804.384	734.491	0.913311	-0.130821	0.477448	0.653152	Down	2.48343	3.2327	3.16392	4.3274	5.38734	4.26411	91452	acyl-CoA binding domain containing 5	GO:0000062,GO:0003674,GO:0005654,GO:0005777,GO:0005778,GO:0008289,GO:0009062,GO:0016020,GO:0016021,GO:0016236,GO:0030242,GO:0035973	fatty-acyl-CoA binding|molecular_function|nucleoplasm|peroxisome|peroxisomal membrane|lipid binding|fatty acid catabolic process|membrane|integral component of membrane|macroautophagy|autophagy of peroxisome|aggrephagy
ACBD6	756.162	694.245	818.078	1.17811	0.236473	0.136614	0.282306	Up	14.5683	14.9862	15.6293	18.1127	17.4627	20.0726	84320	acyl-CoA binding domain containing 6	GO:0000062,GO:0005515,GO:0005829,GO:0006637,GO:0008289	fatty-acyl-CoA binding|protein binding|cytosol|acyl-CoA metabolic process|lipid binding
ACBD7	17.2955	25.9097	8.6812	0.335789	-1.57437	0.0849561	0.198968	Down	0.0371647	0.0579127	0.0927316	0.276871	0.074034	0.451432	414149	acyl-CoA binding domain containing 7	GO:0000062,GO:0005515,GO:0008289	fatty-acyl-CoA binding|protein binding|lipid binding
ACCS	487.307	539.545	435.069	0.806407	-0.310419	0.427449	0.608961	Down	2.71445	2.08338	4.48895	5.7963	3.07319	7.8444	84680	1-aminocyclopropane-1-carboxylate synthase homolog (inactive)	GO:0005515,GO:0016847,GO:0030170,GO:0042218,GO:0042802	protein binding|1-aminocyclopropane-1-carboxylate synthase activity|pyridoxal phosphate binding|1-aminocyclopropane-1-carboxylate biosynthetic process|identical protein binding
ACCSL	1.51317	3.02634	0	0.0671099	-3.89733	0.191535	0.359048	Down	0	0	0	0.0166587	0.11693	0.032594	390110	1-aminocyclopropane-1-carboxylate synthase homolog (inactive) like	GO:0003824,GO:0009058,GO:0030170	catalytic activity|biosynthetic process|pyridoxal phosphate binding
ACD	451.122	480.697	421.548	0.876871	-0.189564	0.405788	0.588923	Down	4.37325	5.08399	5.20338	9.81925	6.17082	8.20424	65057	ACD shelterin complex subunit and telomerase recruitment factor	GO:0000723,GO:0000781,GO:0000783,GO:0005515,GO:0005654,GO:0005697,GO:0006886,GO:0007004,GO:0016233,GO:0016604,GO:0031848,GO:0032202,GO:0032211,GO:0032212,GO:0042162,GO:0044877,GO:0051973,GO:0060381,GO:0070182,GO:0070187,GO:0070198,GO:0070200	telomere maintenance|chromosome, telomeric region|nuclear telomere cap complex|protein binding|nucleoplasm|telomerase holoenzyme complex|intracellular protein transport|telomere maintenance via telomerase|telomere capping|nuclear body|protection from non-homologous end joining at telomere|telomere assembly|negative regulation of telomere maintenance via telomerase|positive regulation of telomere …
ACE	1867.75	1116.28	2619.21	2.34641	1.23045	4.02e-12	1.61e-10	Up	9.7109	13.0324	12.1392	8.59272	6.15772	6.66636	1636	angiotensin I converting enzyme	GO:0001822,GO:0001974,GO:0002003,GO:0002019,GO:0002446,GO:0002474,GO:0003081,GO:0003084,GO:0004175,GO:0004180,GO:0005576,GO:0005615,GO:0005764,GO:0005768,GO:0005886,GO:0006508,GO:0007283,GO:0008217,GO:0008237,GO:0008238,GO:0008240,GO:0008241,GO:0008270,GO:0009897,GO:0010608,GO:0010629,GO:0014910,GO:0016021,GO:0019229,GO:0031404,GO:0031434,GO:0031711,GO:0032091,GO:0032092,GO:0032943,GO:0042447,GO:…	kidney development|blood vessel remodeling|angiotensin maturation|regulation of renal output by angiotensin|neutrophil mediated immunity|antigen processing and presentation of peptide antigen via MHC class I|regulation of systemic arterial blood pressure by renin-angiotensin|positive regulation of systemic arterial blood pressure|endopeptidase activity|carboxypeptidase activity|extracellular regi…	hsa04614,hsa04924,hsa05142,hsa05171,hsa05410	Renin-angiotensin system|Renin secretion|Chagas disease|Coronavirus disease - COVID-19|Hypertrophic cardiomyopathy
ACE2	26.1969	46.7496	5.64417	0.121955	-3.03557	0.0022733	0.0109281	Down	0	0.0307058	0.0630977	0.171266	0.52894	0.361901	59272	angiotensin converting enzyme 2	GO:0001618,GO:0001817,GO:0002003,GO:0003051,GO:0003081,GO:0004175,GO:0004180,GO:0004181,GO:0005515,GO:0005576,GO:0005615,GO:0005737,GO:0005886,GO:0008237,GO:0008241,GO:0008270,GO:0009986,GO:0015827,GO:0016021,GO:0016324,GO:0019229,GO:0022898,GO:0031526,GO:0042127,GO:0045121,GO:0046718,GO:0046813,GO:0050727,GO:0051957,GO:0060452,GO:0070062,GO:0097746,GO:1903598,GO:1903779,GO:1905737,GO:2000272,GO:…	virus receptor activity|regulation of cytokine production|angiotensin maturation|angiotensin-mediated drinking behavior|regulation of systemic arterial blood pressure by renin-angiotensin|endopeptidase activity|carboxypeptidase activity|metallocarboxypeptidase activity|protein binding|extracellular region|extracellular space|cytoplasm|plasma membrane|metallopeptidase activity|peptidyl-dipeptidase…	hsa04614,hsa04974,hsa05171	Renin-angiotensin system|Protein digestion and absorption|Coronavirus disease - COVID-19
ACER1	1090.8	1910.58	271.02	0.141828	-2.81779	1.23e-11	4.48e-10	Down	2.78322	6.51511	1.95391	24.9563	50.2276	37.8327	125981	alkaline ceramidase 1	GO:0005515,GO:0005783,GO:0005789,GO:0006665,GO:0008544,GO:0010446,GO:0016021,GO:0017040,GO:0030148,GO:0030154,GO:0030216,GO:0046512,GO:0046514,GO:0046872,GO:0071277,GO:0071633,GO:0102121	protein binding|endoplasmic reticulum|endoplasmic reticulum membrane|sphingolipid metabolic process|epidermis development|response to alkaline pH|integral component of membrane|N-acylsphingosine amidohydrolase activity|sphingolipid biosynthetic process|cell differentiation|keratinocyte differentiation|sphingosine biosynthetic process|ceramide catabolic process|metal ion binding|cellular response …	hsa00600,hsa04071	Sphingolipid metabolism|Sphingolipid signaling pathway
ACER2	187.299	246.052	128.547	0.5231	-0.934842	0.00146948	0.0076032	Down	0.3954	0.468192	0.695332	1.44672	1.57112	1.25691	340485	alkaline ceramidase 2	GO:0000139,GO:0001953,GO:0005794,GO:0006919,GO:0006974,GO:0008284,GO:0010506,GO:0010942,GO:0017040,GO:0030148,GO:0030173,GO:0030330,GO:0032526,GO:0033629,GO:0035690,GO:0042981,GO:0046512,GO:0046514,GO:0046872,GO:0071633,GO:0090285,GO:0102121	Golgi membrane|negative regulation of cell-matrix adhesion|Golgi apparatus|activation of cysteine-type endopeptidase activity involved in apoptotic process|cellular response to DNA damage stimulus|positive regulation of cell population proliferation|regulation of autophagy|positive regulation of cell death|N-acylsphingosine amidohydrolase activity|sphingolipid biosynthetic process|integral compon…	hsa00600,hsa04071	Sphingolipid metabolism|Sphingolipid signaling pathway
ACER3	902.846	888.196	917.497	1.03299	0.046821	0.756435	0.863207	Up	2.31209	2.52599	2.61663	3.71824	3.48763	3.23679	55331	alkaline ceramidase 3	GO:0005509,GO:0005789,GO:0008270,GO:0008284,GO:0016021,GO:0017040,GO:0030148,GO:0030173,GO:0030176,GO:0042552,GO:0043067,GO:0046512,GO:0046514,GO:0070774,GO:0071602,GO:0071633,GO:0102121	calcium ion binding|endoplasmic reticulum membrane|zinc ion binding|positive regulation of cell population proliferation|integral component of membrane|N-acylsphingosine amidohydrolase activity|sphingolipid biosynthetic process|integral component of Golgi membrane|integral component of endoplasmic reticulum membrane|myelination|regulation of programmed cell death|sphingosine biosynthetic process|…	hsa00600	Sphingolipid metabolism
ACHE	56.4354	70.8635	42.0074	0.594002	-0.75146	0.112906	0.245287	Down	0.245134	0.303162	0.5569	1.04838	0.712131	0.904304	43	acetylcholinesterase (Cartwright blood group)	GO:0001507,GO:0001540,GO:0001919,GO:0002076,GO:0003990,GO:0004104,GO:0005515,GO:0005518,GO:0005576,GO:0005604,GO:0005615,GO:0005634,GO:0005794,GO:0005886,GO:0006581,GO:0006656,GO:0007155,GO:0007399,GO:0007416,GO:0009986,GO:0016020,GO:0016787,GO:0017171,GO:0031225,GO:0031594,GO:0031623,GO:0032223,GO:0042136,GO:0042166,GO:0042803,GO:0042982,GO:0043083,GO:0043236,GO:0043621,GO:0045202,GO:0048471,GO:…	acetylcholine catabolic process in synaptic cleft|amyloid-beta binding|regulation of receptor recycling|osteoblast development|acetylcholinesterase activity|cholinesterase activity|protein binding|collagen binding|extracellular region|basement membrane|extracellular space|nucleus|Golgi apparatus|plasma membrane|acetylcholine catabolic process|phosphatidylcholine biosynthetic process|cell adhesion…	hsa00564,hsa04725	Glycerophospholipid metabolism|Cholinergic synapse
ACIN1	4792.27	4353.45	5231.1	1.20163	0.264992	0.039094	0.109681	Up	17.37	19.3294	20.7571	24.1321	23.6291	21.3275	22985	apoptotic chromatin condensation inducer 1	GO:0003676,GO:0003723,GO:0005515,GO:0005634,GO:0005654,GO:0005730,GO:0005829,GO:0005886,GO:0006397,GO:0008380,GO:0016607,GO:0016887,GO:0019899,GO:0030218,GO:0030263,GO:0045657,GO:0061574	nucleic acid binding|RNA binding|protein binding|nucleus|nucleoplasm|nucleolus|cytosol|plasma membrane|mRNA processing|RNA splicing|nuclear speck|ATPase activity|enzyme binding|erythrocyte differentiation|apoptotic chromosome condensation|positive regulation of monocyte differentiation|ASAP complex	hsa03013,hsa03015,hsa03040	RNA transport|mRNA surveillance pathway|Spliceosome
ACKR1	3669.81	3306.01	4033.61	1.22006	0.286951	0.152764	0.305791	Up	72.3406	94.599	74.9909	120.351	81.2787	84.9703	2532	atypical chemokine receptor 1 (Duffy blood group)	GO:0004888,GO:0004930,GO:0005769,GO:0005886,GO:0006952,GO:0006954,GO:0007186,GO:0016021,GO:0019957,GO:0032642,GO:0038023,GO:0055037,GO:0070098	transmembrane signaling receptor activity|G protein-coupled receptor activity|early endosome|plasma membrane|defense response|inflammatory response|G protein-coupled receptor signaling pathway|integral component of membrane|C-C chemokine binding|regulation of chemokine production|signaling receptor activity|recycling endosome|chemokine-mediated signaling pathway	hsa05144	Malaria
ACKR2	70.034	74.0044	66.0637	0.892053	-0.164799	0.764991	0.867941	Down	0.636697	0.606105	0.313551	0.925774	1.18906	0.437572	1238	atypical chemokine receptor 2	GO:0004950,GO:0005044,GO:0005515,GO:0005654,GO:0005769,GO:0005829,GO:0005884,GO:0005886,GO:0005887,GO:0006897,GO:0006935,GO:0006954,GO:0006955,GO:0007186,GO:0007204,GO:0007275,GO:0009897,GO:0016493,GO:0019722,GO:0019957,GO:0031965,GO:0043231,GO:0055037,GO:0060326,GO:0070098	chemokine receptor activity|scavenger receptor activity|protein binding|nucleoplasm|early endosome|cytosol|actin filament|plasma membrane|integral component of plasma membrane|endocytosis|chemotaxis|inflammatory response|immune response|G protein-coupled receptor signaling pathway|positive regulation of cytosolic calcium ion concentration|multicellular organism development|external side of plasma…
ACKR3	1258.6	1155.26	1361.94	1.17898	0.23754	0.15679	0.311697	Up	11.6335	14.7856	13.0948	16.7578	17.5851	13.9711	57007	atypical chemokine receptor 3	GO:0001525,GO:0001570,GO:0005044,GO:0005515,GO:0005634,GO:0005768,GO:0005769,GO:0005886,GO:0005905,GO:0006955,GO:0007155,GO:0007186,GO:0007204,GO:0008285,GO:0009897,GO:0009986,GO:0015026,GO:0016021,GO:0016032,GO:0016493,GO:0016494,GO:0019722,GO:0019957,GO:0019958,GO:0031623,GO:0043231,GO:0048471,GO:0055037,GO:0060326,GO:0070098,GO:0070374,GO:1902230,GO:1905322	angiogenesis|vasculogenesis|scavenger receptor activity|protein binding|nucleus|endosome|early endosome|plasma membrane|clathrin-coated pit|immune response|cell adhesion|G protein-coupled receptor signaling pathway|positive regulation of cytosolic calcium ion concentration|negative regulation of cell population proliferation|external side of plasma membrane|cell surface|coreceptor activity|integr…	hsa04060,hsa04061	Cytokine-cytokine receptor interaction|Viral protein interaction with cytokine and cytokine receptor
ACKR4	655.766	545.663	765.869	1.40341	0.488934	0.0530741	0.139331	Up	7.48928	6.91035	6.84089	9.49323	6.91418	5.65301	51554	atypical chemokine receptor 4	GO:0004950,GO:0005044,GO:0005515,GO:0005769,GO:0005886,GO:0005887,GO:0006897,GO:0006935,GO:0006955,GO:0007186,GO:0007204,GO:0009897,GO:0016493,GO:0019722,GO:0019957,GO:0055037,GO:0060326,GO:0070098	chemokine receptor activity|scavenger receptor activity|protein binding|early endosome|plasma membrane|integral component of plasma membrane|endocytosis|chemotaxis|immune response|G protein-coupled receptor signaling pathway|positive regulation of cytosolic calcium ion concentration|external side of plasma membrane|C-C chemokine receptor activity|calcium-mediated signaling|C-C chemokine binding|r…	hsa04060,hsa04061	Cytokine-cytokine receptor interaction|Viral protein interaction with cytokine and cytokine receptor
ACLY	6402.29	7140.26	5664.33	0.793292	-0.334076	0.093775	0.214458	Down	27.1961	34.5834	28.8963	43.0219	66.0562	55.7185	47	ATP citrate lyase	GO:0003878,GO:0005515,GO:0005524,GO:0005576,GO:0005654,GO:0005829,GO:0005886,GO:0006085,GO:0006101,GO:0006107,GO:0006633,GO:0006695,GO:0008610,GO:0015936,GO:0016020,GO:0031325,GO:0035578,GO:0043312,GO:0046872,GO:0046949,GO:0070062,GO:1904813	ATP citrate synthase activity|protein binding|ATP binding|extracellular region|nucleoplasm|cytosol|plasma membrane|acetyl-CoA biosynthetic process|citrate metabolic process|oxaloacetate metabolic process|fatty acid biosynthetic process|cholesterol biosynthetic process|lipid biosynthetic process|coenzyme A metabolic process|membrane|positive regulation of cellular metabolic process|azurophil granu…	hsa00020	Citrate cycle (TCA cycle)
ACO1	2523.82	3478.77	1568.88	0.450979	-1.14887	3.35e-12	1.37e-10	Down	9.32779	11.0201	10.6523	27.5613	35.3817	36.3307	48	aconitase 1	GO:0003723,GO:0003994,GO:0005515,GO:0005737,GO:0005739,GO:0005783,GO:0005794,GO:0005829,GO:0006099,GO:0006101,GO:0006417,GO:0006879,GO:0009791,GO:0010040,GO:0030350,GO:0046872,GO:0047780,GO:0050892,GO:0051538,GO:0051539,GO:0070062	RNA binding|aconitate hydratase activity|protein binding|cytoplasm|mitochondrion|endoplasmic reticulum|Golgi apparatus|cytosol|tricarboxylic acid cycle|citrate metabolic process|regulation of translation|cellular iron ion homeostasis|post-embryonic development|response to iron(II) ion|iron-responsive element binding|metal ion binding|citrate dehydratase activity|intestinal absorption|3 iron, 4 su…	hsa00020,hsa00630	Citrate cycle (TCA cycle)|Glyoxylate and dicarboxylate metabolism
ACO2	2950.45	3471.41	2429.49	0.699878	-0.514824	0.000483137	0.00298124	Down	14.6352	19.9041	18.1832	32.2739	36.7717	39.3517	50	aconitase 2	GO:0003994,GO:0005506,GO:0005739,GO:0005759,GO:0005829,GO:0006091,GO:0006099,GO:0006101,GO:0047780,GO:0051539	aconitate hydratase activity|iron ion binding|mitochondrion|mitochondrial matrix|cytosol|generation of precursor metabolites and energy|tricarboxylic acid cycle|citrate metabolic process|citrate dehydratase activity|4 iron, 4 sulfur cluster binding	hsa00020,hsa00630	Citrate cycle (TCA cycle)|Glyoxylate and dicarboxylate metabolism
ACOT1	150.315	210.59	90.0403	0.427543	-1.22586	0.00712579	0.02783	Down	0.603475	1.21545	0.677195	1.40345	3.22005	3.71168	641371	acyl-CoA thioesterase 1	GO:0000038,GO:0001676,GO:0005829,GO:0006631,GO:0006637,GO:0016290,GO:0047617,GO:0052689,GO:0102991	very long-chain fatty acid metabolic process|long-chain fatty acid metabolic process|cytosol|fatty acid metabolic process|acyl-CoA metabolic process|palmitoyl-CoA hydrolase activity|acyl-CoA hydrolase activity|carboxylic ester hydrolase activity|myristoyl-CoA hydrolase activity	hsa00062,hsa01040,hsa04913	Fatty acid elongation|Biosynthesis of unsaturated fatty acids|Ovarian steroidogenesis
ACOT11	105.507	144.799	66.2152	0.457597	-1.12785	0.0350207	0.100242	Down	0.161774	0.223277	0.232099	0.349504	1.16417	0.408726	26027	acyl-CoA thioesterase 11	GO:0005759,GO:0005829,GO:0006631,GO:0006637,GO:0008289,GO:0009266,GO:0009409,GO:0016290,GO:0035556,GO:0036042,GO:0047617,GO:0052689,GO:0070062,GO:0102991,GO:0120163	mitochondrial matrix|cytosol|fatty acid metabolic process|acyl-CoA metabolic process|lipid binding|response to temperature stimulus|response to cold|palmitoyl-CoA hydrolase activity|intracellular signal transduction|long-chain fatty acyl-CoA binding|acyl-CoA hydrolase activity|carboxylic ester hydrolase activity|extracellular exosome|myristoyl-CoA hydrolase activity|negative regulation of cold-in…
ACOT12	2.21759	4.43517	0	0.0457453	-4.45023	0.1677	0.32672	Down	0	0	0	0	0.0348846	0.0680683	134526	acyl-CoA thioesterase 12	GO:0003986,GO:0005515,GO:0005524,GO:0005829,GO:0006084,GO:0006631,GO:0006637,GO:0008289,GO:0036042,GO:0042802,GO:0047617,GO:0052689	acetyl-CoA hydrolase activity|protein binding|ATP binding|cytosol|acetyl-CoA metabolic process|fatty acid metabolic process|acyl-CoA metabolic process|lipid binding|long-chain fatty acyl-CoA binding|identical protein binding|acyl-CoA hydrolase activity|carboxylic ester hydrolase activity	hsa00620	Pyruvate metabolism
ACOT13	831.665	931.464	731.867	0.785679	-0.347988	0.12674	0.266984	Down	3.52306	4.11451	4.49873	6.61543	5.95647	9.76037	55856	acyl-CoA thioesterase 13	GO:0005515,GO:0005634,GO:0005739,GO:0005819,GO:0005829,GO:0006637,GO:0016290,GO:0046872,GO:0047617,GO:0051289,GO:0102991,GO:0120163	protein binding|nucleus|mitochondrion|spindle|cytosol|acyl-CoA metabolic process|palmitoyl-CoA hydrolase activity|metal ion binding|acyl-CoA hydrolase activity|protein homotetramerization|myristoyl-CoA hydrolase activity|negative regulation of cold-induced thermogenesis
ACOT2	908.643	1278.77	538.515	0.421138	-1.24764	6.63e-05	0.000543542	Down	5.74095	7.49169	7.17599	12.798	28.7385	28.1341	10965	acyl-CoA thioesterase 2	GO:0000038,GO:0001676,GO:0005515,GO:0005739,GO:0005759,GO:0005782,GO:0005829,GO:0006625,GO:0006631,GO:0006637,GO:0016290,GO:0047617,GO:0052689,GO:0102991	very long-chain fatty acid metabolic process|long-chain fatty acid metabolic process|protein binding|mitochondrion|mitochondrial matrix|peroxisomal matrix|cytosol|protein targeting to peroxisome|fatty acid metabolic process|acyl-CoA metabolic process|palmitoyl-CoA hydrolase activity|acyl-CoA hydrolase activity|carboxylic ester hydrolase activity|myristoyl-CoA hydrolase activity	hsa00062,hsa01040,hsa04913	Fatty acid elongation|Biosynthesis of unsaturated fatty acids|Ovarian steroidogenesis
ACOT4	149.514	234.986	64.0417	0.272809	-1.87404	2.8e-05	0.000252133	Down	0.820719	0.856408	1.47542	2.86604	6.3438	7.39375	122970	acyl-CoA thioesterase 4	GO:0000038,GO:0001676,GO:0004778,GO:0005777,GO:0005782,GO:0005829,GO:0006104,GO:0006625,GO:0006631,GO:0006633,GO:0006637,GO:0016290,GO:0019605,GO:0032788,GO:0032789,GO:0043648,GO:0043649,GO:0044466,GO:0046459,GO:0047617,GO:0052689,GO:0102991	very long-chain fatty acid metabolic process|long-chain fatty acid metabolic process|succinyl-CoA hydrolase activity|peroxisome|peroxisomal matrix|cytosol|succinyl-CoA metabolic process|protein targeting to peroxisome|fatty acid metabolic process|fatty acid biosynthetic process|acyl-CoA metabolic process|palmitoyl-CoA hydrolase activity|butyrate metabolic process|saturated monocarboxylic acid met…	hsa00062,hsa01040,hsa04913	Fatty acid elongation|Biosynthesis of unsaturated fatty acids|Ovarian steroidogenesis
ACOT6	1.51742	3.03483	0	0.0669098	-3.90164	0.288648	0.473481	Down	0	0	0	0	0.146848	0.035817	641372	acyl-CoA thioesterase 6	GO:0005782,GO:0005829,GO:0006631,GO:0006637,GO:0047617,GO:0052689	peroxisomal matrix|cytosol|fatty acid metabolic process|acyl-CoA metabolic process|acyl-CoA hydrolase activity|carboxylic ester hydrolase activity
ACOT7	622.008	696.209	547.807	0.786732	-0.346057	0.105332	0.233187	Down	5.55809	5.93515	5.27549	9.33055	12.3141	9.24548	11332	acyl-CoA thioesterase 7	GO:0000062,GO:0005515,GO:0005654,GO:0005739,GO:0005829,GO:0006631,GO:0006637,GO:0015937,GO:0016290,GO:0036042,GO:0036114,GO:0036116,GO:0042803,GO:0047617,GO:0051792,GO:0052689,GO:0070062,GO:0102991,GO:1900535	fatty-acyl-CoA binding|protein binding|nucleoplasm|mitochondrion|cytosol|fatty acid metabolic process|acyl-CoA metabolic process|coenzyme A biosynthetic process|palmitoyl-CoA hydrolase activity|long-chain fatty acyl-CoA binding|medium-chain fatty-acyl-CoA catabolic process|long-chain fatty-acyl-CoA catabolic process|protein homodimerization activity|acyl-CoA hydrolase activity|medium-chain fatty …	hsa00062,hsa01040	Fatty acid elongation|Biosynthesis of unsaturated fatty acids
ACOT8	417.436	496.719	338.152	0.680403	-0.555539	0.00938302	0.0349114	Down	6.72865	7.69931	5.75324	13.6119	15.1106	14.3094	10005	acyl-CoA thioesterase 8	GO:0003986,GO:0004778,GO:0005515,GO:0005782,GO:0005829,GO:0006625,GO:0006637,GO:0006699,GO:0009062,GO:0016032,GO:0016289,GO:0016290,GO:0016559,GO:0033540,GO:0033882,GO:0036109,GO:0043649,GO:0044466,GO:0045225,GO:0047603,GO:0047617,GO:0047994,GO:0052689,GO:0052815,GO:0052816,GO:0102991	acetyl-CoA hydrolase activity|succinyl-CoA hydrolase activity|protein binding|peroxisomal matrix|cytosol|protein targeting to peroxisome|acyl-CoA metabolic process|bile acid biosynthetic process|fatty acid catabolic process|viral process|CoA hydrolase activity|palmitoyl-CoA hydrolase activity|peroxisome fission|fatty acid beta-oxidation using acyl-CoA oxidase|choloyl-CoA hydrolase activity|alpha-…	hsa00120,hsa04146	Primary bile acid biosynthesis|Peroxisome
ACOT9	1119.92	928.614	1311.22	1.41168	0.497409	0.00165719	0.00841345	Up	7.22233	7.5029	6.92366	7.20284	7.09251	7.99066	23597	acyl-CoA thioesterase 9	GO:0003986,GO:0005739,GO:0005759,GO:0006637,GO:0047617,GO:0052689	acetyl-CoA hydrolase activity|mitochondrion|mitochondrial matrix|acyl-CoA metabolic process|acyl-CoA hydrolase activity|carboxylic ester hydrolase activity
ACOX1	1867.98	2034.76	1701.2	0.836074	-0.258297	0.208649	0.380709	Down	4.77935	6.07388	5.09135	7.44623	11.2365	8.80349	51	acyl-CoA oxidase 1	GO:0000038,GO:0003997,GO:0005504,GO:0005777,GO:0005778,GO:0005782,GO:0005829,GO:0006091,GO:0006625,GO:0006629,GO:0006693,GO:0007283,GO:0009062,GO:0016020,GO:0016401,GO:0019216,GO:0019395,GO:0030165,GO:0033540,GO:0036109,GO:0042803,GO:0047485,GO:0050660,GO:0050665,GO:0055088,GO:0071949	very long-chain fatty acid metabolic process|acyl-CoA oxidase activity|fatty acid binding|peroxisome|peroxisomal membrane|peroxisomal matrix|cytosol|generation of precursor metabolites and energy|protein targeting to peroxisome|lipid metabolic process|prostaglandin metabolic process|spermatogenesis|fatty acid catabolic process|membrane|palmitoyl-CoA oxidase activity|regulation of lipid metabolic …	hsa00071,hsa00410,hsa00592,hsa00640,hsa01040,hsa03320,hsa04024,hsa04146	Fatty acid degradation|beta-Alanine metabolism|alpha-Linolenic acid metabolism|Propanoate metabolism|Biosynthesis of unsaturated fatty acids|PPAR signaling pathway|cAMP signaling pathway|Peroxisome
ACOX2	833.635	1351.48	315.786	0.233769	-2.09685	6.84e-09	1.48e-07	Down	1.52947	4.44046	3.94746	13.7316	19.9345	26.1393	8309	acyl-CoA oxidase 2	GO:0000038,GO:0003997,GO:0005504,GO:0005515,GO:0005777,GO:0005782,GO:0005829,GO:0006625,GO:0006699,GO:0010942,GO:0016401,GO:0033540,GO:0033791,GO:0042803,GO:0043231,GO:0050660,GO:0055088,GO:0071949,GO:1902884	very long-chain fatty acid metabolic process|acyl-CoA oxidase activity|fatty acid binding|protein binding|peroxisome|peroxisomal matrix|cytosol|protein targeting to peroxisome|bile acid biosynthetic process|positive regulation of cell death|palmitoyl-CoA oxidase activity|fatty acid beta-oxidation using acyl-CoA oxidase|3alpha,7alpha,12alpha-trihydroxy-5beta-cholestanoyl-CoA 24-hydroxylase activit…	hsa00120,hsa03320,hsa04146	Primary bile acid biosynthesis|PPAR signaling pathway|Peroxisome
ACOX3	451.635	584.094	319.175	0.546485	-0.871746	0.000333351	0.00215468	Down	1.38022	1.46946	1.71569	3.01146	4.38944	4.67119	8310	acyl-CoA oxidase 3, pristanoyl	GO:0003997,GO:0005504,GO:0005777,GO:0005782,GO:0005829,GO:0006625,GO:0016020,GO:0016402,GO:0033540,GO:0050660,GO:0055088,GO:0071949	acyl-CoA oxidase activity|fatty acid binding|peroxisome|peroxisomal matrix|cytosol|protein targeting to peroxisome|membrane|pristanoyl-CoA oxidase activity|fatty acid beta-oxidation using acyl-CoA oxidase|flavin adenine dinucleotide binding|lipid homeostasis|FAD binding	hsa00071,hsa00410,hsa00592,hsa00640,hsa01040,hsa03320,hsa04024,hsa04146	Fatty acid degradation|beta-Alanine metabolism|alpha-Linolenic acid metabolism|Propanoate metabolism|Biosynthesis of unsaturated fatty acids|PPAR signaling pathway|cAMP signaling pathway|Peroxisome
ACOXL	4.27337	5.90107	2.64568	0.444856	-1.16859	0.440365	0.620706	Down	0.00633791	0.00352721	0.0016473	0.0196735	0.00197273	0.0173217	55289	acyl-CoA oxidase like	GO:0003674,GO:0003997,GO:0005504,GO:0005575,GO:0005777,GO:0005782,GO:0008150,GO:0033540,GO:0050660,GO:0055088	molecular_function|acyl-CoA oxidase activity|fatty acid binding|cellular_component|peroxisome|peroxisomal matrix|biological_process|fatty acid beta-oxidation using acyl-CoA oxidase|flavin adenine dinucleotide binding|lipid homeostasis
ACP1	1653.53	1704.95	1602.1	0.939625	-0.0898423	0.571128	0.731519	Down	19.0123	22.7835	21.8581	28.4483	32.1371	37.2872	52	acid phosphatase 1	GO:0003993,GO:0004725,GO:0004726,GO:0005515,GO:0005737,GO:0009898,GO:0035335,GO:0070062	acid phosphatase activity|protein tyrosine phosphatase activity|non-membrane spanning protein tyrosine phosphatase activity|protein binding|cytoplasm|cytoplasmic side of plasma membrane|peptidyl-tyrosine dephosphorylation|extracellular exosome	hsa00730,hsa00740,hsa04520	Thiamine metabolism|Riboflavin metabolism|Adherens junction
ACP2	1045.33	998.169	1092.49	1.09445	0.130204	0.427718	0.609293	Up	9.81966	14.0208	11.0174	14.7441	15.2131	15.8946	53	acid phosphatase 2, lysosomal	GO:0003993,GO:0005515,GO:0005764,GO:0005765,GO:0007040,GO:0016020,GO:0016021,GO:0016311,GO:0016791,GO:0043202,GO:0070062	acid phosphatase activity|protein binding|lysosome|lysosomal membrane|lysosome organization|membrane|integral component of membrane|dephosphorylation|phosphatase activity|lysosomal lumen|extracellular exosome	hsa00740,hsa04142	Riboflavin metabolism|Lysosome
ACP3	493.115	757.187	229.043	0.302515	-1.72492	6.06e-05	0.000501306	Down	1.06284	2.11772	1.16637	4.51294	11.5256	4.36714	55	acid phosphatase 3	GO:0003993,GO:0004725,GO:0005515,GO:0005615,GO:0005634,GO:0005764,GO:0005765,GO:0005886,GO:0006144,GO:0006772,GO:0007040,GO:0008253,GO:0009117,GO:0012506,GO:0016021,GO:0016311,GO:0016791,GO:0030175,GO:0035335,GO:0035577,GO:0042131,GO:0042802,GO:0042803,GO:0043312,GO:0046085,GO:0051930,GO:0052642,GO:0060168,GO:0070062	acid phosphatase activity|protein tyrosine phosphatase activity|protein binding|extracellular space|nucleus|lysosome|lysosomal membrane|plasma membrane|purine nucleobase metabolic process|thiamine metabolic process|lysosome organization|5'-nucleotidase activity|nucleotide metabolic process|vesicle membrane|integral component of membrane|dephosphorylation|phosphatase activity|filopodium|peptidyl-t…
ACP4	1.99676	2.93395	1.05958	0.363941	-1.45822	0.545428	0.711366	Down	0	0.0207756	0.0388109	0.092703	0	0.136035	93650	acid phosphatase 4	GO:0003993,GO:0004725,GO:0005764,GO:0007040,GO:0010955,GO:0010977,GO:0016021,GO:0016311,GO:0016791,GO:0030971,GO:0042476,GO:0045211,GO:0048168,GO:0120154,GO:1990264	acid phosphatase activity|protein tyrosine phosphatase activity|lysosome|lysosome organization|negative regulation of protein processing|negative regulation of neuron projection development|integral component of membrane|dephosphorylation|phosphatase activity|receptor tyrosine kinase binding|odontogenesis|postsynaptic membrane|regulation of neuronal synaptic plasticity|negative regulation of ERBB…
ACP5	1238.77	1725.43	752.117	0.435953	-1.19776	1.14e-06	1.5e-05	Down	6.34958	12.4686	8.36513	29.2587	34.231	25.3655	54	acid phosphatase 5, tartrate resistant	GO:0001503,GO:0003993,GO:0005764,GO:0005829,GO:0006771,GO:0008198,GO:0008199,GO:0016021,GO:0016311,GO:0045453	ossification|acid phosphatase activity|lysosome|cytosol|riboflavin metabolic process|ferrous iron binding|ferric iron binding|integral component of membrane|dephosphorylation|bone resorption	hsa00740,hsa04142,hsa04380,hsa05323	Riboflavin metabolism|Lysosome|Osteoclast differentiation|Rheumatoid arthritis
ACP6	559.629	879.889	239.369	0.272081	-1.87789	1.39e-07	2.28e-06	Down	0.305166	0.653202	0.400648	1.38932	2.99082	2.72306	51205	acid phosphatase 6, lysophosphatidic	GO:0002244,GO:0003993,GO:0005737,GO:0005739,GO:0005759,GO:0006644,GO:0006654,GO:0016311,GO:0016791,GO:0052642,GO:2001311	hematopoietic progenitor cell differentiation|acid phosphatase activity|cytoplasm|mitochondrion|mitochondrial matrix|phospholipid metabolic process|phosphatidic acid biosynthetic process|dephosphorylation|phosphatase activity|lysophosphatidic acid phosphatase activity|lysobisphosphatidic acid metabolic process
ACP7	338.677	607.925	69.429	0.11422	-3.13011	5.53e-09	1.23e-07	Down	0.255158	0.713472	0.291154	2.44178	9.35217	3.73433	390928	acid phosphatase 7, tartrate resistant (putative)	GO:0003993,GO:0005576,GO:0016311,GO:0046872	acid phosphatase activity|extracellular region|dephosphorylation|metal ion binding
ACR	13.1906	10.121	16.2603	1.60925	0.686391	0.454941	0.634597	Up	0.0700672	0.46793	0.309592	0.282744	0.196281	0.255327	49	acrosin	GO:0002020,GO:0002077,GO:0003677,GO:0004040,GO:0004252,GO:0005507,GO:0005515,GO:0005537,GO:0005576,GO:0005634,GO:0005798,GO:0007190,GO:0007338,GO:0007339,GO:0007340,GO:0007341,GO:0008236,GO:0008270,GO:0032991,GO:0042806,GO:0043159,GO:0048545	protease binding|acrosome matrix dispersal|DNA binding|amidase activity|serine-type endopeptidase activity|copper ion binding|protein binding|mannose binding|extracellular region|nucleus|Golgi-associated vesicle|activation of adenylate cyclase activity|single fertilization|binding of sperm to zona pellucida|acrosome reaction|penetration of zona pellucida|serine-type peptidase activity|zinc ion bi…
ACRBP	67.2994	54.5116	80.0872	1.46924	0.555068	0.352068	0.538748	Up	0.710051	1.03913	1.29869	1.58366	0.327421	1.07012	84519	acrosin binding protein	GO:0001669,GO:0001675,GO:0002080,GO:0003674,GO:0005576,GO:0005634,GO:0007286,GO:0008150,GO:0009566	acrosomal vesicle|acrosome assembly|acrosomal membrane|molecular_function|extracellular region|nucleus|spermatid development|biological_process|fertilization
ACSBG1	7923.95	14685.3	1162.6	0.0791683	-3.65893	0.00033008	0.00213764	Down	0.368411	8.01094	1.92428	32.5437	70.7584	75.4702	23205	acyl-CoA synthetase bubblegum family member 1	GO:0000038,GO:0001676,GO:0004467,GO:0005524,GO:0005737,GO:0005783,GO:0005829,GO:0005886,GO:0016405,GO:0031410,GO:0031957,GO:0035338,GO:0042552,GO:0042759,GO:0051384	very long-chain fatty acid metabolic process|long-chain fatty acid metabolic process|long-chain fatty acid-CoA ligase activity|ATP binding|cytoplasm|endoplasmic reticulum|cytosol|plasma membrane|CoA-ligase activity|cytoplasmic vesicle|very long-chain fatty acid-CoA ligase activity|long-chain fatty-acyl-CoA biosynthetic process|myelination|long-chain fatty acid biosynthetic process|response to glu…	hsa00061,hsa00071,hsa03320,hsa04920	Fatty acid biosynthesis|Fatty acid degradation|PPAR signaling pathway|Adipocytokine signaling pathway
ACSBG2	1.9604	3.92079	0	0.0517782	-4.27151	0.201694	0.371403	Down	0	0	0	0.0824709	0.0516852	0	81616	acyl-CoA synthetase bubblegum family member 2	GO:0004467,GO:0005524,GO:0005737,GO:0005739,GO:0005829,GO:0006631,GO:0007275,GO:0007283,GO:0016020,GO:0016405,GO:0030154,GO:0035338,GO:0042759,GO:0047617,GO:0047676	long-chain fatty acid-CoA ligase activity|ATP binding|cytoplasm|mitochondrion|cytosol|fatty acid metabolic process|multicellular organism development|spermatogenesis|membrane|CoA-ligase activity|cell differentiation|long-chain fatty-acyl-CoA biosynthetic process|long-chain fatty acid biosynthetic process|acyl-CoA hydrolase activity|arachidonate-CoA ligase activity	hsa00061,hsa00071,hsa03320,hsa04920	Fatty acid biosynthesis|Fatty acid degradation|PPAR signaling pathway|Adipocytokine signaling pathway
ACSF2	722.862	1099.23	346.495	0.315347	-1.66499	2.79e-06	3.31e-05	Down	1.65859	5.00577	4.15613	12.3827	15.0375	20.9602	80221	acyl-CoA synthetase family member 2	GO:0005515,GO:0005524,GO:0005759,GO:0006631,GO:0006637,GO:0031956,GO:0047760	protein binding|ATP binding|mitochondrial matrix|fatty acid metabolic process|acyl-CoA metabolic process|medium-chain fatty acid-CoA ligase activity|butyrate-CoA ligase activity
ACSF3	590.485	688.73	492.24	0.714817	-0.484354	0.0171768	0.0570469	Down	0.567036	0.8957	0.742954	1.29237	1.51253	1.61907	197322	acyl-CoA synthetase family member 3	GO:0005515,GO:0005524,GO:0005739,GO:0005759,GO:0006631,GO:0006633,GO:0016405,GO:0016878,GO:0031957,GO:0035338,GO:0090409,GO:0090410	protein binding|ATP binding|mitochondrion|mitochondrial matrix|fatty acid metabolic process|fatty acid biosynthetic process|CoA-ligase activity|acid-thiol ligase activity|very long-chain fatty acid-CoA ligase activity|long-chain fatty-acyl-CoA biosynthetic process|malonyl-CoA synthetase activity|malonate catabolic process	hsa00061,hsa00280	Fatty acid biosynthesis|Valine, leucine and isoleucine degradation
ACSL1	14895.3	25828.5	3962.14	0.153403	-2.7046	2.2e-11	7.67e-10	Down	10.1706	35.9464	16.1754	109.305	226.003	236.035	2180	acyl-CoA synthetase long chain family member 1	GO:0000038,GO:0001676,GO:0004467,GO:0005524,GO:0005739,GO:0005741,GO:0005778,GO:0005783,GO:0005789,GO:0005886,GO:0007584,GO:0008610,GO:0010747,GO:0014070,GO:0015908,GO:0016020,GO:0016021,GO:0019216,GO:0019432,GO:0033211,GO:0034201,GO:0035338,GO:0036109,GO:0042178,GO:0042493,GO:0043651,GO:0044539,GO:0047676,GO:0050197,GO:0071902,GO:0090434,GO:0120162	very long-chain fatty acid metabolic process|long-chain fatty acid metabolic process|long-chain fatty acid-CoA ligase activity|ATP binding|mitochondrion|mitochondrial outer membrane|peroxisomal membrane|endoplasmic reticulum|endoplasmic reticulum membrane|plasma membrane|response to nutrient|lipid biosynthetic process|positive regulation of long-chain fatty acid import across plasma membrane|resp…	hsa00061,hsa00071,hsa03320,hsa04146,hsa04216,hsa04714,hsa04920	Fatty acid biosynthesis|Fatty acid degradation|PPAR signaling pathway|Peroxisome|Ferroptosis|Thermogenesis|Adipocytokine signaling pathway
ACSL3	2819.38	3064.52	2574.24	0.839992	-0.251552	0.284627	0.469586	Down	8.71797	14.7328	9.88546	16.0668	16.7649	24.1688	2181	acyl-CoA synthetase long chain family member 3	GO:0001676,GO:0004467,GO:0005515,GO:0005524,GO:0005741,GO:0005778,GO:0005783,GO:0005789,GO:0005794,GO:0005811,GO:0005886,GO:0006633,GO:0007420,GO:0007584,GO:0014070,GO:0016020,GO:0016021,GO:0019901,GO:0019904,GO:0030182,GO:0034379,GO:0035336,GO:0035338,GO:0042998,GO:0044539,GO:0047676,GO:0048471,GO:0051047,GO:2001247	long-chain fatty acid metabolic process|long-chain fatty acid-CoA ligase activity|protein binding|ATP binding|mitochondrial outer membrane|peroxisomal membrane|endoplasmic reticulum|endoplasmic reticulum membrane|Golgi apparatus|lipid droplet|plasma membrane|fatty acid biosynthetic process|brain development|response to nutrient|response to organic cyclic compound|membrane|integral component of me…	hsa00061,hsa00071,hsa03320,hsa04146,hsa04216,hsa04714,hsa04920	Fatty acid biosynthesis|Fatty acid degradation|PPAR signaling pathway|Peroxisome|Ferroptosis|Thermogenesis|Adipocytokine signaling pathway
ACSL4	1568.56	1469.31	1667.8	1.13514	0.182868	0.294832	0.480441	Up	6.13374	9.96577	7.91797	10.485	9.46355	10.3907	2182	acyl-CoA synthetase long chain family member 4	GO:0001676,GO:0004467,GO:0005524,GO:0005737,GO:0005741,GO:0005778,GO:0005783,GO:0005789,GO:0005811,GO:0005886,GO:0006629,GO:0007584,GO:0015908,GO:0016020,GO:0016021,GO:0019432,GO:0030182,GO:0031957,GO:0032024,GO:0035336,GO:0035338,GO:0043025,GO:0044233,GO:0047676,GO:0060136,GO:0060996,GO:0070062,GO:0070672	long-chain fatty acid metabolic process|long-chain fatty acid-CoA ligase activity|ATP binding|cytoplasm|mitochondrial outer membrane|peroxisomal membrane|endoplasmic reticulum|endoplasmic reticulum membrane|lipid droplet|plasma membrane|lipid metabolic process|response to nutrient|fatty acid transport|membrane|integral component of membrane|triglyceride biosynthetic process|neuron differentiation…	hsa00061,hsa00071,hsa03320,hsa04146,hsa04216,hsa04714,hsa04920	Fatty acid biosynthesis|Fatty acid degradation|PPAR signaling pathway|Peroxisome|Ferroptosis|Thermogenesis|Adipocytokine signaling pathway
ACSL5	1130.16	1489.22	771.105	0.517802	-0.949528	4.3e-07	6.32e-06	Down	4.38291	4.93015	5.34375	11.0984	14.0886	15.7053	51703	acyl-CoA synthetase long chain family member 5	GO:0001676,GO:0004467,GO:0005515,GO:0005524,GO:0005654,GO:0005730,GO:0005739,GO:0005741,GO:0005783,GO:0005789,GO:0005886,GO:0008610,GO:0010747,GO:0016020,GO:0016021,GO:0035338,GO:0047676	long-chain fatty acid metabolic process|long-chain fatty acid-CoA ligase activity|protein binding|ATP binding|nucleoplasm|nucleolus|mitochondrion|mitochondrial outer membrane|endoplasmic reticulum|endoplasmic reticulum membrane|plasma membrane|lipid biosynthetic process|positive regulation of long-chain fatty acid import across plasma membrane|membrane|integral component of membrane|long-chain fa…	hsa00061,hsa00071,hsa03320,hsa04146,hsa04216,hsa04714,hsa04920	Fatty acid biosynthesis|Fatty acid degradation|PPAR signaling pathway|Peroxisome|Ferroptosis|Thermogenesis|Adipocytokine signaling pathway
ACSL6	39.8385	56.1147	23.5623	0.420479	-1.2499	0.122613	0.26087	Down	0.0808507	0.0122715	0.152829	0.264658	0.379769	0.205343	23305	acyl-CoA synthetase long chain family member 6	GO:0000038,GO:0001676,GO:0004467,GO:0005524,GO:0005741,GO:0005778,GO:0005783,GO:0005789,GO:0005886,GO:0006637,GO:0008610,GO:0016020,GO:0016021,GO:0035338,GO:0042803,GO:0047676	very long-chain fatty acid metabolic process|long-chain fatty acid metabolic process|long-chain fatty acid-CoA ligase activity|ATP binding|mitochondrial outer membrane|peroxisomal membrane|endoplasmic reticulum|endoplasmic reticulum membrane|plasma membrane|acyl-CoA metabolic process|lipid biosynthetic process|membrane|integral component of membrane|long-chain fatty-acyl-CoA biosynthetic process|…	hsa00061,hsa00071,hsa03320,hsa04146,hsa04216,hsa04714,hsa04920	Fatty acid biosynthesis|Fatty acid degradation|PPAR signaling pathway|Peroxisome|Ferroptosis|Thermogenesis|Adipocytokine signaling pathway
ACSM1	169.547	326.406	12.6877	0.038951	-4.6822	2.62e-08	5.01e-07	Down	0.0517943	0.0720621	0.114427	7.40367	0.70128	0.676319	116285	acyl-CoA synthetase medium chain family member 1	GO:0001676,GO:0004321,GO:0004467,GO:0005515,GO:0005524,GO:0005525,GO:0005759,GO:0006633,GO:0006637,GO:0006805,GO:0015645,GO:0015980,GO:0018858,GO:0018874,GO:0019395,GO:0019605,GO:0042632,GO:0046872,GO:0047760,GO:0070062,GO:0072562,GO:0102391	long-chain fatty acid metabolic process|fatty-acyl-CoA synthase activity|long-chain fatty acid-CoA ligase activity|protein binding|ATP binding|GTP binding|mitochondrial matrix|fatty acid biosynthetic process|acyl-CoA metabolic process|xenobiotic metabolic process|fatty acid ligase activity|energy derivation by oxidation of organic compounds|benzoate-CoA ligase activity|benzoate metabolic process|…	hsa00650,hsa00785	Butanoate metabolism|Lipoic acid metabolism
ACSM2A	2.23469	3.00138	1.46799	0.489468	-1.03071	0.712521	0.834249	Down	0	0.0287061	0	0	0.048165	0.0313272	123876	acyl-CoA synthetase medium chain family member 2A	GO:0001676,GO:0004321,GO:0004467,GO:0005524,GO:0005739,GO:0005759,GO:0006633,GO:0006637,GO:0015645,GO:0018858,GO:0031956,GO:0036112,GO:0042593,GO:0046872,GO:0047760,GO:0070328	long-chain fatty acid metabolic process|fatty-acyl-CoA synthase activity|long-chain fatty acid-CoA ligase activity|ATP binding|mitochondrion|mitochondrial matrix|fatty acid biosynthetic process|acyl-CoA metabolic process|fatty acid ligase activity|benzoate-CoA ligase activity|medium-chain fatty acid-CoA ligase activity|medium-chain fatty-acyl-CoA metabolic process|glucose homeostasis|metal ion bi…	hsa00650	Butanoate metabolism
ACSM2B	1.32192	2.64384	0	0.0767185	-3.70428	0.328284	0.514137	Down	0	0	0	0.035904	0	0.0439055	348158	acyl-CoA synthetase medium chain family member 2B	GO:0001676,GO:0004321,GO:0004467,GO:0005515,GO:0005524,GO:0005739,GO:0005759,GO:0006633,GO:0006637,GO:0006805,GO:0015645,GO:0018858,GO:0031956,GO:0046872,GO:0047760	long-chain fatty acid metabolic process|fatty-acyl-CoA synthase activity|long-chain fatty acid-CoA ligase activity|protein binding|ATP binding|mitochondrion|mitochondrial matrix|fatty acid biosynthetic process|acyl-CoA metabolic process|xenobiotic metabolic process|fatty acid ligase activity|benzoate-CoA ligase activity|medium-chain fatty acid-CoA ligase activity|metal ion binding|butyrate-CoA li…	hsa00650	Butanoate metabolism
ACSM3	415.692	685.316	146.069	0.213302	-2.22903	4e-26	1.12e-23	Down	0.793647	1.2872	1.10801	7.66753	6.87917	6.87672	6296	acyl-CoA synthetase medium chain family member 3	GO:0001676,GO:0004321,GO:0004467,GO:0005524,GO:0005739,GO:0005759,GO:0006633,GO:0006637,GO:0008217,GO:0015645,GO:0031956,GO:0042632,GO:0046872,GO:0047760,GO:0050218	long-chain fatty acid metabolic process|fatty-acyl-CoA synthase activity|long-chain fatty acid-CoA ligase activity|ATP binding|mitochondrion|mitochondrial matrix|fatty acid biosynthetic process|acyl-CoA metabolic process|regulation of blood pressure|fatty acid ligase activity|medium-chain fatty acid-CoA ligase activity|cholesterol homeostasis|metal ion binding|butyrate-CoA ligase activity|propion…	hsa00650	Butanoate metabolism
ACSM5	116.738	138.733	94.7422	0.683754	-0.54845	0.319326	0.505662	Down	0.302852	0.541117	1.37544	1.49423	1.02203	2.07167	54988	acyl-CoA synthetase medium chain family member 5	GO:0001676,GO:0004321,GO:0004467,GO:0005524,GO:0005525,GO:0005759,GO:0006633,GO:0006637,GO:0015645,GO:0031956,GO:0046872,GO:0047760	long-chain fatty acid metabolic process|fatty-acyl-CoA synthase activity|long-chain fatty acid-CoA ligase activity|ATP binding|GTP binding|mitochondrial matrix|fatty acid biosynthetic process|acyl-CoA metabolic process|fatty acid ligase activity|medium-chain fatty acid-CoA ligase activity|metal ion binding|butyrate-CoA ligase activity	hsa00650	Butanoate metabolism
ACSM6	517.999	953.432	82.5665	0.0866084	-3.52935	0.0142238	0.0489798	Down	0.0149546	3.14596	0.575259	18.2155	21.5422	19.146	142827	acyl-CoA synthetase medium chain family member 6	GO:0001676,GO:0004321,GO:0004467,GO:0005524,GO:0005525,GO:0005759,GO:0006633,GO:0006637,GO:0015645,GO:0031956,GO:0046872,GO:0047760	long-chain fatty acid metabolic process|fatty-acyl-CoA synthase activity|long-chain fatty acid-CoA ligase activity|ATP binding|GTP binding|mitochondrial matrix|fatty acid biosynthetic process|acyl-CoA metabolic process|fatty acid ligase activity|medium-chain fatty acid-CoA ligase activity|metal ion binding|butyrate-CoA ligase activity	hsa00650	Butanoate metabolism
ACSS1	888	1031.18	744.823	0.722194	-0.469543	0.00291301	0.0134204	Down	4.27251	4.65031	4.46811	9.67874	8.90492	8.28213	84532	acyl-CoA synthetase short chain family member 1	GO:0003987,GO:0005515,GO:0005524,GO:0005759,GO:0006069,GO:0006085,GO:0016208,GO:0019413,GO:0019427,GO:0019542,GO:0050218	acetate-CoA ligase activity|protein binding|ATP binding|mitochondrial matrix|ethanol oxidation|acetyl-CoA biosynthetic process|AMP binding|acetate biosynthetic process|acetyl-CoA biosynthetic process from acetate|propionate biosynthetic process|propionate-CoA ligase activity	hsa00010,hsa00620,hsa00630,hsa00640	Glycolysis / Gluconeogenesis|Pyruvate metabolism|Glyoxylate and dicarboxylate metabolism|Propanoate metabolism
ACSS2	3912.65	6502.16	1323.14	0.203503	-2.29688	1.01e-11	3.77e-10	Down	5.86468	15.2399	8.83933	43.5753	84.4237	80.2453	55902	acyl-CoA synthetase short chain family member 2	GO:0003987,GO:0005524,GO:0005654,GO:0005737,GO:0005759,GO:0005829,GO:0006069,GO:0008610,GO:0016208,GO:0019413,GO:0019427,GO:0019542,GO:0043231,GO:0050218	acetate-CoA ligase activity|ATP binding|nucleoplasm|cytoplasm|mitochondrial matrix|cytosol|ethanol oxidation|lipid biosynthetic process|AMP binding|acetate biosynthetic process|acetyl-CoA biosynthetic process from acetate|propionate biosynthetic process|intracellular membrane-bounded organelle|propionate-CoA ligase activity	hsa00010,hsa00620,hsa00630,hsa00640	Glycolysis / Gluconeogenesis|Pyruvate metabolism|Glyoxylate and dicarboxylate metabolism|Propanoate metabolism
ACSS3	497.674	530.845	464.503	0.875252	-0.192229	0.435521	0.616545	Down	0.9948	1.27058	1.66577	2.01127	1.78659	2.65555	79611	acyl-CoA synthetase short chain family member 3	GO:0003987,GO:0005515,GO:0005524,GO:0005739,GO:0005759,GO:0043231,GO:0046951,GO:0047760,GO:0050218	acetate-CoA ligase activity|protein binding|ATP binding|mitochondrion|mitochondrial matrix|intracellular membrane-bounded organelle|ketone body biosynthetic process|butyrate-CoA ligase activity|propionate-CoA ligase activity	hsa00640	Propanoate metabolism
ACTA1	214.2	377.253	51.1475	0.135667	-2.88186	0.0339664	0.0978235	Down	0.0168001	0.804075	1.76409	11.9735	2.94926	11.4482	58	actin alpha 1, skeletal muscle	GO:0001725,GO:0005200,GO:0005515,GO:0005524,GO:0005615,GO:0005829,GO:0005865,GO:0005869,GO:0005884,GO:0006936,GO:0009612,GO:0009991,GO:0010226,GO:0010628,GO:0015629,GO:0017022,GO:0030017,GO:0030027,GO:0030049,GO:0030175,GO:0030240,GO:0043503,GO:0043531,GO:0044297,GO:0048545,GO:0048741,GO:0070062,GO:0071417,GO:0072562,GO:0090131	stress fiber|structural constituent of cytoskeleton|protein binding|ATP binding|extracellular space|cytosol|striated muscle thin filament|dynactin complex|actin filament|muscle contraction|response to mechanical stimulus|response to extracellular stimulus|response to lithium ion|positive regulation of gene expression|actin cytoskeleton|myosin binding|sarcomere|lamellipodium|muscle filament slidin…
ACTA2	11490.4	13908.3	9072.6	0.652318	-0.616352	0.0409873	0.11391	Down	90.3178	134.67	137.946	272.262	148.275	379.911	59	actin alpha 2, smooth muscle	GO:0005524,GO:0005615,GO:0005737,GO:0005829,GO:0005869,GO:0006936,GO:0008217,GO:0009615,GO:0010628,GO:0014829,GO:0019901,GO:0030027,GO:0030175,GO:0030485,GO:0032991,GO:0044297,GO:0045893,GO:0070062,GO:0072144,GO:0090131	ATP binding|extracellular space|cytoplasm|cytosol|dynactin complex|muscle contraction|regulation of blood pressure|response to virus|positive regulation of gene expression|vascular associated smooth muscle contraction|protein kinase binding|lamellipodium|filopodium|smooth muscle contractile fiber|protein-containing complex|cell body|positive regulation of transcription, DNA-templated|extracellula…	hsa04270,hsa04371,hsa04926	Vascular smooth muscle contraction|Apelin signaling pathway|Relaxin signaling pathway
ACTB	134261	110143	158378	1.43794	0.524002	0.00453507	0.0193024	Up	2017.41	2240.73	1984.75	2610.96	1823.29	1867.13	60	actin beta	GO:0000079,GO:0000785,GO:0001738,GO:0001895,GO:0005200,GO:0005515,GO:0005524,GO:0005615,GO:0005634,GO:0005654,GO:0005737,GO:0005829,GO:0005856,GO:0005884,GO:0005886,GO:0005911,GO:0005912,GO:0005925,GO:0007163,GO:0007409,GO:0015629,GO:0016020,GO:0016579,GO:0019894,GO:0019901,GO:0021762,GO:0022898,GO:0030027,GO:0030424,GO:0030957,GO:0031492,GO:0031982,GO:0032091,GO:0032991,GO:0034329,GO:0034333,GO:…	regulation of cyclin-dependent protein serine/threonine kinase activity|chromatin|morphogenesis of a polarized epithelium|retina homeostasis|structural constituent of cytoskeleton|protein binding|ATP binding|extracellular space|nucleus|nucleoplasm|cytoplasm|cytosol|cytoskeleton|actin filament|plasma membrane|cell-cell junction|adherens junction|focal adhesion|establishment or maintenance of cell …	hsa04015,hsa04145,hsa04210,hsa04390,hsa04510,hsa04520,hsa04530,hsa04611,hsa04670,hsa04714,hsa04810,hsa04919,hsa04921,hsa04971,hsa05014,hsa05100,hsa05110,hsa05130,hsa05131,hsa05132,hsa05135,hsa05164,hsa05205,hsa05225,hsa05410,hsa05412,hsa05414,hsa05416,hsa05418	Rap1 signaling pathway|Phagosome|Apoptosis|Hippo signaling pathway|Focal adhesion|Adherens junction|Tight junction|Platelet activation|Leukocyte transendothelial migration|Thermogenesis|Regulation of actin cytoskeleton|Thyroid hormone signaling pathway|Oxytocin signaling pathway|Gastric acid secretion|Amyotrophic lateral sclerosis|Bacterial invasion of epithelial cells|Vibrio cholerae infection|P…
ACTBL2	4.29434	4.55171	4.03697	0.888041	-0.171301	0.93653	0.966533	Down	0	0.109767	0	0.0445266	0.111621	0.0108899	345651	actin beta like 2	GO:0003674,GO:0005515,GO:0005524,GO:0005615,GO:0005737,GO:0005884,GO:0007409,GO:0008150,GO:0016020,GO:0019901,GO:0030424,GO:0035267,GO:0045202,GO:0048870,GO:0070062,GO:0098973,GO:0098974,GO:0098978	molecular_function|protein binding|ATP binding|extracellular space|cytoplasm|actin filament|axonogenesis|biological_process|membrane|protein kinase binding|axon|NuA4 histone acetyltransferase complex|synapse|cell motility|extracellular exosome|structural constituent of postsynaptic actin cytoskeleton|postsynaptic actin cytoskeleton organization|glutamatergic synapse
ACTC1	154.502	295.957	13.0478	0.0441816	-4.50041	0.00226226	0.0108906	Down	0.0362504	0.14122	0.527626	15.4159	0.293364	6.64892	70	actin alpha cardiac muscle 1	GO:0005524,GO:0005615,GO:0005737,GO:0005829,GO:0005869,GO:0005884,GO:0005925,GO:0007015,GO:0010628,GO:0016020,GO:0016887,GO:0017022,GO:0030017,GO:0030027,GO:0030048,GO:0030049,GO:0030175,GO:0030240,GO:0031032,GO:0031674,GO:0033275,GO:0042493,GO:0044297,GO:0045471,GO:0055003,GO:0055008,GO:0060047,GO:0060048,GO:0070062,GO:0072562,GO:0090131	ATP binding|extracellular space|cytoplasm|cytosol|dynactin complex|actin filament|focal adhesion|actin filament organization|positive regulation of gene expression|membrane|ATPase activity|myosin binding|sarcomere|lamellipodium|actin filament-based movement|muscle filament sliding|filopodium|skeletal muscle thin filament assembly|actomyosin structure organization|I band|actin-myosin filament slid…	hsa04260,hsa04261,hsa05410,hsa05414	Cardiac muscle contraction|Adrenergic signaling in cardiomyocytes|Hypertrophic cardiomyopathy|Dilated cardiomyopathy
ACTG1	66225.8	59349.8	73101.8	1.23171	0.30066	0.00612348	0.0245654	Up	793.235	912.475	862.24	982.776	1029.41	1003.4	71	actin gamma 1	GO:0001525,GO:0001738,GO:0001895,GO:0005200,GO:0005515,GO:0005522,GO:0005524,GO:0005615,GO:0005634,GO:0005829,GO:0005856,GO:0005884,GO:0005886,GO:0005911,GO:0005925,GO:0010628,GO:0016020,GO:0030335,GO:0031625,GO:0034329,GO:0035633,GO:0038096,GO:0042802,GO:0043296,GO:0048013,GO:0051492,GO:0051893,GO:0061024,GO:0070062,GO:0070527,GO:0072562,GO:0090303,GO:0097433,GO:0098973,GO:0098974,GO:0120192,GO:…	angiogenesis|morphogenesis of a polarized epithelium|retina homeostasis|structural constituent of cytoskeleton|protein binding|profilin binding|ATP binding|extracellular space|nucleus|cytosol|cytoskeleton|actin filament|plasma membrane|cell-cell junction|focal adhesion|positive regulation of gene expression|membrane|positive regulation of cell migration|ubiquitin protein ligase binding|cell junct…	hsa04015,hsa04145,hsa04210,hsa04390,hsa04510,hsa04520,hsa04530,hsa04611,hsa04670,hsa04714,hsa04810,hsa04919,hsa04921,hsa04971,hsa05014,hsa05100,hsa05110,hsa05130,hsa05131,hsa05132,hsa05135,hsa05164,hsa05205,hsa05225,hsa05410,hsa05412,hsa05414,hsa05416,hsa05418	Rap1 signaling pathway|Phagosome|Apoptosis|Hippo signaling pathway|Focal adhesion|Adherens junction|Tight junction|Platelet activation|Leukocyte transendothelial migration|Thermogenesis|Regulation of actin cytoskeleton|Thyroid hormone signaling pathway|Oxytocin signaling pathway|Gastric acid secretion|Amyotrophic lateral sclerosis|Bacterial invasion of epithelial cells|Vibrio cholerae infection|P…
ACTG2	2338.98	3956.9	721.071	0.182245	-2.45605	0.00643047	0.0256381	Down	2.01927	13.5225	20.3687	120.325	38.168	116.05	72	actin gamma 2, smooth muscle	GO:0005524,GO:0005615,GO:0005737,GO:0005829,GO:0005869,GO:0006936,GO:0010628,GO:0030027,GO:0030175,GO:0032982,GO:0044297,GO:0070062,GO:0071944,GO:0072562,GO:0090131	ATP binding|extracellular space|cytoplasm|cytosol|dynactin complex|muscle contraction|positive regulation of gene expression|lamellipodium|filopodium|myosin filament|cell body|extracellular exosome|cell periphery|blood microparticle|mesenchyme migration	hsa04270	Vascular smooth muscle contraction
ACTL10	41.0308	28.7265	53.3351	1.8579	0.893674	0.17537	0.337365	Up	0.727893	0.59883	1.08577	0.216121	0.925951	0.73039	170487	actin like 10	GO:0005869	dynactin complex
ACTL6A	815.359	766.602	864.116	1.12711	0.172629	0.402785	0.585929	Up	11.0157	12.4078	12.7774	12.3134	15.2834	18.8609	86	actin like 6A	GO:0000785,GO:0001825,GO:0003407,GO:0003682,GO:0003713,GO:0005515,GO:0005634,GO:0005654,GO:0005886,GO:0006281,GO:0006310,GO:0006338,GO:0006357,GO:0007165,GO:0007399,GO:0016514,GO:0016579,GO:0021510,GO:0031011,GO:0031492,GO:0032991,GO:0035267,GO:0040008,GO:0043044,GO:0043967,GO:0043968,GO:0045893,GO:0071564	chromatin|blastocyst formation|neural retina development|chromatin binding|transcription coactivator activity|protein binding|nucleus|nucleoplasm|plasma membrane|DNA repair|DNA recombination|chromatin remodeling|regulation of transcription by RNA polymerase II|signal transduction|nervous system development|SWI/SNF complex|protein deubiquitination|spinal cord development|Ino80 complex|nucleosomal …	hsa04714,hsa05225	Thermogenesis|Hepatocellular carcinoma
ACTL8	3.78451	7.56901	0	0.0268276	-5.22014	0.0244908	0.0754533	Down	0	0	0	0.158683	0.222763	0.0155237	81569	actin like 8	GO:0005515,GO:0005737,GO:0005869,GO:0030855	protein binding|cytoplasm|dynactin complex|epithelial cell differentiation
ACTN1	10122.8	8299.9	11945.7	1.43922	0.525287	0.000890406	0.00502138	Up	55.434	67.8102	50.5212	60.628	57.2784	57.0149	87	actinin alpha 1	GO:0001725,GO:0001726,GO:0002576,GO:0003725,GO:0005178,GO:0005509,GO:0005515,GO:0005576,GO:0005615,GO:0005737,GO:0005829,GO:0005884,GO:0005886,GO:0005903,GO:0005911,GO:0005916,GO:0005925,GO:0007015,GO:0017166,GO:0030018,GO:0030168,GO:0030220,GO:0030374,GO:0031093,GO:0031143,GO:0036344,GO:0042803,GO:0042981,GO:0042995,GO:0044325,GO:0045893,GO:0048041,GO:0051015,GO:0051017,GO:0051271,GO:0051639,GO:…	stress fiber|ruffle|platelet degranulation|double-stranded RNA binding|integrin binding|calcium ion binding|protein binding|extracellular region|extracellular space|cytoplasm|cytosol|actin filament|plasma membrane|brush border|cell-cell junction|fascia adherens|focal adhesion|actin filament organization|vinculin binding|Z disc|platelet activation|platelet formation|nuclear receptor coactivator ac…	hsa04510,hsa04520,hsa04530,hsa04670,hsa04810,hsa05131,hsa05146,hsa05203,hsa05322	Focal adhesion|Adherens junction|Tight junction|Leukocyte transendothelial migration|Regulation of actin cytoskeleton|Shigellosis|Amoebiasis|Viral carcinogenesis|Systemic lupus erythematosus
ACTN2	17.1338	25.811	8.45667	0.327392	-1.61091	0.0674936	0.167243	Down	0.0494161	0.0110005	0.0565128	0.227021	0.0984394	0.204084	88	actinin alpha 2	GO:0000165,GO:0002576,GO:0005178,GO:0005509,GO:0005515,GO:0005546,GO:0005576,GO:0005829,GO:0005856,GO:0005884,GO:0005886,GO:0005925,GO:0007155,GO:0008092,GO:0008307,GO:0019904,GO:0030018,GO:0030035,GO:0030049,GO:0030175,GO:0030274,GO:0030374,GO:0030864,GO:0031093,GO:0031143,GO:0031432,GO:0042391,GO:0042802,GO:0042981,GO:0043197,GO:0043267,GO:0043268,GO:0044325,GO:0045214,GO:0045893,GO:0048041,GO:…	MAPK cascade|platelet degranulation|integrin binding|calcium ion binding|protein binding|phosphatidylinositol-4,5-bisphosphate binding|extracellular region|cytosol|cytoskeleton|actin filament|plasma membrane|focal adhesion|cell adhesion|cytoskeletal protein binding|structural constituent of muscle|protein domain specific binding|Z disc|microspike assembly|muscle filament sliding|filopodium|LIM do…	hsa05412	Arrhythmogenic right ventricular cardiomyopathy
ACTN3	20.5673	17.7059	23.4288	1.32027	0.400837	0.628009	0.77397	Up	0.16832	0.255475	0.0874965	0.0949965	0.123833	0.343855	89	actinin alpha 3	GO:0003779,GO:0005178,GO:0005509,GO:0005515,GO:0005829,GO:0005884,GO:0005925,GO:0008307,GO:0014728,GO:0014732,GO:0014883,GO:0014894,GO:0030049,GO:0031143,GO:0042802,GO:0042981,GO:0044325,GO:0045820,GO:0048041,GO:0048633,GO:0070062,GO:0070885,GO:0090324,GO:0120163,GO:1903715,GO:1904025	actin binding|integrin binding|calcium ion binding|protein binding|cytosol|actin filament|focal adhesion|structural constituent of muscle|regulation of the force of skeletal muscle contraction|skeletal muscle atrophy|transition between fast and slow fiber|response to denervation involved in regulation of muscle adaptation|muscle filament sliding|pseudopodium|identical protein binding|regulation o…	hsa05412	Arrhythmogenic right ventricular cardiomyopathy
ACTN4	13637.4	12113	15161.9	1.25168	0.323866	0.0214415	0.0681493	Up	93.6254	111.455	89.9322	117.823	113.384	110.165	81	actinin alpha 4	GO:0000977,GO:0001666,GO:0001725,GO:0001882,GO:0002576,GO:0003713,GO:0003723,GO:0003779,GO:0005178,GO:0005509,GO:0005515,GO:0005576,GO:0005615,GO:0005634,GO:0005737,GO:0005829,GO:0005925,GO:0015031,GO:0015629,GO:0016604,GO:0030050,GO:0030335,GO:0030374,GO:0031093,GO:0031143,GO:0031490,GO:0032417,GO:0032991,GO:0033209,GO:0035257,GO:0035357,GO:0042803,GO:0042974,GO:0042981,GO:0043005,GO:0044325,GO:…	RNA polymerase II transcription regulatory region sequence-specific DNA binding|response to hypoxia|stress fiber|nucleoside binding|platelet degranulation|transcription coactivator activity|RNA binding|actin binding|integrin binding|calcium ion binding|protein binding|extracellular region|extracellular space|nucleus|cytoplasm|cytosol|focal adhesion|protein transport|actin cytoskeleton|nuclear bod…	hsa04510,hsa04520,hsa04530,hsa04670,hsa04810,hsa05131,hsa05146,hsa05203,hsa05322	Focal adhesion|Adherens junction|Tight junction|Leukocyte transendothelial migration|Regulation of actin cytoskeleton|Shigellosis|Amoebiasis|Viral carcinogenesis|Systemic lupus erythematosus
ACTR10	1346.46	1407.93	1285	0.912572	-0.131989	0.478408	0.653855	Down	18.276	20.3072	19.0496	25.2483	30.0325	36.2484	55860	actin related protein 10	GO:0005515,GO:0005576,GO:0005829,GO:0005869,GO:0006888,GO:0007018,GO:0019886,GO:0035578,GO:0043312,GO:0098958,GO:1904115,GO:1904813	protein binding|extracellular region|cytosol|dynactin complex|endoplasmic reticulum to Golgi vesicle-mediated transport|microtubule-based movement|antigen processing and presentation of exogenous peptide antigen via MHC class II|azurophil granule lumen|neutrophil degranulation|retrograde axonal transport of mitochondrion|axon cytoplasm|ficolin-1-rich granule lumen	hsa05014,hsa05016,hsa05022,hsa05132	Amyotrophic lateral sclerosis|Huntington disease|Pathways of neurodegeneration - multiple diseases|Salmonella infection
ACTR1A	4179.07	3772.48	4585.65	1.21555	0.28161	0.0346588	0.0993752	Up	35.7325	41.1809	39.1092	43.4217	49.8659	44.6721	10121	actin related protein 1A	GO:0000086,GO:0002177,GO:0005515,GO:0005524,GO:0005737,GO:0005813,GO:0005814,GO:0005829,GO:0005869,GO:0005875,GO:0006888,GO:0007283,GO:0010389,GO:0015630,GO:0016192,GO:0019886,GO:0030137,GO:0070062,GO:0097711,GO:0099738	G2/M transition of mitotic cell cycle|manchette|protein binding|ATP binding|cytoplasm|centrosome|centriole|cytosol|dynactin complex|microtubule associated complex|endoplasmic reticulum to Golgi vesicle-mediated transport|spermatogenesis|regulation of G2/M transition of mitotic cell cycle|microtubule cytoskeleton|vesicle-mediated transport|antigen processing and presentation of exogenous peptide a…	hsa05014,hsa05016,hsa05022,hsa05132	Amyotrophic lateral sclerosis|Huntington disease|Pathways of neurodegeneration - multiple diseases|Salmonella infection
ACTR1B	1370.88	1549.85	1191.91	0.769038	-0.378872	0.0324607	0.0948166	Down	10.1352	13.0961	12.0607	18.4279	22.2047	25.5247	10120	actin related protein 1B	GO:0005515,GO:0005524,GO:0005576,GO:0005737,GO:0005813,GO:0005829,GO:0005869,GO:0015630,GO:0016020,GO:0019886,GO:0034774,GO:0043312,GO:0070062,GO:1904813	protein binding|ATP binding|extracellular region|cytoplasm|centrosome|cytosol|dynactin complex|microtubule cytoskeleton|membrane|antigen processing and presentation of exogenous peptide antigen via MHC class II|secretory granule lumen|neutrophil degranulation|extracellular exosome|ficolin-1-rich granule lumen	hsa05014,hsa05016,hsa05022,hsa05132	Amyotrophic lateral sclerosis|Huntington disease|Pathways of neurodegeneration - multiple diseases|Salmonella infection
ACTR2	6787.6	5391.77	8183.42	1.51777	0.601952	5.34e-06	5.97e-05	Up	47.117	55.1377	52.098	52.2459	50.385	44.3419	10097	actin related protein 2	GO:0005200,GO:0005515,GO:0005524,GO:0005576,GO:0005634,GO:0005737,GO:0005829,GO:0005885,GO:0005925,GO:0007163,GO:0008306,GO:0008356,GO:0010592,GO:0014069,GO:0015629,GO:0016020,GO:0016344,GO:0016482,GO:0030027,GO:0030478,GO:0033206,GO:0034314,GO:0035578,GO:0035861,GO:0035902,GO:0035984,GO:0038096,GO:0043312,GO:0045471,GO:0045944,GO:0048013,GO:0051015,GO:0051653,GO:0060271,GO:0061003,GO:0061024,GO:…	structural constituent of cytoskeleton|protein binding|ATP binding|extracellular region|nucleus|cytoplasm|cytosol|Arp2/3 protein complex|focal adhesion|establishment or maintenance of cell polarity|associative learning|asymmetric cell division|positive regulation of lamellipodium assembly|postsynaptic density|actin cytoskeleton|membrane|meiotic chromosome movement towards spindle pole|cytosolic t…	hsa04144,hsa04530,hsa04666,hsa04810,hsa05100,hsa05130,hsa05131,hsa05132,hsa05135	Endocytosis|Tight junction|Fc gamma R-mediated phagocytosis|Regulation of actin cytoskeleton|Bacterial invasion of epithelial cells|Pathogenic Escherichia coli infection|Shigellosis|Salmonella infection|Yersinia infection
ACTR3	5225.85	4386.55	6065.14	1.38265	0.467433	0.000703548	0.00409591	Up	23.9995	27.1507	24.5554	27.3553	27.6478	24.27	10096	actin related protein 3	GO:0005200,GO:0005515,GO:0005524,GO:0005634,GO:0005737,GO:0005829,GO:0005885,GO:0005903,GO:0005911,GO:0005925,GO:0007163,GO:0008356,GO:0010592,GO:0015629,GO:0016020,GO:0016344,GO:0030027,GO:0033206,GO:0034314,GO:0035861,GO:0038096,GO:0045944,GO:0048013,GO:0051015,GO:0051653,GO:0060271,GO:0061024,GO:0070062,GO:0070358,GO:0071346	structural constituent of cytoskeleton|protein binding|ATP binding|nucleus|cytoplasm|cytosol|Arp2/3 protein complex|brush border|cell-cell junction|focal adhesion|establishment or maintenance of cell polarity|asymmetric cell division|positive regulation of lamellipodium assembly|actin cytoskeleton|membrane|meiotic chromosome movement towards spindle pole|lamellipodium|meiotic cytokinesis|Arp2/3 c…	hsa04144,hsa04530,hsa04666,hsa04810,hsa05100,hsa05130,hsa05131,hsa05132,hsa05135	Endocytosis|Tight junction|Fc gamma R-mediated phagocytosis|Regulation of actin cytoskeleton|Bacterial invasion of epithelial cells|Pathogenic Escherichia coli infection|Shigellosis|Salmonella infection|Yersinia infection
ACTR3B	348.885	460.574	237.196	0.515128	-0.956996	0.00333381	0.0149613	Down	0.619198	0.972489	1.01499	1.75932	1.97223	3.52069	57180	actin related protein 3B	GO:0003674,GO:0005524,GO:0005737,GO:0005856,GO:0008150,GO:0042995,GO:0051015,GO:0070062	molecular_function|ATP binding|cytoplasm|cytoskeleton|biological_process|cell projection|actin filament binding|extracellular exosome	hsa04144,hsa04530,hsa04666,hsa04810,hsa05100,hsa05130,hsa05131,hsa05132,hsa05135	Endocytosis|Tight junction|Fc gamma R-mediated phagocytosis|Regulation of actin cytoskeleton|Bacterial invasion of epithelial cells|Pathogenic Escherichia coli infection|Shigellosis|Salmonella infection|Yersinia infection
ACTR3C	47.5836	67.6646	27.5026	0.406524	-1.29859	0.012677	0.0446401	Down	0.0335264	0.0173256	0.0423247	0.13083	0.0968998	0.107627	653857	actin related protein 3C	GO:0003674,GO:0005524,GO:0008150,GO:0051015,GO:0070062	molecular_function|ATP binding|biological_process|actin filament binding|extracellular exosome	hsa04144,hsa04530,hsa04666,hsa04810,hsa05100,hsa05130,hsa05131,hsa05132,hsa05135	Endocytosis|Tight junction|Fc gamma R-mediated phagocytosis|Regulation of actin cytoskeleton|Bacterial invasion of epithelial cells|Pathogenic Escherichia coli infection|Shigellosis|Salmonella infection|Yersinia infection
ACTR5	214.67	234.8	194.54	0.828368	-0.271656	0.33348	0.5196	Down	1.76041	1.55441	2.13695	3.12606	2.57135	3.87051	79913	actin related protein 5	GO:0005515,GO:0005634,GO:0005654,GO:0005737,GO:0006302,GO:0006310,GO:0006355,GO:0016579,GO:0031011,GO:0043044,GO:0070914	protein binding|nucleus|nucleoplasm|cytoplasm|double-strand break repair|DNA recombination|regulation of transcription, DNA-templated|protein deubiquitination|Ino80 complex|ATP-dependent chromatin remodeling|UV-damage excision repair
ACTR6	388.676	456.625	320.727	0.702384	-0.509669	0.0235609	0.0733417	Down	3.69174	5.60185	4.00302	8.84531	9.9647	8.3905	64431	actin related protein 6	GO:0000812,GO:0005515,GO:0005634,GO:0005737,GO:0005856,GO:0031491,GO:0043486	Swr1 complex|protein binding|nucleus|cytoplasm|cytoskeleton|nucleosome binding|histone exchange
ACTR8	888.313	734.755	1041.87	1.41802	0.503879	0.000351169	0.0022577	Up	1.83559	2.31144	2.16999	2.245	2.07737	2.10378	93973	actin related protein 8	GO:0005515,GO:0005524,GO:0005634,GO:0005654,GO:0005813,GO:0006302,GO:0006310,GO:0006355,GO:0007049,GO:0016579,GO:0031011,GO:0043044,GO:0051301	protein binding|ATP binding|nucleus|nucleoplasm|centrosome|double-strand break repair|DNA recombination|regulation of transcription, DNA-templated|cell cycle|protein deubiquitination|Ino80 complex|ATP-dependent chromatin remodeling|cell division
ACTRT3	57.4264	28.4252	86.4275	3.04246	1.60524	7.52e-05	0.000603741	Up	1.0943	1.41823	1.20003	0.595607	0.671889	0.491631	84517	actin related protein T3	GO:0005634,GO:0005737,GO:0005856	nucleus|cytoplasm|cytoskeleton
ACVR1	1698.57	1169.08	2228.05	1.90559	0.930235	8.81e-10	2.28e-08	Up	13.2511	13.0747	14.3089	10.2772	9.42858	11.2671	90	activin A receptor type 1	GO:0000082,GO:0001525,GO:0001569,GO:0001701,GO:0001702,GO:0001707,GO:0001755,GO:0002526,GO:0003143,GO:0003148,GO:0003181,GO:0003183,GO:0003203,GO:0003274,GO:0003289,GO:0004672,GO:0004674,GO:0004675,GO:0005025,GO:0005515,GO:0005524,GO:0005886,GO:0005887,GO:0006468,GO:0007179,GO:0007281,GO:0007368,GO:0007507,GO:0009953,GO:0009968,GO:0010862,GO:0016361,GO:0017046,GO:0018107,GO:0030278,GO:0030335,GO:…	G1/S transition of mitotic cell cycle|angiogenesis|branching involved in blood vessel morphogenesis|in utero embryonic development|gastrulation with mouth forming second|mesoderm formation|neural crest cell migration|acute inflammatory response|embryonic heart tube morphogenesis|outflow tract septum morphogenesis|atrioventricular valve morphogenesis|mitral valve morphogenesis|endocardial cushion …	hsa04060,hsa04350,hsa04550,hsa05418	Cytokine-cytokine receptor interaction|TGF-beta signaling pathway|Signaling pathways regulating pluripotency of stem cells|Fluid shear stress and atherosclerosis
ACVR1B	1656.31	2117.22	1195.4	0.564653	-0.824564	7.84e-05	0.000626679	Down	3.92401	6.82376	5.20267	11.4583	14.7025	14.2263	91	activin A receptor type 1B	GO:0000082,GO:0001701,GO:0001942,GO:0004674,GO:0004675,GO:0005515,GO:0005524,GO:0005829,GO:0005886,GO:0005887,GO:0006355,GO:0006468,GO:0007165,GO:0007178,GO:0007399,GO:0007417,GO:0009986,GO:0010629,GO:0010862,GO:0016361,GO:0017002,GO:0018107,GO:0019838,GO:0030308,GO:0031625,GO:0032924,GO:0032927,GO:0034711,GO:0038092,GO:0043235,GO:0045648,GO:0045944,GO:0046332,GO:0046545,GO:0046777,GO:0046872,GO:…	G1/S transition of mitotic cell cycle|in utero embryonic development|hair follicle development|protein serine/threonine kinase activity|transmembrane receptor protein serine/threonine kinase activity|protein binding|ATP binding|cytosol|plasma membrane|integral component of plasma membrane|regulation of transcription, DNA-templated|protein phosphorylation|signal transduction|transmembrane receptor…	hsa04060,hsa04350,hsa04550	Cytokine-cytokine receptor interaction|TGF-beta signaling pathway|Signaling pathways regulating pluripotency of stem cells
ACVR1C	33.9459	36.5356	31.3562	0.859004	-0.219263	0.820335	0.902395	Down	0.00553325	0.169367	0.0862894	0.216414	0.0688907	0.134422	130399	activin A receptor type 1C	GO:0001834,GO:0002021,GO:0004674,GO:0005524,GO:0005886,GO:0006468,GO:0007399,GO:0009749,GO:0016361,GO:0019838,GO:0019915,GO:0030154,GO:0030262,GO:0032868,GO:0032924,GO:0038092,GO:0038100,GO:0043065,GO:0043235,GO:0043280,GO:0046676,GO:0046872,GO:0048179,GO:0071363,GO:1901164,GO:1901383	trophectodermal cell proliferation|response to dietary excess|protein serine/threonine kinase activity|ATP binding|plasma membrane|protein phosphorylation|nervous system development|response to glucose|activin receptor activity, type I|growth factor binding|lipid storage|cell differentiation|apoptotic nuclear changes|response to insulin|activin receptor signaling pathway|nodal signaling pathway|n…	hsa04060,hsa04350,hsa04550	Cytokine-cytokine receptor interaction|TGF-beta signaling pathway|Signaling pathways regulating pluripotency of stem cells
ACVR2A	642.979	730.636	555.322	0.760003	-0.395923	0.0706088	0.172648	Down	2.23884	2.915	2.21194	4.25319	5.5633	4.16084	92	activin A receptor type 2A	GO:0001702,GO:0001934,GO:0004674,GO:0004675,GO:0005515,GO:0005524,GO:0005737,GO:0005886,GO:0005887,GO:0006468,GO:0007178,GO:0007283,GO:0007368,GO:0007498,GO:0009952,GO:0009986,GO:0010862,GO:0015026,GO:0017002,GO:0019838,GO:0030165,GO:0030501,GO:0030509,GO:0032924,GO:0032927,GO:0034673,GO:0034711,GO:0042713,GO:0043084,GO:0043235,GO:0043621,GO:0045648,GO:0045669,GO:0045944,GO:0046872,GO:0048179,GO:…	gastrulation with mouth forming second|positive regulation of protein phosphorylation|protein serine/threonine kinase activity|transmembrane receptor protein serine/threonine kinase activity|protein binding|ATP binding|cytoplasm|plasma membrane|integral component of plasma membrane|protein phosphorylation|transmembrane receptor protein serine/threonine kinase signaling pathway|spermatogenesis|det…	hsa04060,hsa04350,hsa04550,hsa05418	Cytokine-cytokine receptor interaction|TGF-beta signaling pathway|Signaling pathways regulating pluripotency of stem cells|Fluid shear stress and atherosclerosis
ACVR2B	261.406	271.154	251.658	0.928625	-0.106833	0.692303	0.820737	Down	0.239684	0.3408	0.427794	0.58316	0.420884	0.551985	93	activin A receptor type 2B	GO:0000122,GO:0001946,GO:0001974,GO:0004674,GO:0005515,GO:0005524,GO:0005737,GO:0005886,GO:0005887,GO:0006355,GO:0006468,GO:0007165,GO:0007178,GO:0009952,GO:0016362,GO:0017002,GO:0019838,GO:0030501,GO:0030509,GO:0032924,GO:0032927,GO:0032991,GO:0043235,GO:0045669,GO:0046872,GO:0048179,GO:0048185,GO:0060836,GO:0060840,GO:0060841,GO:0061298,GO:0071363,GO:0120163	negative regulation of transcription by RNA polymerase II|lymphangiogenesis|blood vessel remodeling|protein serine/threonine kinase activity|protein binding|ATP binding|cytoplasm|plasma membrane|integral component of plasma membrane|regulation of transcription, DNA-templated|protein phosphorylation|signal transduction|transmembrane receptor protein serine/threonine kinase signaling pathway|anteri…	hsa04060,hsa04350,hsa04550,hsa05418	Cytokine-cytokine receptor interaction|TGF-beta signaling pathway|Signaling pathways regulating pluripotency of stem cells|Fluid shear stress and atherosclerosis
ACVRL1	2322.66	2434.11	2211.21	0.908572	-0.138326	0.465468	0.644062	Down	8.4692	12.9046	15.0596	18.5155	19.1968	19.5722	94	activin A receptor like type 1	GO:0001525,GO:0001936,GO:0001946,GO:0001955,GO:0001974,GO:0002043,GO:0003203,GO:0004674,GO:0004675,GO:0005024,GO:0005025,GO:0005515,GO:0005524,GO:0005886,GO:0005887,GO:0006275,GO:0006355,GO:0006468,GO:0007162,GO:0007165,GO:0007179,GO:0007507,GO:0008015,GO:0008217,GO:0008285,GO:0009953,GO:0009986,GO:0010596,GO:0010629,GO:0010862,GO:0016361,GO:0019901,GO:0030308,GO:0030336,GO:0030509,GO:0030513,GO:…	angiogenesis|regulation of endothelial cell proliferation|lymphangiogenesis|blood vessel maturation|blood vessel remodeling|blood vessel endothelial cell proliferation involved in sprouting angiogenesis|endocardial cushion morphogenesis|protein serine/threonine kinase activity|transmembrane receptor protein serine/threonine kinase activity|transforming growth factor beta-activated receptor activi…	hsa04060	Cytokine-cytokine receptor interaction
ACY1	12.1953	19.2417	5.14889	0.267713	-1.90124	0.0446027	0.121647	Down	0.0530325	0.157408	0.0551351	0.373134	0.70429	0.322087	95	aminoacylase 1	GO:0004046,GO:0005515,GO:0005829,GO:0006520,GO:0006805,GO:0042802,GO:0046872,GO:0070062	aminoacylase activity|protein binding|cytosol|cellular amino acid metabolic process|xenobiotic metabolic process|identical protein binding|metal ion binding|extracellular exosome	hsa00220	Arginine biosynthesis
ACY3	4.50978	7.16022	1.85934	0.259118	-1.94832	0.323247	0.509117	Down	0.0179434	0.0798877	0	0.490144	0.0223401	0.0217955	91703	aminoacylase 3	GO:0003674,GO:0004046,GO:0005515,GO:0005829,GO:0006805,GO:0008150,GO:0016032,GO:0016324,GO:0016788,GO:0016811,GO:0042802,GO:0046872,GO:0070062	molecular_function|aminoacylase activity|protein binding|cytosol|xenobiotic metabolic process|biological_process|viral process|apical plasma membrane|hydrolase activity, acting on ester bonds|hydrolase activity, acting on carbon-nitrogen (but not peptide) bonds, in linear amides|identical protein binding|metal ion binding|extracellular exosome
ACYP1	60.2068	84.8785	35.5351	0.418837	-1.25554	0.00445168	0.0190197	Down	0.814602	1.0686	1.08887	2.31187	3.62216	4.27597	97	acylphosphatase 1	GO:0003998,GO:0006796	acylphosphatase activity|phosphate-containing compound metabolic process	hsa00620	Pyruvate metabolism
ACYP2	203.401	265.34	141.463	0.533222	-0.907193	0.00150501	0.00776028	Down	0.388448	0.703135	0.51399	1.39335	1.23106	1.68718	98	acylphosphatase 2	GO:0003998,GO:0005515,GO:0006796,GO:0042802	acylphosphatase activity|protein binding|phosphate-containing compound metabolic process|identical protein binding	hsa00620	Pyruvate metabolism
ADA	794.751	826.721	762.781	0.922829	-0.115865	0.768257	0.869964	Down	5.14041	14.8909	17.5645	16.736	14.0716	26.6029	100	adenosine deaminase	GO:0001666,GO:0001821,GO:0001829,GO:0001883,GO:0001889,GO:0001890,GO:0002314,GO:0002636,GO:0002686,GO:0002906,GO:0004000,GO:0005515,GO:0005615,GO:0005764,GO:0005829,GO:0005886,GO:0006154,GO:0006157,GO:0007155,GO:0007568,GO:0008270,GO:0009168,GO:0009897,GO:0009986,GO:0010460,GO:0016020,GO:0030054,GO:0030890,GO:0032261,GO:0032839,GO:0033089,GO:0033197,GO:0033632,GO:0042110,GO:0042323,GO:0042493,GO:…	response to hypoxia|histamine secretion|trophectodermal cell differentiation|purine nucleoside binding|liver development|placenta development|germinal center B cell differentiation|positive regulation of germinal center formation|negative regulation of leukocyte migration|negative regulation of mature B cell apoptotic process|adenosine deaminase activity|protein binding|extracellular space|lysoso…	hsa00230,hsa05340	Purine metabolism|Primary immunodeficiency
ADA2	2093.29	2116.51	2070.08	0.978053	-0.0320149	0.935431	0.965844	Down	8.55231	7.14397	8.58182	21.3867	8.35665	6.51028	51816	adenosine deaminase 2	GO:0004000,GO:0005576,GO:0005615,GO:0006154,GO:0007165,GO:0007275,GO:0008083,GO:0008201,GO:0008270,GO:0031685,GO:0035578,GO:0042803,GO:0043312,GO:0043394,GO:0044267,GO:0046103	adenosine deaminase activity|extracellular region|extracellular space|adenosine catabolic process|signal transduction|multicellular organism development|growth factor activity|heparin binding|zinc ion binding|adenosine receptor binding|azurophil granule lumen|protein homodimerization activity|neutrophil degranulation|proteoglycan binding|cellular protein metabolic process|inosine biosynthetic pro…	hsa00230	Purine metabolism
ADAD2	2.7898	4.19444	1.38516	0.334843	-1.57844	0.451558	0.631439	Down	0	0	0.0460108	0.0824254	0.0688755	0.0403178	161931	adenosine deaminase domain containing 2	GO:0003725,GO:0003726,GO:0005730,GO:0005737,GO:0006382,GO:0006396,GO:0008251	double-stranded RNA binding|double-stranded RNA adenosine deaminase activity|nucleolus|cytoplasm|adenosine to inosine editing|RNA processing|tRNA-specific adenosine deaminase activity
ADAL	154.667	146.892	162.442	1.10527	0.144393	0.744668	0.855091	Up	1.00757	0.894344	1.04089	1.43316	0.579592	1.88229	161823	adenosine deaminase like	GO:0004000,GO:0005829,GO:0006154,GO:0009117,GO:0017144,GO:0043101,GO:0046103,GO:0046872	adenosine deaminase activity|cytosol|adenosine catabolic process|nucleotide metabolic process|drug metabolic process|purine-containing compound salvage|inosine biosynthetic process|metal ion binding
ADAM10	2224.81	1791.35	2658.26	1.48391	0.569402	0.00106221	0.00580248	Up	5.53378	5.54417	5.65434	6.289	5.38957	4.69422	102	ADAM metallopeptidase domain 10	GO:0000139,GO:0001701,GO:0004175,GO:0004222,GO:0005102,GO:0005178,GO:0005515,GO:0005634,GO:0005737,GO:0005788,GO:0005794,GO:0005798,GO:0005802,GO:0005886,GO:0005912,GO:0005925,GO:0006468,GO:0006509,GO:0007162,GO:0007219,GO:0007229,GO:0007267,GO:0007283,GO:0008021,GO:0008237,GO:0008284,GO:0008593,GO:0009986,GO:0010629,GO:0010820,GO:0014069,GO:0016020,GO:0016021,GO:0016485,GO:0017124,GO:0019901,GO:…	Golgi membrane|in utero embryonic development|endopeptidase activity|metalloendopeptidase activity|signaling receptor binding|integrin binding|protein binding|nucleus|cytoplasm|endoplasmic reticulum lumen|Golgi apparatus|Golgi-associated vesicle|trans-Golgi network|plasma membrane|adherens junction|focal adhesion|protein phosphorylation|membrane protein ectodomain proteolysis|negative regulation …	hsa05010,hsa05120	Alzheimer disease|Epithelial cell signaling in Helicobacter pylori infection
ADAM11	16.7796	11.291	22.2681	1.96986	0.978095	0.301883	0.487352	Up	0.0833496	0.191002	0.0407784	0.0243506	0.0854601	0.119109	4185	ADAM metallopeptidase domain 11	GO:0004222,GO:0005178,GO:0005886,GO:0006508,GO:0007229,GO:0008237,GO:0016021,GO:0062023	metalloendopeptidase activity|integrin binding|plasma membrane|proteolysis|integrin-mediated signaling pathway|metallopeptidase activity|integral component of membrane|collagen-containing extracellular matrix
ADAM12	23589	1300.63	45877.4	35.2728	5.14048	1.01e-05	0.00010567	Up	110.636	105.743	80.0434	10.6784	1.01557	0.652215	8038	ADAM metallopeptidase domain 12	GO:0004222,GO:0005515,GO:0005576,GO:0005654,GO:0005886,GO:0006508,GO:0007155,GO:0007520,GO:0008237,GO:0016021,GO:0017124,GO:0030198,GO:0045766,GO:0046872	metalloendopeptidase activity|protein binding|extracellular region|nucleoplasm|plasma membrane|proteolysis|cell adhesion|myoblast fusion|metallopeptidase activity|integral component of membrane|SH3 domain binding|extracellular matrix organization|positive regulation of angiogenesis|metal ion binding
ADAM15	5228.08	6569.85	3886.32	0.591551	-0.757425	0.000477346	0.00295169	Down	22.8978	33.8067	29.9199	51.2023	81.1224	77.6501	8751	ADAM metallopeptidase domain 15	GO:0001525,GO:0001669,GO:0001953,GO:0002418,GO:0004222,GO:0005178,GO:0005515,GO:0005615,GO:0005886,GO:0005912,GO:0006508,GO:0006915,GO:0007160,GO:0007229,GO:0008237,GO:0008584,GO:0009986,GO:0016021,GO:0017124,GO:0022617,GO:0030198,GO:0030308,GO:0030336,GO:0030574,GO:0031514,GO:0042246,GO:0045087,GO:0046872,GO:0060317,GO:0070062,GO:1900121,GO:1904628,GO:1990910	angiogenesis|acrosomal vesicle|negative regulation of cell-matrix adhesion|immune response to tumor cell|metalloendopeptidase activity|integrin binding|protein binding|extracellular space|plasma membrane|adherens junction|proteolysis|apoptotic process|cell-matrix adhesion|integrin-mediated signaling pathway|metallopeptidase activity|male gonad development|cell surface|integral component of membra…
ADAM17	1049.89	926.853	1172.93	1.26556	0.33978	0.0682859	0.168618	Up	3.81875	4.6684	4.11459	4.97462	5.40428	3.99089	6868	ADAM metallopeptidase domain 17	GO:0001666,GO:0001934,GO:0002446,GO:0002467,GO:0002690,GO:0004175,GO:0004222,GO:0005112,GO:0005138,GO:0005178,GO:0005515,GO:0005737,GO:0005829,GO:0005886,GO:0005887,GO:0005911,GO:0005925,GO:0006508,GO:0006509,GO:0007155,GO:0007173,GO:0007219,GO:0007220,GO:0008233,GO:0008237,GO:0008284,GO:0009986,GO:0010820,GO:0015629,GO:0016020,GO:0016324,GO:0016485,GO:0017124,GO:0030165,GO:0030183,GO:0030307,GO:…	response to hypoxia|positive regulation of protein phosphorylation|neutrophil mediated immunity|germinal center formation|positive regulation of leukocyte chemotaxis|endopeptidase activity|metalloendopeptidase activity|Notch binding|interleukin-6 receptor binding|integrin binding|protein binding|cytoplasm|cytosol|plasma membrane|integral component of plasma membrane|cell-cell junction|focal adhes…	hsa04330,hsa05010,hsa05120,hsa05171	Notch signaling pathway|Alzheimer disease|Epithelial cell signaling in Helicobacter pylori infection|Coronavirus disease - COVID-19
ADAM19	1062.18	545.296	1579.06	2.89612	1.53412	2.07e-06	2.54e-05	Up	4.02498	7.27195	6.3671	4.27405	2.61372	1.81406	8728	ADAM metallopeptidase domain 19	GO:0001890,GO:0004222,GO:0005515,GO:0005634,GO:0005794,GO:0005886,GO:0006509,GO:0010628,GO:0016021,GO:0016485,GO:0017124,GO:0030198,GO:0042987,GO:0046872,GO:0062023,GO:1902945,GO:2000049	placenta development|metalloendopeptidase activity|protein binding|nucleus|Golgi apparatus|plasma membrane|membrane protein ectodomain proteolysis|positive regulation of gene expression|integral component of membrane|protein processing|SH3 domain binding|extracellular matrix organization|amyloid precursor protein catabolic process|metal ion binding|collagen-containing extracellular matrix|metallo…
ADAM20	7.04555	4.40995	9.68114	2.19542	1.1345	0.483099	0.657458	Up	0	0.0331915	0.0213142	0.00231413	0.00696134	0.0249026	8748	ADAM metallopeptidase domain 20	GO:0004222,GO:0005886,GO:0006508,GO:0007338,GO:0007339,GO:0008237,GO:0008584,GO:0009897,GO:0016021,GO:0046872,GO:1990913	metalloendopeptidase activity|plasma membrane|proteolysis|single fertilization|binding of sperm to zona pellucida|metallopeptidase activity|male gonad development|external side of plasma membrane|integral component of membrane|metal ion binding|sperm head plasma membrane
ADAM21	1.38418	2.03072	0.737638	0.362305	-1.46472	0.657916	0.796763	Down	0.00946317	0	0.00983836	0	0	0.080463	8747	ADAM metallopeptidase domain 21	GO:0004222,GO:0005515,GO:0005886,GO:0006508,GO:0007338,GO:0007339,GO:0008237,GO:0008584,GO:0009897,GO:0016021,GO:0046872,GO:1990913	metalloendopeptidase activity|protein binding|plasma membrane|proteolysis|single fertilization|binding of sperm to zona pellucida|metallopeptidase activity|male gonad development|external side of plasma membrane|integral component of membrane|metal ion binding|sperm head plasma membrane
ADAM22	245.736	279.038	212.433	0.761808	-0.3925	0.240805	0.420851	Down	0.388434	0.879475	0.790411	1.62414	1.1243	1.08479	53616	ADAM metallopeptidase domain 22	GO:0004222,GO:0005178,GO:0005515,GO:0005886,GO:0006508,GO:0007155,GO:0007162,GO:0007417,GO:0008344,GO:0016021,GO:0022011,GO:0030424,GO:0098978,GO:0099061,GO:0099645	metalloendopeptidase activity|integrin binding|protein binding|plasma membrane|proteolysis|cell adhesion|negative regulation of cell adhesion|central nervous system development|adult locomotory behavior|integral component of membrane|myelination in peripheral nervous system|axon|glutamatergic synapse|integral component of postsynaptic density membrane|neurotransmitter receptor localization to pos…
ADAM23	504.464	287.013	721.915	2.51539	1.33078	2.17e-05	0.00020354	Up	3.09165	2.36065	2.48059	1.76203	1.85422	0.999221	8745	ADAM metallopeptidase domain 23	GO:0004222,GO:0005178,GO:0005515,GO:0005576,GO:0005886,GO:0005887,GO:0006508,GO:0007155,GO:0007417,GO:0008237,GO:0098978,GO:0099056,GO:1990830	metalloendopeptidase activity|integrin binding|protein binding|extracellular region|plasma membrane|integral component of plasma membrane|proteolysis|cell adhesion|central nervous system development|metallopeptidase activity|glutamatergic synapse|integral component of presynaptic membrane|cellular response to leukemia inhibitory factor
ADAM28	206.409	166.678	246.139	1.4763	0.561985	0.207032	0.378484	Up	0.994689	0.450491	0.920015	1.15413	0.508179	0.708271	10863	ADAM metallopeptidase domain 28	GO:0004175,GO:0004222,GO:0005515,GO:0005576,GO:0005739,GO:0005886,GO:0006508,GO:0007283,GO:0008237,GO:0016021,GO:0046872	endopeptidase activity|metalloendopeptidase activity|protein binding|extracellular region|mitochondrion|plasma membrane|proteolysis|spermatogenesis|metallopeptidase activity|integral component of membrane|metal ion binding
ADAM32	50.941	35.342	66.5401	1.88327	0.913238	0.106802	0.235541	Up	0.341384	0.626962	0.683218	0.64641	0.201891	0.404305	203102	ADAM metallopeptidase domain 32	GO:0004222,GO:0005515,GO:0006508,GO:0007155,GO:0007339,GO:0016021	metalloendopeptidase activity|protein binding|proteolysis|cell adhesion|binding of sperm to zona pellucida|integral component of membrane
ADAM33	1924	2223.41	1624.58	0.730822	-0.452408	0.0342748	0.0985598	Down	6.20801	10.2507	11.9558	19.9513	18.0397	17.4242	80332	ADAM metallopeptidase domain 33	GO:0004222,GO:0006508,GO:0008270,GO:0016021	metalloendopeptidase activity|proteolysis|zinc ion binding|integral component of membrane
ADAM8	377.478	384.015	370.942	0.966116	-0.0497311	0.892135	0.943852	Down	2.23994	1.4856	3.25613	4.87325	2.97801	2.64857	101	ADAM metallopeptidase domain 8	GO:0000902,GO:0001525,GO:0002102,GO:0002523,GO:0002675,GO:0002693,GO:0004222,GO:0004252,GO:0005509,GO:0005515,GO:0005737,GO:0005886,GO:0005887,GO:0006508,GO:0006954,GO:0008237,GO:0008270,GO:0009986,GO:0010954,GO:0022407,GO:0022617,GO:0032010,GO:0032127,GO:0033089,GO:0035579,GO:0042581,GO:0043312,GO:0043406,GO:0043524,GO:0043621,GO:0045089,GO:0045780,GO:0045785,GO:0048247,GO:0050714,GO:0050839,GO:…	cell morphogenesis|angiogenesis|podosome|leukocyte migration involved in inflammatory response|positive regulation of acute inflammatory response|positive regulation of cellular extravasation|metalloendopeptidase activity|serine-type endopeptidase activity|calcium ion binding|protein binding|cytoplasm|plasma membrane|integral component of plasma membrane|proteolysis|inflammatory response|metallop…
ADAM9	2560.56	1792.36	3328.77	1.85732	0.893221	7.27e-06	7.85e-05	Up	15.588	20.4523	18.3984	15.788	15.6395	10.7514	8754	ADAM metallopeptidase domain 9	GO:0000186,GO:0004222,GO:0005080,GO:0005178,GO:0005515,GO:0005518,GO:0005615,GO:0005925,GO:0006509,GO:0007155,GO:0007160,GO:0007179,GO:0007229,GO:0008237,GO:0009986,GO:0010042,GO:0016021,GO:0016477,GO:0017124,GO:0030216,GO:0030335,GO:0031233,GO:0031293,GO:0033627,GO:0033630,GO:0033631,GO:0034241,GO:0034612,GO:0042117,GO:0042542,GO:0043236,GO:0046872,GO:0050714,GO:0051044,GO:0051384,GO:0051549,GO:…	activation of MAPKK activity|metalloendopeptidase activity|protein kinase C binding|integrin binding|protein binding|collagen binding|extracellular space|focal adhesion|membrane protein ectodomain proteolysis|cell adhesion|cell-matrix adhesion|transforming growth factor beta receptor signaling pathway|integrin-mediated signaling pathway|metallopeptidase activity|cell surface|response to manganese…
ADAMDEC1	216.805	56.854	376.756	6.62643	2.72823	0.0479653	0.128752	Up	6.75029	1.6239	2.08294	2.06665	0.307007	0.0499204	27299	ADAM like decysin 1	GO:0004222,GO:0006508,GO:0006955,GO:0007162,GO:0008270,GO:0062023	metalloendopeptidase activity|proteolysis|immune response|negative regulation of cell adhesion|zinc ion binding|collagen-containing extracellular matrix
ADAMTS1	2021.29	1095.92	2946.67	2.68901	1.42708	1.09e-11	4.03e-10	Up	12.3529	13.4643	14.9128	8.60506	7.8283	5.4419	9510	ADAM metallopeptidase with thrombospondin type 1 motif 1	GO:0001542,GO:0001822,GO:0004222,GO:0005515,GO:0005604,GO:0006508,GO:0007229,GO:0008201,GO:0008237,GO:0008270,GO:0008285,GO:0016525,GO:0030198,GO:0031012,GO:0031410,GO:0060347,GO:0062023,GO:1900087,GO:1904707,GO:1904754	ovulation from ovarian follicle|kidney development|metalloendopeptidase activity|protein binding|basement membrane|proteolysis|integrin-mediated signaling pathway|heparin binding|metallopeptidase activity|zinc ion binding|negative regulation of cell population proliferation|negative regulation of angiogenesis|extracellular matrix organization|extracellular matrix|cytoplasmic vesicle|heart trabecu…
ADAMTS10	928.831	764.506	1093.16	1.43018	0.516196	0.0107685	0.0390895	Up	5.45032	5.6787	7.35466	6.5767	6.86669	5.20019	81794	ADAM metallopeptidase with thrombospondin type 1 motif 10	GO:0001527,GO:0003674,GO:0004222,GO:0005515,GO:0006508,GO:0008150,GO:0030198,GO:0031012,GO:0046872,GO:0062023	microfibril|molecular_function|metalloendopeptidase activity|protein binding|proteolysis|biological_process|extracellular matrix organization|extracellular matrix|metal ion binding|collagen-containing extracellular matrix
ADAMTS12	2239.33	485.588	3993.07	8.22363	3.03978	2.55e-25	6.51e-23	Up	8.59741	14.3449	8.33541	2.4845	1.70492	1.27645	81792	ADAM metallopeptidase with thrombospondin type 1 motif 12	GO:0004222,GO:0005515,GO:0007160,GO:0016477,GO:0030167,GO:0030198,GO:0031012,GO:0032331,GO:0046872,GO:0050727,GO:0051603,GO:0071347,GO:0071356,GO:0071773,GO:1901509,GO:1902203,GO:1902548,GO:2001113	metalloendopeptidase activity|protein binding|cell-matrix adhesion|cell migration|proteoglycan catabolic process|extracellular matrix organization|extracellular matrix|negative regulation of chondrocyte differentiation|metal ion binding|regulation of inflammatory response|proteolysis involved in cellular protein catabolic process|cellular response to interleukin-1|cellular response to tumor necro…
ADAMTS13	64.206	59.634	68.7781	1.15399	0.206625	0.721186	0.839545	Up	0.22646	0.280069	0.322638	0.12497	0.532573	0.371863	11093	ADAM metallopeptidase with thrombospondin type 1 motif 13	GO:0004222,GO:0005178,GO:0005509,GO:0005515,GO:0005615,GO:0005788,GO:0006508,GO:0007160,GO:0007229,GO:0008237,GO:0008270,GO:0009100,GO:0009636,GO:0009986,GO:0014075,GO:0016485,GO:0030168,GO:0030198,GO:0031012,GO:0035864,GO:0043171,GO:0071222,GO:0071346,GO:0071353,GO:0071356	metalloendopeptidase activity|integrin binding|calcium ion binding|protein binding|extracellular space|endoplasmic reticulum lumen|proteolysis|cell-matrix adhesion|integrin-mediated signaling pathway|metallopeptidase activity|zinc ion binding|glycoprotein metabolic process|response to toxic substance|cell surface|response to amine|protein processing|platelet activation|extracellular matrix organi…
ADAMTS14	1056.27	64.5136	2048.03	31.7654	4.98938	6.7e-33	4.02e-30	Up	6.9299	7.67778	8.80245	0.594776	0.342931	0.12607	140766	ADAM metallopeptidase with thrombospondin type 1 motif 14	GO:0004222,GO:0005576,GO:0006508,GO:0030198,GO:0030199,GO:0030574,GO:0031012,GO:0046872	metalloendopeptidase activity|extracellular region|proteolysis|extracellular matrix organization|collagen fibril organization|collagen catabolic process|extracellular matrix|metal ion binding
ADAMTS15	743.656	875.901	611.411	0.698211	-0.518264	0.111291	0.242549	Down	1.36733	3.2268	2.55961	6.074	5.16702	3.26329	170689	ADAM metallopeptidase with thrombospondin type 1 motif 15	GO:0004222,GO:0005615,GO:0006508,GO:0008201,GO:0008270,GO:0009986,GO:0030198,GO:0031012,GO:0050840,GO:0062023	metalloendopeptidase activity|extracellular space|proteolysis|heparin binding|zinc ion binding|cell surface|extracellular matrix organization|extracellular matrix|extracellular matrix binding|collagen-containing extracellular matrix
ADAMTS16	597.156	45.3671	1148.94	25.3197	4.66219	1.38e-07	2.26e-06	Up	5.9365	5.2749	5.15717	0.6434	0.0501094	0.256661	170690	ADAM metallopeptidase with thrombospondin type 1 motif 16	GO:0001658,GO:0003073,GO:0004222,GO:0006508,GO:0030198,GO:0031012,GO:0046872,GO:0048232,GO:1902017	branching involved in ureteric bud morphogenesis|regulation of systemic arterial blood pressure|metalloendopeptidase activity|proteolysis|extracellular matrix organization|extracellular matrix|metal ion binding|male gamete generation|regulation of cilium assembly
ADAMTS17	343.392	149.629	537.156	3.59174	1.84468	4.66e-10	1.28e-08	Up	0.504665	0.610184	0.603606	0.16913	0.321112	0.198006	170691	ADAM metallopeptidase with thrombospondin type 1 motif 17	GO:0004222,GO:0006508,GO:0030198,GO:0031012,GO:0046872	metalloendopeptidase activity|proteolysis|extracellular matrix organization|extracellular matrix|metal ion binding
ADAMTS18	167.221	32.7928	301.649	9.19804	3.20133	0.0124725	0.0440674	Up	1.6261	0.865403	1.25638	0.54613	0.0221262	0.0377768	170692	ADAM metallopeptidase with thrombospondin type 1 motif 18	GO:0001654,GO:0004222,GO:0006508,GO:0030198,GO:0031012,GO:0046872,GO:0090331	eye development|metalloendopeptidase activity|proteolysis|extracellular matrix organization|extracellular matrix|metal ion binding|negative regulation of platelet aggregation
ADAMTS19	4.64596	6.00965	3.28227	0.547188	-0.869892	0.61349	0.763528	Down	0	0.0248216	0.00289808	0.0380726	0.0242942	0.00677198	171019	ADAM metallopeptidase with thrombospondin type 1 motif 19	GO:0004222,GO:0006508,GO:0030198,GO:0031012,GO:0046872	metalloendopeptidase activity|proteolysis|extracellular matrix organization|extracellular matrix|metal ion binding
ADAMTS2	17083.5	3659.84	30507.2	8.3359	3.05934	6.72e-44	1.61e-40	Up	97.8793	84.7296	115.018	19.0551	19.5851	13.1381	9509	ADAM metallopeptidase with thrombospondin type 1 motif 2	GO:0004222,GO:0005576,GO:0007283,GO:0008237,GO:0008270,GO:0016485,GO:0030198,GO:0030199,GO:0030324,GO:0030574,GO:0031012,GO:0043588,GO:0062023	metalloendopeptidase activity|extracellular region|spermatogenesis|metallopeptidase activity|zinc ion binding|protein processing|extracellular matrix organization|collagen fibril organization|lung development|collagen catabolic process|extracellular matrix|skin development|collagen-containing extracellular matrix
ADAMTS20	14.1663	0.596663	27.7359	46.4489	5.53757	0.000492537	0.00302774	Up	0.146963	0.0145402	0.0848831	0.00811	0	0	80070	ADAM metallopeptidase with thrombospondin type 1 motif 20	GO:0004222,GO:0005615,GO:0006508,GO:0008270,GO:0009967,GO:0030198,GO:0031012,GO:0043066,GO:0045636,GO:0062023	metalloendopeptidase activity|extracellular space|proteolysis|zinc ion binding|positive regulation of signal transduction|extracellular matrix organization|extracellular matrix|negative regulation of apoptotic process|positive regulation of melanocyte differentiation|collagen-containing extracellular matrix
ADAMTS3	84.1744	32.0466	136.302	4.25429	2.08892	2.11e-06	2.58e-05	Up	0.471007	0.559999	0.352422	0.208232	0.164375	0.099688	9508	ADAM metallopeptidase with thrombospondin type 1 motif 3	GO:0001701,GO:0004175,GO:0004222,GO:0005515,GO:0005576,GO:0005615,GO:0008201,GO:0008270,GO:0010573,GO:0016485,GO:0030198,GO:0030199,GO:0030574,GO:0031012,GO:0032964,GO:0062023,GO:0070062,GO:0097435,GO:1900748	in utero embryonic development|endopeptidase activity|metalloendopeptidase activity|protein binding|extracellular region|extracellular space|heparin binding|zinc ion binding|vascular endothelial growth factor production|protein processing|extracellular matrix organization|collagen fibril organization|collagen catabolic process|extracellular matrix|collagen biosynthetic process|collagen-containing…
ADAMTS4	678.593	100.757	1256.43	12.4683	3.64019	3.53e-24	7.43e-22	Up	3.48181	2.45244	3.14573	0.56624	0.236046	0.267636	9507	ADAM metallopeptidase with thrombospondin type 1 motif 4	GO:0001501,GO:0002020,GO:0004222,GO:0005515,GO:0005576,GO:0005615,GO:0006508,GO:0008233,GO:0008237,GO:0016607,GO:0022617,GO:0030198,GO:0031012,GO:0046872,GO:0062023	skeletal system development|protease binding|metalloendopeptidase activity|protein binding|extracellular region|extracellular space|proteolysis|peptidase activity|metallopeptidase activity|nuclear speck|extracellular matrix disassembly|extracellular matrix organization|extracellular matrix|metal ion binding|collagen-containing extracellular matrix
ADAMTS5	1194.03	862.345	1525.71	1.7696	0.823427	0.00159002	0.00810672	Up	2.16336	4.4815	4.58486	3.37566	2.99831	2.62472	11096	ADAM metallopeptidase with thrombospondin type 1 motif 5	GO:0004222,GO:0005178,GO:0005515,GO:0005576,GO:0005615,GO:0005788,GO:0006508,GO:0008201,GO:0008233,GO:0008237,GO:0008270,GO:0022617,GO:0030198,GO:0031012,GO:0042742,GO:0044691,GO:0050840,GO:0062023,GO:0120163	metalloendopeptidase activity|integrin binding|protein binding|extracellular region|extracellular space|endoplasmic reticulum lumen|proteolysis|heparin binding|peptidase activity|metallopeptidase activity|zinc ion binding|extracellular matrix disassembly|extracellular matrix organization|extracellular matrix|defense response to bacterium|tooth eruption|extracellular matrix binding|collagen-contai…
ADAMTS6	302.57	40.4572	564.682	13.9645	3.80369	1.92e-14	1.11e-12	Up	0.924096	1.07523	0.939889	0.190101	0.0816944	0.0332095	11174	ADAM metallopeptidase with thrombospondin type 1 motif 6	GO:0001822,GO:0003279,GO:0004222,GO:0006508,GO:0008237,GO:0030198,GO:0031012,GO:0035904,GO:0046872,GO:0060976	kidney development|cardiac septum development|metalloendopeptidase activity|proteolysis|metallopeptidase activity|extracellular matrix organization|extracellular matrix|aorta development|metal ion binding|coronary vasculature development
ADAMTS7	498.156	242.37	753.942	3.11162	1.63767	3.1e-10	8.88e-09	Up	3.03544	2.98198	3.43935	1.69875	1.676	1.02597	11173	ADAM metallopeptidase with thrombospondin type 1 motif 7	GO:0004222,GO:0005515,GO:0005788,GO:0008237,GO:0030198,GO:0031012,GO:0032331,GO:0046872,GO:0051603,GO:0071347,GO:0071356,GO:0071773	metalloendopeptidase activity|protein binding|endoplasmic reticulum lumen|metallopeptidase activity|extracellular matrix organization|extracellular matrix|negative regulation of chondrocyte differentiation|metal ion binding|proteolysis involved in cellular protein catabolic process|cellular response to interleukin-1|cellular response to tumor necrosis factor|cellular response to BMP stimulus
ADAMTS8	196.231	220.608	171.853	0.779232	-0.359875	0.410357	0.593403	Down	0.848388	1.72855	1.00162	2.16035	3.19566	1.17025	11095	ADAM metallopeptidase with thrombospondin type 1 motif 8	GO:0004222,GO:0005178,GO:0006508,GO:0008201,GO:0008237,GO:0008270,GO:0008285,GO:0009673,GO:0030198,GO:0031012,GO:0035435,GO:0062023	metalloendopeptidase activity|integrin binding|proteolysis|heparin binding|metallopeptidase activity|zinc ion binding|negative regulation of cell population proliferation|low-affinity phosphate transmembrane transporter activity|extracellular matrix organization|extracellular matrix|phosphate ion transmembrane transport|collagen-containing extracellular matrix
ADAMTS9	951.088	418.947	1483.23	3.54099	1.82415	3.71e-19	4.42e-17	Up	3.50897	5.09052	5.46871	2.25594	1.73442	1.70411	56999	ADAM metallopeptidase with thrombospondin type 1 motif 9	GO:0003179,GO:0003229,GO:0004222,GO:0005783,GO:0006508,GO:0006516,GO:0007275,GO:0008237,GO:0008270,GO:0010596,GO:0015031,GO:0016192,GO:0030198,GO:0031012,GO:0035909,GO:0043231,GO:0062023,GO:0090673,GO:1903671	heart valve morphogenesis|ventricular cardiac muscle tissue development|metalloendopeptidase activity|endoplasmic reticulum|proteolysis|glycoprotein catabolic process|multicellular organism development|metallopeptidase activity|zinc ion binding|negative regulation of endothelial cell migration|protein transport|vesicle-mediated transport|extracellular matrix organization|extracellular matrix|aort…
ADAMTSL1	1316.37	1051.03	1581.71	1.50491	0.589677	0.0181677	0.0597598	Up	1.45325	1.8157	1.77925	2.24929	1.22054	1.37461	92949	ADAMTS like 1	GO:0004222,GO:0005788,GO:0006508,GO:0030198,GO:0031012	metalloendopeptidase activity|endoplasmic reticulum lumen|proteolysis|extracellular matrix organization|extracellular matrix
ADAMTSL2	92.0444	97.1737	86.9151	0.894358	-0.161076	0.655539	0.795119	Down	0.418161	0.607651	0.422664	0.627373	0.940016	0.761897	9719	ADAMTS like 2	GO:0004222,GO:0005515,GO:0006508,GO:0030198,GO:0030512,GO:0031012	metalloendopeptidase activity|protein binding|proteolysis|extracellular matrix organization|negative regulation of transforming growth factor beta receptor signaling pathway|extracellular matrix
ADAMTSL3	161.2	198.666	123.733	0.622965	-0.682778	0.0546287	0.142198	Down	0.257457	0.283753	0.354261	0.987211	0.483955	0.607059	57188	ADAMTS like 3	GO:0004222,GO:0005515,GO:0006508,GO:0030198,GO:0031012,GO:0043231	metalloendopeptidase activity|protein binding|proteolysis|extracellular matrix organization|extracellular matrix|intracellular membrane-bounded organelle
ADAMTSL4	1641.44	1714.01	1568.87	0.915467	-0.127421	0.530671	0.699406	Down	5.0181	8.04728	7.84234	12.7703	10.5448	9.34177	54507	ADAMTS like 4	GO:0002020,GO:0002064,GO:0004222,GO:0005515,GO:0005614,GO:0005788,GO:0006508,GO:0006915,GO:0030198,GO:0031012,GO:0043065,GO:0062023	protease binding|epithelial cell development|metalloendopeptidase activity|protein binding|interstitial matrix|endoplasmic reticulum lumen|proteolysis|apoptotic process|extracellular matrix organization|extracellular matrix|positive regulation of apoptotic process|collagen-containing extracellular matrix
ADAMTSL5	155.195	178.126	132.263	0.741947	-0.430613	0.31945	0.505684	Down	1.55372	0.81196	1.1327	3.36427	1.61596	2.01386	339366	ADAMTS like 5	GO:0001527,GO:0004222,GO:0005515,GO:0005576,GO:0006508,GO:0008201,GO:0030198,GO:0031012,GO:0050436	microfibril|metalloendopeptidase activity|protein binding|extracellular region|proteolysis|heparin binding|extracellular matrix organization|extracellular matrix|microfibril binding
ADAP1	166.882	179.21	154.554	0.863238	-0.21217	0.579523	0.738225	Down	1.01135	0.964873	2.04657	2.60116	2.37218	1.71108	11033	ArfGAP with dual PH domains 1	GO:0005096,GO:0005515,GO:0005547,GO:0005634,GO:0005737,GO:0005829,GO:0005886,GO:0007166,GO:0043087,GO:0043231,GO:0043533,GO:0043547,GO:0046872,GO:1902936	GTPase activator activity|protein binding|phosphatidylinositol-3,4,5-trisphosphate binding|nucleus|cytoplasm|cytosol|plasma membrane|cell surface receptor signaling pathway|regulation of GTPase activity|intracellular membrane-bounded organelle|inositol 1,3,4,5 tetrakisphosphate binding|positive regulation of GTPase activity|metal ion binding|phosphatidylinositol bisphosphate binding
ADAP2	570.708	539.229	602.187	1.11705	0.159688	0.48356	0.657978	Up	3.96378	5.57037	5.50961	7.85085	6.38207	5.09918	55803	ArfGAP with dual PH domains 2	GO:0005096,GO:0005515,GO:0005546,GO:0005547,GO:0005737,GO:0005740,GO:0005886,GO:0007507,GO:0030674,GO:0043231,GO:0043325,GO:0043533,GO:0043547,GO:0046872,GO:0048017	GTPase activator activity|protein binding|phosphatidylinositol-4,5-bisphosphate binding|phosphatidylinositol-3,4,5-trisphosphate binding|cytoplasm|mitochondrial envelope|plasma membrane|heart development|protein-macromolecule adaptor activity|intracellular membrane-bounded organelle|phosphatidylinositol-3,4-bisphosphate binding|inositol 1,3,4,5 tetrakisphosphate binding|positive regulation of GTP…
ADAR	8143.62	6697.61	9589.63	1.43179	0.517816	0.00505497	0.0210989	Up	32.9404	32.4838	32.2251	39.1218	32.7381	27.269	103	adenosine deaminase RNA specific	GO:0001649,GO:0002244,GO:0002566,GO:0003677,GO:0003723,GO:0003725,GO:0003726,GO:0005515,GO:0005634,GO:0005654,GO:0005730,GO:0005737,GO:0006382,GO:0006396,GO:0006397,GO:0008251,GO:0009615,GO:0016020,GO:0016553,GO:0030218,GO:0031054,GO:0035280,GO:0035455,GO:0043066,GO:0044387,GO:0044530,GO:0045070,GO:0045087,GO:0046872,GO:0051607,GO:0060216,GO:0060337,GO:0060339,GO:0061484,GO:0098586,GO:1900369	osteoblast differentiation|hematopoietic progenitor cell differentiation|somatic diversification of immune receptors via somatic mutation|DNA binding|RNA binding|double-stranded RNA binding|double-stranded RNA adenosine deaminase activity|protein binding|nucleus|nucleoplasm|nucleolus|cytoplasm|adenosine to inosine editing|RNA processing|mRNA processing|tRNA-specific adenosine deaminase activity|r…	hsa04623,hsa05162,hsa05164,hsa05171	Cytosolic DNA-sensing pathway|Measles|Influenza A|Coronavirus disease - COVID-19
ADARB1	1270.08	1162.06	1378.1	1.18585	0.245924	0.219726	0.394603	Up	2.63862	2.66571	2.45696	3.15569	3.69211	2.65405	104	adenosine deaminase RNA specific B1	GO:0003723,GO:0003725,GO:0003726,GO:0003729,GO:0005515,GO:0005634,GO:0005654,GO:0005730,GO:0005737,GO:0005829,GO:0006382,GO:0006396,GO:0006397,GO:0007274,GO:0008251,GO:0008285,GO:0016553,GO:0021610,GO:0021618,GO:0021965,GO:0030336,GO:0035264,GO:0044387,GO:0045070,GO:0045087,GO:0045202,GO:0046872,GO:0050884,GO:0051607,GO:0051726,GO:0060384,GO:0060415,GO:0061744,GO:0097049	RNA binding|double-stranded RNA binding|double-stranded RNA adenosine deaminase activity|mRNA binding|protein binding|nucleus|nucleoplasm|nucleolus|cytoplasm|cytosol|adenosine to inosine editing|RNA processing|mRNA processing|neuromuscular synaptic transmission|tRNA-specific adenosine deaminase activity|negative regulation of cell population proliferation|base conversion or substitution editing|f…
ADARB2	37.5018	58.2484	16.7551	0.287997	-1.79587	0.0326229	0.0950935	Down	0.0147782	0.0954034	0.0368738	0.0697269	0.334867	0.305163	105	adenosine deaminase RNA specific B2 (inactive)	GO:0003723,GO:0003725,GO:0003726,GO:0003727,GO:0004000,GO:0005730,GO:0005737,GO:0006382,GO:0006396,GO:0006397,GO:0008251,GO:0046872	RNA binding|double-stranded RNA binding|double-stranded RNA adenosine deaminase activity|single-stranded RNA binding|adenosine deaminase activity|nucleolus|cytoplasm|adenosine to inosine editing|RNA processing|mRNA processing|tRNA-specific adenosine deaminase activity|metal ion binding
ADAT1	758.623	688.439	828.806	1.20374	0.267527	0.0814406	0.192828	Up	3.21195	3.2646	3.51066	3.98809	3.97268	4.0709	23536	adenosine deaminase tRNA specific 1	GO:0003723,GO:0008033,GO:0008251,GO:0046872	RNA binding|tRNA processing|tRNA-specific adenosine deaminase activity|metal ion binding
ADAT2	253.224	279.518	226.929	0.812116	-0.300242	0.19609	0.364756	Down	0.486898	0.508592	0.625614	1.07889	0.951273	0.855291	134637	adenosine deaminase tRNA specific 2	GO:0002100,GO:0005515,GO:0005654,GO:0006400,GO:0008270,GO:0052717	tRNA wobble adenosine to inosine editing|protein binding|nucleoplasm|tRNA modification|zinc ion binding|tRNA-specific adenosine-34 deaminase activity
ADAT3	106.327	141.526	71.1277	0.501847	-0.994679	0.00893509	0.033609	Down	1.25323	0.871821	1.00976	2.47025	2.78907	3.91986	113179	adenosine deaminase tRNA specific 3	GO:0005515,GO:0005654,GO:0006400,GO:0046872,GO:0052717	protein binding|nucleoplasm|tRNA modification|metal ion binding|tRNA-specific adenosine-34 deaminase activity
ADCK1	453.965	676.867	231.062	0.341438	-1.5503	1.53e-05	0.000149694	Down	1.05401	2.21687	1.60969	4.09757	6.64281	9.62417	57143	aarF domain containing kinase 1	GO:0004674,GO:0005524,GO:0005576,GO:0005743,GO:0006468,GO:0007005,GO:0010637,GO:0032592,GO:0055088,GO:1903852	protein serine/threonine kinase activity|ATP binding|extracellular region|mitochondrial inner membrane|protein phosphorylation|mitochondrion organization|negative regulation of mitochondrial fusion|integral component of mitochondrial membrane|lipid homeostasis|positive regulation of cristae formation
ADCK2	813.2	930.026	696.374	0.748911	-0.417134	0.111489	0.242853	Down	5.04035	6.61957	7.48314	8.40366	15.2012	13.0333	90956	aarF domain containing kinase 2	GO:0004674,GO:0005515,GO:0005524,GO:0006468,GO:0016021	protein serine/threonine kinase activity|protein binding|ATP binding|protein phosphorylation|integral component of membrane
ADCK5	170.151	194.998	145.303	0.745602	-0.423523	0.191429	0.358982	Down	0.964047	1.07303	1.33917	1.67982	2.87459	1.95824	203054	aarF domain containing kinase 5	GO:0004674,GO:0005515,GO:0006468,GO:0016021	protein serine/threonine kinase activity|protein binding|protein phosphorylation|integral component of membrane
ADCY1	76.0529	74.184	77.9217	1.05045	0.0710114	0.886799	0.940994	Up	0.432683	0.689056	0.366791	0.843048	0.837063	0.355771	107	adenylate cyclase 1	GO:0003091,GO:0004016,GO:0005516,GO:0005524,GO:0005634,GO:0005737,GO:0005886,GO:0005887,GO:0006171,GO:0007186,GO:0007189,GO:0007190,GO:0007193,GO:0007409,GO:0007420,GO:0007616,GO:0007623,GO:0008294,GO:0010226,GO:0019933,GO:0032793,GO:0034199,GO:0042493,GO:0042752,GO:0045121,GO:0046872,GO:0070062,GO:0071277,GO:0071377,GO:0098685,GO:0098686,GO:0098978,GO:0099061,GO:0150076,GO:1900273,GO:1904322,GO:…	renal water homeostasis|adenylate cyclase activity|calmodulin binding|ATP binding|nucleus|cytoplasm|plasma membrane|integral component of plasma membrane|cAMP biosynthetic process|G protein-coupled receptor signaling pathway|adenylate cyclase-activating G protein-coupled receptor signaling pathway|activation of adenylate cyclase activity|adenylate cyclase-inhibiting G protein-coupled receptor sig…	hsa00230,hsa01522,hsa04015,hsa04020,hsa04022,hsa04024,hsa04062,hsa04072,hsa04114,hsa04211,hsa04213,hsa04261,hsa04270,hsa04371,hsa04540,hsa04611,hsa04713,hsa04714,hsa04720,hsa04723,hsa04724,hsa04725,hsa04727,hsa04750,hsa04911,hsa04912,hsa04913,hsa04914,hsa04915,hsa04916,hsa04918,hsa04921,hsa04923,hsa04925,hsa04926,hsa04927,hsa04928,hsa04934,hsa04935,hsa04970,hsa04971,hsa04972,hsa04976,hsa05032,hsa…	Purine metabolism|Endocrine resistance|Rap1 signaling pathway|Calcium signaling pathway|cGMP-PKG signaling pathway|cAMP signaling pathway|Chemokine signaling pathway|Phospholipase D signaling pathway|Oocyte meiosis|Longevity regulating pathway|Longevity regulating pathway - multiple species|Adrenergic signaling in cardiomyocytes|Vascular smooth muscle contraction|Apelin signaling pathway|Gap junc…
ADCY10	6.97677	6.32578	7.62776	1.20898	0.273795	0.833701	0.910306	Up	0.0028925	0.0482924	0.0150359	0.0143657	0.043215	0.0175673	55811	adenylate cyclase 10	GO:0000287,GO:0003351,GO:0004016,GO:0005524,GO:0005576,GO:0005634,GO:0005737,GO:0005739,GO:0005829,GO:0006171,GO:0007283,GO:0015630,GO:0016324,GO:0030145,GO:0030425,GO:0030426,GO:0031514,GO:0035556,GO:0043025,GO:0043065,GO:0045178,GO:0048471,GO:0051117,GO:0071241,GO:0071890	magnesium ion binding|epithelial cilium movement involved in extracellular fluid movement|adenylate cyclase activity|ATP binding|extracellular region|nucleus|cytoplasm|mitochondrion|cytosol|cAMP biosynthetic process|spermatogenesis|microtubule cytoskeleton|apical plasma membrane|manganese ion binding|dendrite|growth cone|motile cilium|intracellular signal transduction|neuronal cell body|positive …	hsa00230,hsa04024,hsa04371,hsa04713,hsa04714,hsa04935	Purine metabolism|cAMP signaling pathway|Apelin signaling pathway|Circadian entrainment|Thermogenesis|Growth hormone synthesis, secretion and action
ADCY2	490.52	549.262	431.778	0.785976	-0.347443	0.254553	0.436714	Down	2.45483	2.67797	2.38074	2.79022	5.26116	5.80789	108	adenylate cyclase 2	GO:0000287,GO:0003091,GO:0004016,GO:0005524,GO:0005737,GO:0005886,GO:0005887,GO:0006171,GO:0007186,GO:0007188,GO:0007189,GO:0007190,GO:0007193,GO:0008179,GO:0016020,GO:0019933,GO:0030145,GO:0030425,GO:0034199,GO:0045121,GO:0071377,GO:1904322	magnesium ion binding|renal water homeostasis|adenylate cyclase activity|ATP binding|cytoplasm|plasma membrane|integral component of plasma membrane|cAMP biosynthetic process|G protein-coupled receptor signaling pathway|adenylate cyclase-modulating G protein-coupled receptor signaling pathway|adenylate cyclase-activating G protein-coupled receptor signaling pathway|activation of adenylate cyclase…	hsa00230,hsa01522,hsa04015,hsa04020,hsa04022,hsa04024,hsa04062,hsa04072,hsa04114,hsa04211,hsa04213,hsa04261,hsa04270,hsa04371,hsa04540,hsa04611,hsa04713,hsa04714,hsa04723,hsa04724,hsa04725,hsa04727,hsa04750,hsa04911,hsa04912,hsa04913,hsa04914,hsa04915,hsa04916,hsa04918,hsa04921,hsa04922,hsa04923,hsa04925,hsa04926,hsa04927,hsa04928,hsa04934,hsa04935,hsa04970,hsa04971,hsa04972,hsa04976,hsa05032,hsa…	Purine metabolism|Endocrine resistance|Rap1 signaling pathway|Calcium signaling pathway|cGMP-PKG signaling pathway|cAMP signaling pathway|Chemokine signaling pathway|Phospholipase D signaling pathway|Oocyte meiosis|Longevity regulating pathway|Longevity regulating pathway - multiple species|Adrenergic signaling in cardiomyocytes|Vascular smooth muscle contraction|Apelin signaling pathway|Gap junc…
ADCY3	2854.29	2650.44	3058.14	1.15388	0.206499	0.236004	0.414845	Up	12.7688	15.6868	15.7154	21.0139	19.1335	15.0144	109	adenylate cyclase 3	GO:0003091,GO:0004016,GO:0005516,GO:0005524,GO:0005737,GO:0005794,GO:0005886,GO:0005887,GO:0005929,GO:0006171,GO:0007165,GO:0007186,GO:0007189,GO:0007190,GO:0007193,GO:0007338,GO:0007340,GO:0007608,GO:0008355,GO:0016020,GO:0016021,GO:0030317,GO:0034199,GO:0046872,GO:0071377,GO:1904322	renal water homeostasis|adenylate cyclase activity|calmodulin binding|ATP binding|cytoplasm|Golgi apparatus|plasma membrane|integral component of plasma membrane|cilium|cAMP biosynthetic process|signal transduction|G protein-coupled receptor signaling pathway|adenylate cyclase-activating G protein-coupled receptor signaling pathway|activation of adenylate cyclase activity|adenylate cyclase-inhibi…	hsa00230,hsa01522,hsa04015,hsa04020,hsa04022,hsa04024,hsa04062,hsa04072,hsa04114,hsa04211,hsa04213,hsa04261,hsa04270,hsa04371,hsa04540,hsa04611,hsa04713,hsa04714,hsa04723,hsa04724,hsa04725,hsa04727,hsa04740,hsa04750,hsa04911,hsa04912,hsa04913,hsa04914,hsa04915,hsa04916,hsa04918,hsa04921,hsa04923,hsa04925,hsa04926,hsa04927,hsa04928,hsa04934,hsa04935,hsa04962,hsa04970,hsa04971,hsa04972,hsa04976,hsa…	Purine metabolism|Endocrine resistance|Rap1 signaling pathway|Calcium signaling pathway|cGMP-PKG signaling pathway|cAMP signaling pathway|Chemokine signaling pathway|Phospholipase D signaling pathway|Oocyte meiosis|Longevity regulating pathway|Longevity regulating pathway - multiple species|Adrenergic signaling in cardiomyocytes|Vascular smooth muscle contraction|Apelin signaling pathway|Gap junc…
ADCY4	789.033	779.543	798.523	1.02442	0.0348106	0.84434	0.916871	Up	4.21985	6.10973	5.18035	8.14013	6.79217	6.83981	196883	adenylate cyclase 4	GO:0003091,GO:0004016,GO:0005080,GO:0005515,GO:0005524,GO:0005737,GO:0005886,GO:0005887,GO:0006171,GO:0007186,GO:0007188,GO:0007189,GO:0007190,GO:0007193,GO:0016020,GO:0030425,GO:0034199,GO:0046872,GO:0071377	renal water homeostasis|adenylate cyclase activity|protein kinase C binding|protein binding|ATP binding|cytoplasm|plasma membrane|integral component of plasma membrane|cAMP biosynthetic process|G protein-coupled receptor signaling pathway|adenylate cyclase-modulating G protein-coupled receptor signaling pathway|adenylate cyclase-activating G protein-coupled receptor signaling pathway|activation o…	hsa00230,hsa01522,hsa04015,hsa04020,hsa04022,hsa04024,hsa04062,hsa04072,hsa04114,hsa04211,hsa04213,hsa04261,hsa04270,hsa04371,hsa04540,hsa04611,hsa04713,hsa04714,hsa04723,hsa04724,hsa04725,hsa04727,hsa04742,hsa04750,hsa04911,hsa04912,hsa04913,hsa04914,hsa04915,hsa04916,hsa04918,hsa04921,hsa04923,hsa04925,hsa04926,hsa04927,hsa04928,hsa04934,hsa04935,hsa04970,hsa04971,hsa04972,hsa04976,hsa05032,hsa…	Purine metabolism|Endocrine resistance|Rap1 signaling pathway|Calcium signaling pathway|cGMP-PKG signaling pathway|cAMP signaling pathway|Chemokine signaling pathway|Phospholipase D signaling pathway|Oocyte meiosis|Longevity regulating pathway|Longevity regulating pathway - multiple species|Adrenergic signaling in cardiomyocytes|Vascular smooth muscle contraction|Apelin signaling pathway|Gap junc…
ADCY5	304.434	355.08	253.788	0.714956	-0.484074	0.107373	0.236305	Down	0.500807	0.828079	0.797546	1.87265	1.01277	1.37487	111	adenylate cyclase 5	GO:0001973,GO:0003091,GO:0004016,GO:0005524,GO:0005886,GO:0005887,GO:0005929,GO:0006171,GO:0007186,GO:0007189,GO:0007190,GO:0007191,GO:0007193,GO:0007195,GO:0007204,GO:0007626,GO:0008179,GO:0016021,GO:0034199,GO:0045111,GO:0046872,GO:0050885,GO:0061178,GO:0071377,GO:0097110,GO:1904322	G protein-coupled adenosine receptor signaling pathway|renal water homeostasis|adenylate cyclase activity|ATP binding|plasma membrane|integral component of plasma membrane|cilium|cAMP biosynthetic process|G protein-coupled receptor signaling pathway|adenylate cyclase-activating G protein-coupled receptor signaling pathway|activation of adenylate cyclase activity|adenylate cyclase-activating dopam…	hsa00230,hsa01522,hsa04015,hsa04022,hsa04024,hsa04062,hsa04072,hsa04114,hsa04211,hsa04213,hsa04261,hsa04270,hsa04371,hsa04540,hsa04611,hsa04713,hsa04714,hsa04723,hsa04724,hsa04725,hsa04726,hsa04727,hsa04728,hsa04750,hsa04911,hsa04912,hsa04913,hsa04914,hsa04915,hsa04916,hsa04918,hsa04921,hsa04923,hsa04924,hsa04925,hsa04926,hsa04927,hsa04928,hsa04934,hsa04935,hsa04970,hsa04971,hsa04972,hsa04976,hsa…	Purine metabolism|Endocrine resistance|Rap1 signaling pathway|cGMP-PKG signaling pathway|cAMP signaling pathway|Chemokine signaling pathway|Phospholipase D signaling pathway|Oocyte meiosis|Longevity regulating pathway|Longevity regulating pathway - multiple species|Adrenergic signaling in cardiomyocytes|Vascular smooth muscle contraction|Apelin signaling pathway|Gap junction|Platelet activation|C…
ADCY6	1499.93	1357.64	1642.21	1.2098	0.274766	0.14863	0.299628	Up	4.00646	5.7071	6.70117	5.90677	6.34075	7.18217	112	adenylate cyclase 6	GO:0003091,GO:0004016,GO:0005080,GO:0005515,GO:0005524,GO:0005886,GO:0005887,GO:0005929,GO:0006171,GO:0007186,GO:0007189,GO:0007190,GO:0007193,GO:0007212,GO:0010977,GO:0016020,GO:0019901,GO:0031226,GO:0032420,GO:0034199,GO:0035811,GO:0046872,GO:0071377,GO:0071380,GO:0071870,GO:0097746,GO:1904117,GO:1904322	renal water homeostasis|adenylate cyclase activity|protein kinase C binding|protein binding|ATP binding|plasma membrane|integral component of plasma membrane|cilium|cAMP biosynthetic process|G protein-coupled receptor signaling pathway|adenylate cyclase-activating G protein-coupled receptor signaling pathway|activation of adenylate cyclase activity|adenylate cyclase-inhibiting G protein-coupled r…	hsa00230,hsa01522,hsa04015,hsa04022,hsa04024,hsa04062,hsa04072,hsa04114,hsa04211,hsa04213,hsa04261,hsa04270,hsa04371,hsa04540,hsa04611,hsa04713,hsa04714,hsa04723,hsa04724,hsa04725,hsa04727,hsa04742,hsa04750,hsa04911,hsa04912,hsa04913,hsa04914,hsa04915,hsa04916,hsa04918,hsa04921,hsa04923,hsa04924,hsa04925,hsa04926,hsa04927,hsa04928,hsa04934,hsa04935,hsa04961,hsa04962,hsa04970,hsa04971,hsa04972,hsa…	Purine metabolism|Endocrine resistance|Rap1 signaling pathway|cGMP-PKG signaling pathway|cAMP signaling pathway|Chemokine signaling pathway|Phospholipase D signaling pathway|Oocyte meiosis|Longevity regulating pathway|Longevity regulating pathway - multiple species|Adrenergic signaling in cardiomyocytes|Vascular smooth muscle contraction|Apelin signaling pathway|Gap junction|Platelet activation|C…
ADCY7	2610.48	2058.13	3162.82	1.53685	0.619974	0.0039389	0.0172359	Up	10.1344	9.87113	13.264	11.5233	11.6785	8.06814	113	adenylate cyclase 7	GO:0002819,GO:0003091,GO:0004016,GO:0005524,GO:0005886,GO:0005887,GO:0006171,GO:0007186,GO:0007189,GO:0007190,GO:0007193,GO:0016021,GO:0034199,GO:0046872,GO:0060135,GO:0071285,GO:0071361,GO:0071377,GO:1900016	regulation of adaptive immune response|renal water homeostasis|adenylate cyclase activity|ATP binding|plasma membrane|integral component of plasma membrane|cAMP biosynthetic process|G protein-coupled receptor signaling pathway|adenylate cyclase-activating G protein-coupled receptor signaling pathway|activation of adenylate cyclase activity|adenylate cyclase-inhibiting G protein-coupled receptor s…	hsa00230,hsa01522,hsa04015,hsa04020,hsa04022,hsa04024,hsa04062,hsa04072,hsa04114,hsa04211,hsa04213,hsa04261,hsa04270,hsa04371,hsa04540,hsa04611,hsa04713,hsa04714,hsa04723,hsa04724,hsa04725,hsa04727,hsa04750,hsa04911,hsa04912,hsa04913,hsa04914,hsa04915,hsa04916,hsa04918,hsa04921,hsa04923,hsa04925,hsa04926,hsa04927,hsa04928,hsa04934,hsa04935,hsa04970,hsa04971,hsa04972,hsa04976,hsa05032,hsa05163,hsa…	Purine metabolism|Endocrine resistance|Rap1 signaling pathway|Calcium signaling pathway|cGMP-PKG signaling pathway|cAMP signaling pathway|Chemokine signaling pathway|Phospholipase D signaling pathway|Oocyte meiosis|Longevity regulating pathway|Longevity regulating pathway - multiple species|Adrenergic signaling in cardiomyocytes|Vascular smooth muscle contraction|Apelin signaling pathway|Gap junc…
ADCY8	306.634	488.398	124.869	0.255686	-1.96755	0.27423	0.458503	Down	0	1.2921	0.50452	1.88442	2.31014	5.44961	114	adenylate cyclase 8	GO:0003091,GO:0003779,GO:0004016,GO:0005516,GO:0005524,GO:0005886,GO:0005887,GO:0005901,GO:0005905,GO:0006171,GO:0007165,GO:0007186,GO:0007189,GO:0007190,GO:0007193,GO:0007204,GO:0007611,GO:0007613,GO:0007616,GO:0007626,GO:0008294,GO:0010255,GO:0014069,GO:0015629,GO:0016020,GO:0016323,GO:0016324,GO:0030424,GO:0030425,GO:0030665,GO:0031915,GO:0032793,GO:0032809,GO:0034199,GO:0035774,GO:0038003,GO:…	renal water homeostasis|actin binding|adenylate cyclase activity|calmodulin binding|ATP binding|plasma membrane|integral component of plasma membrane|caveola|clathrin-coated pit|cAMP biosynthetic process|signal transduction|G protein-coupled receptor signaling pathway|adenylate cyclase-activating G protein-coupled receptor signaling pathway|activation of adenylate cyclase activity|adenylate cycla…	hsa00230,hsa01522,hsa04015,hsa04020,hsa04022,hsa04024,hsa04062,hsa04072,hsa04114,hsa04211,hsa04213,hsa04261,hsa04270,hsa04371,hsa04540,hsa04611,hsa04713,hsa04714,hsa04720,hsa04723,hsa04724,hsa04725,hsa04727,hsa04742,hsa04750,hsa04911,hsa04912,hsa04913,hsa04914,hsa04915,hsa04916,hsa04918,hsa04921,hsa04923,hsa04925,hsa04926,hsa04927,hsa04928,hsa04934,hsa04935,hsa04970,hsa04971,hsa04972,hsa04976,hsa…	Purine metabolism|Endocrine resistance|Rap1 signaling pathway|Calcium signaling pathway|cGMP-PKG signaling pathway|cAMP signaling pathway|Chemokine signaling pathway|Phospholipase D signaling pathway|Oocyte meiosis|Longevity regulating pathway|Longevity regulating pathway - multiple species|Adrenergic signaling in cardiomyocytes|Vascular smooth muscle contraction|Apelin signaling pathway|Gap junc…
ADCY9	1521.77	1438.11	1605.42	1.11642	0.158876	0.270064	0.453709	Up	4.48194	5.18327	5.21179	6.45358	6.90263	5.88469	115	adenylate cyclase 9	GO:0001701,GO:0003091,GO:0004016,GO:0005524,GO:0005886,GO:0005887,GO:0006171,GO:0007165,GO:0007186,GO:0007189,GO:0007190,GO:0007193,GO:0016021,GO:0030424,GO:0030425,GO:0034199,GO:0046872,GO:0071377,GO:0071880	in utero embryonic development|renal water homeostasis|adenylate cyclase activity|ATP binding|plasma membrane|integral component of plasma membrane|cAMP biosynthetic process|signal transduction|G protein-coupled receptor signaling pathway|adenylate cyclase-activating G protein-coupled receptor signaling pathway|activation of adenylate cyclase activity|adenylate cyclase-inhibiting G protein-couple…	hsa00230,hsa01522,hsa04015,hsa04020,hsa04022,hsa04024,hsa04062,hsa04072,hsa04114,hsa04211,hsa04213,hsa04261,hsa04270,hsa04371,hsa04540,hsa04611,hsa04713,hsa04714,hsa04723,hsa04724,hsa04725,hsa04727,hsa04750,hsa04911,hsa04912,hsa04913,hsa04914,hsa04915,hsa04916,hsa04918,hsa04921,hsa04923,hsa04925,hsa04926,hsa04927,hsa04928,hsa04934,hsa04935,hsa04961,hsa04962,hsa04970,hsa04971,hsa04972,hsa04976,hsa…	Purine metabolism|Endocrine resistance|Rap1 signaling pathway|Calcium signaling pathway|cGMP-PKG signaling pathway|cAMP signaling pathway|Chemokine signaling pathway|Phospholipase D signaling pathway|Oocyte meiosis|Longevity regulating pathway|Longevity regulating pathway - multiple species|Adrenergic signaling in cardiomyocytes|Vascular smooth muscle contraction|Apelin signaling pathway|Gap junc…
ADCYAP1	533.208	171.548	894.867	5.21649	2.38308	9.9e-08	1.68e-06	Up	5.98112	6.7277	5.19527	3.08051	1.11132	0.802495	116	adenylate cyclase activating polypeptide 1	GO:0001541,GO:0001662,GO:0001821,GO:0002865,GO:0002878,GO:0005102,GO:0005184,GO:0005515,GO:0005576,GO:0005615,GO:0007186,GO:0007189,GO:0007190,GO:0007204,GO:0007218,GO:0007267,GO:0007565,GO:0008277,GO:0008284,GO:0010656,GO:0010976,GO:0016521,GO:0019233,GO:0019933,GO:0021983,GO:0030073,GO:0031175,GO:0031858,GO:0032755,GO:0032880,GO:0034260,GO:0042594,GO:0043005,GO:0043195,GO:0043204,GO:0043267,GO:…	ovarian follicle development|behavioral fear response|histamine secretion|negative regulation of acute inflammatory response to antigenic stimulus|negative regulation of acute inflammatory response to non-antigenic stimulus|signaling receptor binding|neuropeptide hormone activity|protein binding|extracellular region|extracellular space|G protein-coupled receptor signaling pathway|adenylate cyclas…	hsa04024,hsa04080,hsa04713,hsa04911,hsa04924	cAMP signaling pathway|Neuroactive ligand-receptor interaction|Circadian entrainment|Insulin secretion|Renin secretion
ADCYAP1R1	510.151	556.586	463.715	0.833324	-0.26305	0.513584	0.68444	Down	0.732298	2.82208	1.4691	2.87396	3.31707	2.26176	117	ADCYAP receptor type I	GO:0004999,GO:0005515,GO:0005886,GO:0005887,GO:0007166,GO:0007186,GO:0007188,GO:0007275,GO:0007283,GO:0008528,GO:0017046,GO:0030154,GO:0038023,GO:0043005,GO:0043231,GO:0043235	vasoactive intestinal polypeptide receptor activity|protein binding|plasma membrane|integral component of plasma membrane|cell surface receptor signaling pathway|G protein-coupled receptor signaling pathway|adenylate cyclase-modulating G protein-coupled receptor signaling pathway|multicellular organism development|spermatogenesis|G protein-coupled peptide receptor activity|peptide hormone binding…	hsa04024,hsa04080,hsa04713,hsa04911,hsa04924	cAMP signaling pathway|Neuroactive ligand-receptor interaction|Circadian entrainment|Insulin secretion|Renin secretion
ADD1	8520.2	7922.9	9117.5	1.15078	0.202611	0.171477	0.331812	Up	51.2005	62.0203	57.0079	80.7757	70.2597	62.6358	118	adducin 1	GO:0000902,GO:0001701,GO:0003723,GO:0003779,GO:0005200,GO:0005515,GO:0005516,GO:0005634,GO:0005654,GO:0005737,GO:0005829,GO:0005856,GO:0005886,GO:0005912,GO:0005925,GO:0006884,GO:0008134,GO:0008290,GO:0014069,GO:0016604,GO:0020027,GO:0030036,GO:0030218,GO:0030507,GO:0032092,GO:0035264,GO:0036498,GO:0042803,GO:0045296,GO:0046982,GO:0048873,GO:0051015,GO:0051016,GO:0051017,GO:0055085,GO:0071277,GO:…	cell morphogenesis|in utero embryonic development|RNA binding|actin binding|structural constituent of cytoskeleton|protein binding|calmodulin binding|nucleus|nucleoplasm|cytoplasm|cytosol|cytoskeleton|plasma membrane|adherens junction|focal adhesion|cell volume homeostasis|transcription factor binding|F-actin capping protein complex|postsynaptic density|nuclear body|hemoglobin metabolic process|a…
ADD2	257.338	229.396	285.28	1.24377	0.314723	0.348086	0.534552	Up	0.5213	0.464187	0.827943	0.845578	0.480562	0.784105	119	adducin 2	GO:0003779,GO:0005200,GO:0005516,GO:0005829,GO:0005856,GO:0005886,GO:0007416,GO:0008290,GO:0014069,GO:0019901,GO:0030036,GO:0030097,GO:0030507,GO:0031410,GO:0032092,GO:0042803,GO:0044853,GO:0046982,GO:0050900,GO:0050901,GO:0051015,GO:0051016,GO:0051017,GO:0055085,GO:0065003	actin binding|structural constituent of cytoskeleton|calmodulin binding|cytosol|cytoskeleton|plasma membrane|synapse assembly|F-actin capping protein complex|postsynaptic density|protein kinase binding|actin cytoskeleton organization|hemopoiesis|spectrin binding|cytoplasmic vesicle|positive regulation of protein binding|protein homodimerization activity|plasma membrane raft|protein heterodimeriza…
ADD3	6610.26	6902.58	6317.94	0.915334	-0.12763	0.407784	0.590809	Down	22.0893	31.6593	32.388	47.7564	39.7988	47.535	120	adducin 3	GO:0000794,GO:0005200,GO:0005516,GO:0005829,GO:0005856,GO:0005886,GO:0005903,GO:0005911,GO:0005938,GO:0014069,GO:0016020,GO:0051015,GO:0051016,GO:0055085	condensed nuclear chromosome|structural constituent of cytoskeleton|calmodulin binding|cytosol|cytoskeleton|plasma membrane|brush border|cell-cell junction|cell cortex|postsynaptic density|membrane|actin filament binding|barbed-end actin filament capping|transmembrane transport
ADGB	3.28671	3.58874	2.98468	0.830212	-0.268449	0.887304	0.941031	Down	0.00942046	0.0314564	0	0.0526357	0.0117288	0.00572142	79747	androglobin	GO:0004198,GO:0006508,GO:0019825,GO:0020037	calcium-dependent cysteine-type endopeptidase activity|proteolysis|oxygen binding|heme binding
ADGRA2	10989	12807.3	9170.77	0.716076	-0.481816	0.00334262	0.0149852	Down	29.2129	39.035	40.2085	82.9808	72.6396	61.9864	25960	adhesion G protein-coupled receptor A2	GO:0002040,GO:0004930,GO:0005515,GO:0005886,GO:0007166,GO:0007186,GO:0007417,GO:0009986,GO:0010595,GO:0016021,GO:0016055,GO:0030175,GO:0043542,GO:0045765,GO:0050920,GO:0090210,GO:0090263,GO:1900747,GO:1990909	sprouting angiogenesis|G protein-coupled receptor activity|protein binding|plasma membrane|cell surface receptor signaling pathway|G protein-coupled receptor signaling pathway|central nervous system development|cell surface|positive regulation of endothelial cell migration|integral component of membrane|Wnt signaling pathway|filopodium|endothelial cell migration|regulation of angiogenesis|regulat…
ADGRA3	897.214	871.29	923.138	1.05952	0.0834174	0.603588	0.756678	Up	3.50076	4.33931	3.84176	5.37299	5.69034	4.84827	166647	adhesion G protein-coupled receptor A3	GO:0004930,GO:0005886,GO:0007166,GO:0007186,GO:0009897,GO:0016021	G protein-coupled receptor activity|plasma membrane|cell surface receptor signaling pathway|G protein-coupled receptor signaling pathway|external side of plasma membrane|integral component of membrane
ADGRB1	225.653	243.776	207.529	0.850885	-0.232964	0.343653	0.530212	Down	0.76804	0.846188	0.689053	1.43286	1.3397	1.1555	575	adhesion G protein-coupled receptor B1	GO:0001530,GO:0001786,GO:0001891,GO:0004930,GO:0005515,GO:0005615,GO:0005886,GO:0005887,GO:0005911,GO:0005925,GO:0006910,GO:0007155,GO:0007165,GO:0007166,GO:0007186,GO:0007189,GO:0007409,GO:0007422,GO:0007517,GO:0008285,GO:0010596,GO:0014069,GO:0016021,GO:0016525,GO:0030165,GO:0030425,GO:0031397,GO:0042177,GO:0043197,GO:0043277,GO:0043652,GO:0045087,GO:0048167,GO:0048471,GO:0050829,GO:0051965,GO:…	lipopolysaccharide binding|phosphatidylserine binding|phagocytic cup|G protein-coupled receptor activity|protein binding|extracellular space|plasma membrane|integral component of plasma membrane|cell-cell junction|focal adhesion|phagocytosis, recognition|cell adhesion|signal transduction|cell surface receptor signaling pathway|G protein-coupled receptor signaling pathway|adenylate cyclase-activat…	hsa04115	p53 signaling pathway
ADGRB2	391.887	128.755	655.018	5.09013	2.3477	5.41e-11	1.74e-09	Up	2.78089	2.23365	2.79492	0.642514	1.12092	0.465034	576	adhesion G protein-coupled receptor B2	GO:0004930,GO:0005515,GO:0005886,GO:0005887,GO:0007166,GO:0007186,GO:0007189,GO:0007422,GO:0016021,GO:0016525,GO:0033173	G protein-coupled receptor activity|protein binding|plasma membrane|integral component of plasma membrane|cell surface receptor signaling pathway|G protein-coupled receptor signaling pathway|adenylate cyclase-activating G protein-coupled receptor signaling pathway|peripheral nervous system development|integral component of membrane|negative regulation of angiogenesis|calcineurin-NFAT signaling ca…
ADGRB3	135.267	132.165	138.369	1.04689	0.0661087	0.847313	0.91833	Up	0.386635	0.792017	0.470383	0.745627	0.660608	0.844348	577	adhesion G protein-coupled receptor B3	GO:0004930,GO:0005096,GO:0005515,GO:0005886,GO:0005887,GO:0007166,GO:0007186,GO:0007189,GO:0007520,GO:0016021,GO:0016322,GO:0016525,GO:0043083,GO:0043547,GO:0048814,GO:0051965,GO:0061743,GO:0098794,GO:0099558	G protein-coupled receptor activity|GTPase activator activity|protein binding|plasma membrane|integral component of plasma membrane|cell surface receptor signaling pathway|G protein-coupled receptor signaling pathway|adenylate cyclase-activating G protein-coupled receptor signaling pathway|myoblast fusion|integral component of membrane|neuron remodeling|negative regulation of angiogenesis|synapti…
ADGRD1	664.885	741.064	588.706	0.794354	-0.332146	0.0973162	0.220518	Down	1.44827	1.24022	1.57727	2.71318	2.7079	2.38791	283383	adhesion G protein-coupled receptor D1	GO:0004930,GO:0005515,GO:0005654,GO:0005886,GO:0005887,GO:0007166,GO:0007186,GO:0007189,GO:0016021	G protein-coupled receptor activity|protein binding|nucleoplasm|plasma membrane|integral component of plasma membrane|cell surface receptor signaling pathway|G protein-coupled receptor signaling pathway|adenylate cyclase-activating G protein-coupled receptor signaling pathway|integral component of membrane
ADGRE1	16.7309	16.4271	17.0347	1.03445	0.0488627	0.962495	0.979835	Up	0.212528	0.0570994	0.068572	0.354878	0.0821186	0.0623129	2015	adhesion G protein-coupled receptor E1	GO:0002250,GO:0004930,GO:0005509,GO:0005887,GO:0007155,GO:0007166,GO:0007186,GO:0007189	adaptive immune response|G protein-coupled receptor activity|calcium ion binding|integral component of plasma membrane|cell adhesion|cell surface receptor signaling pathway|G protein-coupled receptor signaling pathway|adenylate cyclase-activating G protein-coupled receptor signaling pathway
ADGRE2	368.744	368.828	368.659	1.00014	0.000196812	0.999427	0.999606	Up	0.698479	1.34757	1.28129	1.66514	1.75085	1.31224	30817	adhesion G protein-coupled receptor E2	GO:0004930,GO:0005509,GO:0005515,GO:0005886,GO:0005887,GO:0006954,GO:0007155,GO:0007166,GO:0007186,GO:0007189,GO:0016021,GO:0016477,GO:0031256,GO:0032587,GO:0035374,GO:0043304,GO:0071621	G protein-coupled receptor activity|calcium ion binding|protein binding|plasma membrane|integral component of plasma membrane|inflammatory response|cell adhesion|cell surface receptor signaling pathway|G protein-coupled receptor signaling pathway|adenylate cyclase-activating G protein-coupled receptor signaling pathway|integral component of membrane|cell migration|leading edge membrane|ruffle mem…
ADGRE3	4.7894	4.47497	5.10383	1.14117	0.190517	0.926561	0.961239	Up	0.0213547	0.0950753	0.0444026	0.198861	0	0	84658	adhesion G protein-coupled receptor E3	GO:0004930,GO:0005509,GO:0005576,GO:0005886,GO:0005887,GO:0007166,GO:0007186,GO:0007189,GO:0016021,GO:0030667,GO:0043312,GO:0101003	G protein-coupled receptor activity|calcium ion binding|extracellular region|plasma membrane|integral component of plasma membrane|cell surface receptor signaling pathway|G protein-coupled receptor signaling pathway|adenylate cyclase-activating G protein-coupled receptor signaling pathway|integral component of membrane|secretory granule membrane|neutrophil degranulation|ficolin-1-rich granule mem…
ADGRE5	1572.22	1821.13	1323.32	0.726747	-0.460474	0.0137457	0.0476444	Down	7.61519	9.66642	9.99899	19.1067	20.258	14.603	976	adhesion G protein-coupled receptor E5	GO:0004888,GO:0004930,GO:0005509,GO:0005515,GO:0005886,GO:0005887,GO:0005925,GO:0006954,GO:0006955,GO:0007155,GO:0007166,GO:0007186,GO:0007189,GO:0007267,GO:0016020,GO:0030667,GO:0043312,GO:0070062	transmembrane signaling receptor activity|G protein-coupled receptor activity|calcium ion binding|protein binding|plasma membrane|integral component of plasma membrane|focal adhesion|inflammatory response|immune response|cell adhesion|cell surface receptor signaling pathway|G protein-coupled receptor signaling pathway|adenylate cyclase-activating G protein-coupled receptor signaling pathway|cell-…
ADGRF1	3.09081	1.53414	4.64748	3.03112	1.59985	0.548682	0.71371	Up	0.0414444	0.00922595	0	0	0.0257998	0	266977	adhesion G protein-coupled receptor F1	GO:0004930,GO:0005576,GO:0005886,GO:0007166,GO:0007186,GO:0007189,GO:0007416,GO:0007613,GO:0016021,GO:0031175,GO:0032793	G protein-coupled receptor activity|extracellular region|plasma membrane|cell surface receptor signaling pathway|G protein-coupled receptor signaling pathway|adenylate cyclase-activating G protein-coupled receptor signaling pathway|synapse assembly|memory|integral component of membrane|neuron projection development|positive regulation of CREB transcription factor activity
ADGRF2	32.7734	45.8679	19.6789	0.430047	-1.21743	0.0276393	0.0832344	Down	0.0521353	0.084812	0.091727	0.239015	0.324551	0.194854	222611	adhesion G protein-coupled receptor F2	GO:0004930,GO:0007166,GO:0007186,GO:0016021	G protein-coupled receptor activity|cell surface receptor signaling pathway|G protein-coupled receptor signaling pathway|integral component of membrane
ADGRF3	8.14946	8.9444	7.35452	0.822145	-0.282535	0.781769	0.877997	Down	0.0159802	0.0533604	0.0166138	0.0446438	0.0497398	0.0533798	165082	adhesion G protein-coupled receptor F3	GO:0004930,GO:0007166,GO:0007186,GO:0016021	G protein-coupled receptor activity|cell surface receptor signaling pathway|G protein-coupled receptor signaling pathway|integral component of membrane
ADGRF4	269.778	422.532	117.024	0.27688	-1.85267	8.51e-07	1.16e-05	Down	0.8487	1.15559	0.753851	3.27388	7.19144	3.86337	221393	adhesion G protein-coupled receptor F4	GO:0004930,GO:0005515,GO:0007166,GO:0007186,GO:0016021	G protein-coupled receptor activity|protein binding|cell surface receptor signaling pathway|G protein-coupled receptor signaling pathway|integral component of membrane
ADGRF5	1831.87	1535.8	2127.94	1.38563	0.470544	0.0106765	0.0388311	Up	6.77381	8.73429	9.07776	10.4022	7.36752	7.78364	221395	adhesion G protein-coupled receptor F5	GO:0003094,GO:0004930,GO:0005515,GO:0005886,GO:0006112,GO:0007166,GO:0007186,GO:0009986,GO:0016021,GO:0031410,GO:0042593,GO:0043031,GO:0043129,GO:0045177,GO:0045444,GO:0048821,GO:0061626,GO:0071073	glomerular filtration|G protein-coupled receptor activity|protein binding|plasma membrane|energy reserve metabolic process|cell surface receptor signaling pathway|G protein-coupled receptor signaling pathway|cell surface|integral component of membrane|cytoplasmic vesicle|glucose homeostasis|negative regulation of macrophage activation|surfactant homeostasis|apical part of cell|fat cell differenti…
ADGRG1	1860.98	2642.95	1079.02	0.408281	-1.29237	2.97e-05	0.000265941	Down	3.15799	6.55158	4.0128	10.7558	21.1553	15.8872	9289	adhesion G protein-coupled receptor G1	GO:0001525,GO:0004930,GO:0005515,GO:0005518,GO:0005887,GO:0007155,GO:0007166,GO:0007186,GO:0007189,GO:0007266,GO:0007267,GO:0007420,GO:0008201,GO:0008285,GO:0010573,GO:0016021,GO:0016477,GO:0021796,GO:0021801,GO:0021819,GO:0035025,GO:0045121,GO:0045785,GO:0050840,GO:0061484,GO:0070062,GO:0070528,GO:0072520,GO:0097451,GO:2000179,GO:2001223	angiogenesis|G protein-coupled receptor activity|protein binding|collagen binding|integral component of plasma membrane|cell adhesion|cell surface receptor signaling pathway|G protein-coupled receptor signaling pathway|adenylate cyclase-activating G protein-coupled receptor signaling pathway|Rho protein signal transduction|cell-cell signaling|brain development|heparin binding|negative regulation …
ADGRG2	109.604	160.463	58.7443	0.366769	-1.44706	0.000586441	0.00350785	Down	0.122834	0.349396	0.312165	0.807767	1.08752	1.12179	10149	adhesion G protein-coupled receptor G2	GO:0004930,GO:0005829,GO:0005886,GO:0005887,GO:0007166,GO:0007186,GO:0007189,GO:0007283,GO:0009986,GO:0016021,GO:0016324,GO:0070062	G protein-coupled receptor activity|cytosol|plasma membrane|integral component of plasma membrane|cell surface receptor signaling pathway|G protein-coupled receptor signaling pathway|adenylate cyclase-activating G protein-coupled receptor signaling pathway|spermatogenesis|cell surface|integral component of membrane|apical plasma membrane|extracellular exosome
ADGRG3	26.7862	14.88	38.6924	2.60321	1.38029	0.0367123	0.10418	Up	0.0638824	0.15801	0.180797	0.0484727	0.075117	0.0948403	222487	adhesion G protein-coupled receptor G3	GO:0004930,GO:0005515,GO:0005886,GO:0005887,GO:0007166,GO:0007186,GO:0007189,GO:0016021,GO:0030183,GO:0030334,GO:0032792,GO:0035579,GO:0043312,GO:1901223	G protein-coupled receptor activity|protein binding|plasma membrane|integral component of plasma membrane|cell surface receptor signaling pathway|G protein-coupled receptor signaling pathway|adenylate cyclase-activating G protein-coupled receptor signaling pathway|integral component of membrane|B cell differentiation|regulation of cell migration|negative regulation of CREB transcription factor ac…
ADGRG4	4.45267	0	8.90534	54.0778	5.75696	0.0339304	0.0977835	Up	0.00999761	0.0556392	0	0	0	0	139378	adhesion G protein-coupled receptor G4	GO:0004930,GO:0005887,GO:0007166,GO:0007186,GO:0007189,GO:0016021	G protein-coupled receptor activity|integral component of plasma membrane|cell surface receptor signaling pathway|G protein-coupled receptor signaling pathway|adenylate cyclase-activating G protein-coupled receptor signaling pathway|integral component of membrane
ADGRG5	41.2999	49.4597	33.1402	0.669424	-0.579008	0.323263	0.509117	Down	0.199682	0.104954	0.213366	0.399448	0.220987	0.518787	221188	adhesion G protein-coupled receptor G5	GO:0004930,GO:0005887,GO:0007166,GO:0007186,GO:0007189,GO:0016021	G protein-coupled receptor activity|integral component of plasma membrane|cell surface receptor signaling pathway|G protein-coupled receptor signaling pathway|adenylate cyclase-activating G protein-coupled receptor signaling pathway|integral component of membrane
ADGRG6	657.113	665.291	648.934	0.975306	-0.0360738	0.876471	0.935665	Down	1.96908	1.90834	1.77292	2.57437	3.45205	2.3918	57211	adhesion G protein-coupled receptor G6	GO:0004930,GO:0005518,GO:0005737,GO:0005886,GO:0005887,GO:0007166,GO:0007186,GO:0007189,GO:0009986,GO:0014037,GO:0016021,GO:0019933,GO:0022011,GO:0042552,GO:0043236,GO:0050840,GO:0060347	G protein-coupled receptor activity|collagen binding|cytoplasm|plasma membrane|integral component of plasma membrane|cell surface receptor signaling pathway|G protein-coupled receptor signaling pathway|adenylate cyclase-activating G protein-coupled receptor signaling pathway|cell surface|Schwann cell differentiation|integral component of membrane|cAMP-mediated signaling|myelination in peripheral …
ADGRL1	1318.8	1239.04	1398.57	1.12866	0.174616	0.435823	0.616659	Up	3.98212	4.39619	3.35493	5.78307	5.36551	3.94842	22859	adhesion G protein-coupled receptor L1	GO:0004930,GO:0005515,GO:0005886,GO:0005887,GO:0007157,GO:0007166,GO:0007186,GO:0007189,GO:0014069,GO:0016021,GO:0016524,GO:0030246,GO:0030424,GO:0030426,GO:0035584,GO:0042734,GO:0043005,GO:0045202,GO:0050839,GO:0090129	G protein-coupled receptor activity|protein binding|plasma membrane|integral component of plasma membrane|heterophilic cell-cell adhesion via plasma membrane cell adhesion molecules|cell surface receptor signaling pathway|G protein-coupled receptor signaling pathway|adenylate cyclase-activating G protein-coupled receptor signaling pathway|postsynaptic density|integral component of membrane|latrot…
ADGRL2	2618.5	2112.26	3124.75	1.47936	0.564975	0.00179222	0.00897712	Up	6.65869	7.79987	6.72525	6.9708	7.94448	5.78427	23266	adhesion G protein-coupled receptor L2	GO:0004930,GO:0005887,GO:0007166,GO:0007186,GO:0007189,GO:0007420,GO:0009617,GO:0016021,GO:0016524,GO:0030246,GO:0043005,GO:0050808,GO:0051965,GO:0098978,GO:0099055	G protein-coupled receptor activity|integral component of plasma membrane|cell surface receptor signaling pathway|G protein-coupled receptor signaling pathway|adenylate cyclase-activating G protein-coupled receptor signaling pathway|brain development|response to bacterium|integral component of membrane|latrotoxin receptor activity|carbohydrate binding|neuron projection|synapse organization|positi…
ADGRL3	666.988	892.337	441.64	0.494902	-1.01478	4.2e-05	0.000362313	Down	0.520699	0.660854	0.527283	1.43914	2.15029	1.38653	23284	adhesion G protein-coupled receptor L3	GO:0001764,GO:0004930,GO:0005509,GO:0005515,GO:0005887,GO:0005911,GO:0007166,GO:0007186,GO:0007189,GO:0007416,GO:0007420,GO:0016021,GO:0030246,GO:0030424,GO:0098742,GO:0098978	neuron migration|G protein-coupled receptor activity|calcium ion binding|protein binding|integral component of plasma membrane|cell-cell junction|cell surface receptor signaling pathway|G protein-coupled receptor signaling pathway|adenylate cyclase-activating G protein-coupled receptor signaling pathway|synapse assembly|brain development|integral component of membrane|carbohydrate binding|axon|ce…
ADGRL4	1792.09	1251.32	2332.86	1.86439	0.898703	3.78e-06	4.36e-05	Up	12.6767	15.8981	18.9411	14.3777	9.93149	12.3718	64123	adhesion G protein-coupled receptor L4	GO:0004930,GO:0005509,GO:0005886,GO:0005887,GO:0007166,GO:0007186,GO:0007189,GO:0016021,GO:0031410,GO:0065003	G protein-coupled receptor activity|calcium ion binding|plasma membrane|integral component of plasma membrane|cell surface receptor signaling pathway|G protein-coupled receptor signaling pathway|adenylate cyclase-activating G protein-coupled receptor signaling pathway|integral component of membrane|cytoplasmic vesicle|protein-containing complex assembly
ADGRV1	40.9688	57.4191	24.5185	0.427777	-1.22507	0.0991288	0.223212	Down	0.00645793	0.0517536	0.0362554	0.0785805	0.0707549	0.158455	84059	adhesion G protein-coupled receptor V1	GO:0001917,GO:0001965,GO:0002141,GO:0002142,GO:0004930,GO:0005509,GO:0005515,GO:0005737,GO:0005886,GO:0007166,GO:0007186,GO:0007194,GO:0007399,GO:0007601,GO:0007605,GO:0009986,GO:0010739,GO:0010855,GO:0016020,GO:0016021,GO:0016787,GO:0030501,GO:0031647,GO:0043235,GO:0045184,GO:0045202,GO:0045494,GO:0048496,GO:0048839,GO:0050877,GO:0050910,GO:0050953,GO:0060122,GO:0060171,GO:0070062,GO:0071277,GO:…	photoreceptor inner segment|G-protein alpha-subunit binding|stereocilia ankle link|stereocilia ankle link complex|G protein-coupled receptor activity|calcium ion binding|protein binding|cytoplasm|plasma membrane|cell surface receptor signaling pathway|G protein-coupled receptor signaling pathway|negative regulation of adenylate cyclase activity|nervous system development|visual perception|sensory…
ADH1A	9.08071	13.6248	4.53665	0.331288	-1.59384	0.258731	0.441541	Down	0.137821	0.0191753	0.0537321	0.684497	0.021449	0.272039	124	alcohol dehydrogenase 1A (class I), alpha polypeptide	GO:0004024,GO:0004745,GO:0005515,GO:0005654,GO:0005829,GO:0005886,GO:0006066,GO:0006069,GO:0008270,GO:0017144,GO:0042572,GO:0042573	alcohol dehydrogenase activity, zinc-dependent|retinol dehydrogenase activity|protein binding|nucleoplasm|cytosol|plasma membrane|alcohol metabolic process|ethanol oxidation|zinc ion binding|drug metabolic process|retinol metabolic process|retinoic acid metabolic process	hsa00010,hsa00071,hsa00350,hsa00830,hsa00980,hsa00982,hsa05204	Glycolysis / Gluconeogenesis|Fatty acid degradation|Tyrosine metabolism|Retinol metabolism|Metabolism of xenobiotics by cytochrome P450|Drug metabolism - cytochrome P450|Chemical carcinogenesis
ADH1B	6734.51	9824.68	3644.34	0.370942	-1.43074	8.3e-05	0.000658793	Down	13.1075	30.3568	19.9745	127.808	46.0916	69.8451	125	alcohol dehydrogenase 1B (class I), beta polypeptide	GO:0001523,GO:0004024,GO:0004745,GO:0005654,GO:0005829,GO:0005886,GO:0006069,GO:0008270,GO:0042572,GO:0042573	retinoid metabolic process|alcohol dehydrogenase activity, zinc-dependent|retinol dehydrogenase activity|nucleoplasm|cytosol|plasma membrane|ethanol oxidation|zinc ion binding|retinol metabolic process|retinoic acid metabolic process	hsa00010,hsa00071,hsa00350,hsa00830,hsa00980,hsa00982,hsa05204	Glycolysis / Gluconeogenesis|Fatty acid degradation|Tyrosine metabolism|Retinol metabolism|Metabolism of xenobiotics by cytochrome P450|Drug metabolism - cytochrome P450|Chemical carcinogenesis
ADH1C	34.9903	37.5795	32.4011	0.863314	-0.212042	0.768183	0.86996	Down	0.258415	0.517732	0.859713	1.26204	0.321735	1.10908	126	alcohol dehydrogenase 1C (class I), gamma polypeptide	GO:0004022,GO:0004024,GO:0004745,GO:0005654,GO:0005829,GO:0005886,GO:0006069,GO:0008270,GO:0042572,GO:0042573	alcohol dehydrogenase (NAD+) activity|alcohol dehydrogenase activity, zinc-dependent|retinol dehydrogenase activity|nucleoplasm|cytosol|plasma membrane|ethanol oxidation|zinc ion binding|retinol metabolic process|retinoic acid metabolic process	hsa00010,hsa00071,hsa00350,hsa00830,hsa00980,hsa00982,hsa05204	Glycolysis / Gluconeogenesis|Fatty acid degradation|Tyrosine metabolism|Retinol metabolism|Metabolism of xenobiotics by cytochrome P450|Drug metabolism - cytochrome P450|Chemical carcinogenesis
ADH4	31.505	43.0561	19.954	0.46304	-1.11079	0.264979	0.448608	Down	0.302918	0.0518713	0.290703	1.05602	0.087033	0.948175	127	alcohol dehydrogenase 4 (class II), pi polypeptide	GO:0001523,GO:0003960,GO:0004022,GO:0004024,GO:0004032,GO:0004745,GO:0005503,GO:0005515,GO:0005654,GO:0005829,GO:0006066,GO:0006069,GO:0006081,GO:0008270,GO:0010430,GO:0016620,GO:0019115,GO:0019841,GO:0035276,GO:0042572,GO:0046164,GO:0046294,GO:0051287,GO:0051903,GO:1901661	retinoid metabolic process|NADPH:quinone reductase activity|alcohol dehydrogenase (NAD+) activity|alcohol dehydrogenase activity, zinc-dependent|alditol:NADP+ 1-oxidoreductase activity|retinol dehydrogenase activity|all-trans retinal binding|protein binding|nucleoplasm|cytosol|alcohol metabolic process|ethanol oxidation|cellular aldehyde metabolic process|zinc ion binding|fatty acid omega-oxidati…	hsa00010,hsa00071,hsa00350,hsa00830,hsa00980,hsa00982,hsa05204	Glycolysis / Gluconeogenesis|Fatty acid degradation|Tyrosine metabolism|Retinol metabolism|Metabolism of xenobiotics by cytochrome P450|Drug metabolism - cytochrome P450|Chemical carcinogenesis
ADH5	2665.61	2704.69	2626.54	0.971156	-0.0422246	0.788441	0.882151	Down	19.6935	23.8228	27.7606	34.8195	31.4103	39.5246	128	alcohol dehydrogenase 5 (class III), chi polypeptide	GO:0001523,GO:0003016,GO:0004024,GO:0005504,GO:0005739,GO:0005829,GO:0006069,GO:0008270,GO:0009055,GO:0010430,GO:0018119,GO:0018467,GO:0022900,GO:0032496,GO:0042802,GO:0045777,GO:0046294,GO:0051409,GO:0051775,GO:0051903,GO:0070062,GO:0106321,GO:0106322	retinoid metabolic process|respiratory system process|alcohol dehydrogenase activity, zinc-dependent|fatty acid binding|mitochondrion|cytosol|ethanol oxidation|zinc ion binding|electron transfer activity|fatty acid omega-oxidation|peptidyl-cysteine S-nitrosylation|formaldehyde dehydrogenase activity|electron transport chain|response to lipopolysaccharide|identical protein binding|positive regulat…	hsa00010,hsa00071,hsa00350,hsa00830,hsa00980,hsa00982,hsa05204	Glycolysis / Gluconeogenesis|Fatty acid degradation|Tyrosine metabolism|Retinol metabolism|Metabolism of xenobiotics by cytochrome P450|Drug metabolism - cytochrome P450|Chemical carcinogenesis
ADH6	7.17964	9.65045	4.70884	0.489406	-1.0309	0.476506	0.652496	Down	0	0.0800483	0.0224308	0.0535777	0.170126	0.06115	130	alcohol dehydrogenase 6 (class V)	GO:0004022,GO:0004024,GO:0004745,GO:0005829,GO:0006069,GO:0008270,GO:0042572,GO:0042573,GO:0045471,GO:0070062	alcohol dehydrogenase (NAD+) activity|alcohol dehydrogenase activity, zinc-dependent|retinol dehydrogenase activity|cytosol|ethanol oxidation|zinc ion binding|retinol metabolic process|retinoic acid metabolic process|response to ethanol|extracellular exosome	hsa00010,hsa00071,hsa00350,hsa00830,hsa00980,hsa00982,hsa05204	Glycolysis / Gluconeogenesis|Fatty acid degradation|Tyrosine metabolism|Retinol metabolism|Metabolism of xenobiotics by cytochrome P450|Drug metabolism - cytochrome P450|Chemical carcinogenesis
ADH7	7.03409	13.6768	0.391348	0.0288942	-5.11308	0.002	0.00982195	Down	0.0112479	0	0	0.251384	0.154044	0.232263	131	alcohol dehydrogenase 7 (class IV), mu or sigma polypeptide	GO:0001523,GO:0004022,GO:0004024,GO:0004031,GO:0004745,GO:0005829,GO:0005886,GO:0006068,GO:0006069,GO:0008270,GO:0009617,GO:0010430,GO:0019841,GO:0035276,GO:0042572,GO:0042573,GO:0045471,GO:0048019,GO:0050153,GO:0055114,GO:2000272	retinoid metabolic process|alcohol dehydrogenase (NAD+) activity|alcohol dehydrogenase activity, zinc-dependent|aldehyde oxidase activity|retinol dehydrogenase activity|cytosol|plasma membrane|ethanol catabolic process|ethanol oxidation|zinc ion binding|response to bacterium|fatty acid omega-oxidation|retinol binding|ethanol binding|retinol metabolic process|retinoic acid metabolic process|respon…	hsa00010,hsa00071,hsa00350,hsa00830,hsa00980,hsa00982,hsa05204	Glycolysis / Gluconeogenesis|Fatty acid degradation|Tyrosine metabolism|Retinol metabolism|Metabolism of xenobiotics by cytochrome P450|Drug metabolism - cytochrome P450|Chemical carcinogenesis
ADHFE1	201.687	336.647	66.728	0.198518	-2.33266	9.21e-09	1.94e-07	Down	0.533498	0.763471	1.16212	7.38117	3.33693	7.03574	137872	alcohol dehydrogenase iron containing 1	GO:0004022,GO:0005739,GO:0005759,GO:0006103,GO:0006539,GO:0046872,GO:0047988,GO:0055114	alcohol dehydrogenase (NAD+) activity|mitochondrion|mitochondrial matrix|2-oxoglutarate metabolic process|glutamate catabolic process via 2-oxoglutarate|metal ion binding|hydroxyacid-oxoacid transhydrogenase activity|oxidation-reduction process
ADI1	2427.29	2970.42	1884.17	0.634318	-0.656723	0.0042568	0.0184004	Down	6.98985	10.6602	8.90447	14.8798	19.7194	25.5188	55256	acireductone dioxygenase 1	GO:0005506,GO:0005515,GO:0005634,GO:0005737,GO:0005829,GO:0005886,GO:0006555,GO:0010309,GO:0016491,GO:0019509,GO:0055114	iron ion binding|protein binding|nucleus|cytoplasm|cytosol|plasma membrane|methionine metabolic process|acireductone dioxygenase [iron(II)-requiring] activity|oxidoreductase activity|L-methionine salvage from methylthioadenosine|oxidation-reduction process	hsa00270	Cysteine and methionine metabolism
ADIPOQ	568.055	889.09	247.019	0.277851	-1.84762	0.253971	0.43616	Down	0.00545374	2.35527	1.70666	13.638	3.25245	3.22615	9370	adiponectin, C1Q and collagen domain containing	GO:0001666,GO:0001934,GO:0005102,GO:0005125,GO:0005179,GO:0005201,GO:0005515,GO:0005576,GO:0005581,GO:0005615,GO:0005783,GO:0006006,GO:0006091,GO:0006635,GO:0007165,GO:0007584,GO:0007623,GO:0009617,GO:0009744,GO:0009749,GO:0009967,GO:0009986,GO:0010467,GO:0010642,GO:0010739,GO:0010745,GO:0010804,GO:0010875,GO:0010906,GO:0014823,GO:0019395,GO:0030336,GO:0030853,GO:0031953,GO:0032720,GO:0032757,GO:…	response to hypoxia|positive regulation of protein phosphorylation|signaling receptor binding|cytokine activity|hormone activity|extracellular matrix structural constituent|protein binding|extracellular region|collagen trimer|extracellular space|endoplasmic reticulum|glucose metabolic process|generation of precursor metabolites and energy|fatty acid beta-oxidation|signal transduction|response to …	hsa03320,hsa04152,hsa04211,hsa04920,hsa04930,hsa04932	PPAR signaling pathway|AMPK signaling pathway|Longevity regulating pathway|Adipocytokine signaling pathway|Type II diabetes mellitus|Non-alcoholic fatty liver disease
ADIPOR1	5068.91	5821.85	4315.98	0.741293	-0.431885	0.00437095	0.0187797	Down	42.1196	50.5765	39.2135	88.9308	84.5338	84.3591	51094	adiponectin receptor 1	GO:0005515,GO:0005886,GO:0009755,GO:0010633,GO:0010719,GO:0010906,GO:0016020,GO:0016021,GO:0019216,GO:0019395,GO:0019901,GO:0030308,GO:0031226,GO:0033210,GO:0033211,GO:0038023,GO:0042304,GO:0042593,GO:0042802,GO:0046426,GO:0046427,GO:0046628,GO:0046872,GO:0055100,GO:0097003,GO:0120162,GO:1901223	protein binding|plasma membrane|hormone-mediated signaling pathway|negative regulation of epithelial cell migration|negative regulation of epithelial to mesenchymal transition|regulation of glucose metabolic process|membrane|integral component of membrane|regulation of lipid metabolic process|fatty acid oxidation|protein kinase binding|negative regulation of cell growth|intrinsic component of pla…	hsa04152,hsa04211,hsa04920,hsa04932	AMPK signaling pathway|Longevity regulating pathway|Adipocytokine signaling pathway|Non-alcoholic fatty liver disease
ADIPOR2	2244.41	2528.51	1960.32	0.77532	-0.367137	0.0222278	0.0700627	Down	9.58096	11.4864	11.3409	17.8155	22.9805	19.4688	79602	adiponectin receptor 2	GO:0001934,GO:0005515,GO:0005886,GO:0007507,GO:0007565,GO:0007584,GO:0009750,GO:0009755,GO:0010629,GO:0014075,GO:0016021,GO:0019395,GO:0030308,GO:0031226,GO:0032496,GO:0033211,GO:0038023,GO:0042304,GO:0042493,GO:0042593,GO:0045471,GO:0046326,GO:0046872,GO:0055100,GO:0061042,GO:0061871,GO:0071398,GO:0097003,GO:0120162	positive regulation of protein phosphorylation|protein binding|plasma membrane|heart development|female pregnancy|response to nutrient|response to fructose|hormone-mediated signaling pathway|negative regulation of gene expression|response to amine|integral component of membrane|fatty acid oxidation|negative regulation of cell growth|intrinsic component of plasma membrane|response to lipopolysacch…	hsa04152,hsa04211,hsa04920,hsa04932	AMPK signaling pathway|Longevity regulating pathway|Adipocytokine signaling pathway|Non-alcoholic fatty liver disease
ADIRF	3847.85	5321.76	2373.93	0.446117	-1.16451	0.000115689	0.000873635	Down	58.0482	84.9765	132.412	240.928	233.478	406.9	10974	adipogenesis regulatory factor	GO:0003674,GO:0005515,GO:0005634,GO:0005654,GO:0005829,GO:0030154,GO:0045600,GO:0045944,GO:0070062,GO:0071478,GO:0072719,GO:2001023	molecular_function|protein binding|nucleus|nucleoplasm|cytosol|cell differentiation|positive regulation of fat cell differentiation|positive regulation of transcription by RNA polymerase II|extracellular exosome|cellular response to radiation|cellular response to cisplatin|regulation of response to drug
ADK	741.342	708.239	774.445	1.09335	0.128753	0.547228	0.712515	Up	3.87006	5.12045	3.75447	4.63386	6.20014	5.9931	132	adenosine kinase	GO:0003723,GO:0004001,GO:0005524,GO:0005634,GO:0005654,GO:0005829,GO:0005886,GO:0006166,GO:0006175,GO:0009156,GO:0016310,GO:0043101,GO:0044209,GO:0046872	RNA binding|adenosine kinase activity|ATP binding|nucleus|nucleoplasm|cytosol|plasma membrane|purine ribonucleoside salvage|dATP biosynthetic process|ribonucleoside monophosphate biosynthetic process|phosphorylation|purine-containing compound salvage|AMP salvage|metal ion binding	hsa00230	Purine metabolism
ADM	539.006	590.129	487.883	0.826583	-0.274768	0.259522	0.442483	Down	7.08491	9.6798	6.68508	10.7147	15.0917	15.1317	133	adrenomedullin	GO:0001570,GO:0001666,GO:0001843,GO:0002026,GO:0002031,GO:0003073,GO:0005102,GO:0005179,GO:0005576,GO:0005615,GO:0005737,GO:0006954,GO:0007165,GO:0007186,GO:0007189,GO:0007204,GO:0007507,GO:0007565,GO:0007568,GO:0008209,GO:0008284,GO:0008285,GO:0009409,GO:0009611,GO:0010460,GO:0031100,GO:0031102,GO:0031623,GO:0031700,GO:0032496,GO:0032868,GO:0035809,GO:0042475,GO:0042594,GO:0043065,GO:0043116,GO:…	vasculogenesis|response to hypoxia|neural tube closure|regulation of the force of heart contraction|G protein-coupled receptor internalization|regulation of systemic arterial blood pressure|signaling receptor binding|hormone activity|extracellular region|extracellular space|cytoplasm|inflammatory response|signal transduction|G protein-coupled receptor signaling pathway|adenylate cyclase-activatin…	hsa04080,hsa04270	Neuroactive ligand-receptor interaction|Vascular smooth muscle contraction
ADM2	29.1461	8.4048	49.8875	5.94052	2.57059	0.00293904	0.0135292	Up	0.356739	0.138974	0.333794	0.132882	0.0592202	0.0144441	79924	adrenomedullin 2	GO:0001525,GO:0005179,GO:0005576,GO:0006468,GO:0007186,GO:0007189,GO:0007586,GO:0007631,GO:0010628,GO:0044877,GO:0045766,GO:0045776	angiogenesis|hormone activity|extracellular region|protein phosphorylation|G protein-coupled receptor signaling pathway|adenylate cyclase-activating G protein-coupled receptor signaling pathway|digestion|feeding behavior|positive regulation of gene expression|protein-containing complex binding|positive regulation of angiogenesis|negative regulation of blood pressure
ADM5	218.721	152.163	285.278	1.87479	0.906727	0.0257333	0.078407	Up	7.15232	10.9683	7.96466	10.9725	4.55138	4.51764	199800	adrenomedullin 5 (putative)	GO:0003674,GO:0005575,GO:0005576,GO:0008150	molecular_function|cellular_component|extracellular region|biological_process
ADNP	2939.34	2672.65	3206.02	1.19954	0.26248	0.0435065	0.119354	Up	8.36127	9.10651	9.05735	11.2417	10.7745	10.0049	23394	activity dependent neuroprotector homeobox	GO:0000785,GO:0000981,GO:0003677,GO:0005515,GO:0005634,GO:0006357,GO:0010468,GO:0046872,GO:0090575	chromatin|DNA-binding transcription factor activity, RNA polymerase II-specific|DNA binding|protein binding|nucleus|regulation of transcription by RNA polymerase II|regulation of gene expression|metal ion binding|RNA polymerase II transcription regulator complex
ADNP2	744.636	676.036	813.235	1.20299	0.266627	0.114558	0.24772	Up	3.25949	3.83208	3.56983	4.09834	4.74309	3.95923	22850	ADNP homeobox 2	GO:0000785,GO:0000981,GO:0003674,GO:0003677,GO:0005515,GO:0005575,GO:0005634,GO:0006357,GO:0010468,GO:0030182,GO:0030307,GO:0034599,GO:0046872,GO:0060548,GO:0071300	chromatin|DNA-binding transcription factor activity, RNA polymerase II-specific|molecular_function|DNA binding|protein binding|cellular_component|nucleus|regulation of transcription by RNA polymerase II|regulation of gene expression|neuron differentiation|positive regulation of cell growth|cellular response to oxidative stress|metal ion binding|negative regulation of cell death|cellular response …
ADO	788.778	807.707	769.849	0.95327	-0.0690429	0.676143	0.80963	Down	4.00385	5.32405	5.42314	6.90693	7.12486	8.22972	84890	2-aminoethanethiol dioxygenase	GO:0000098,GO:0005515,GO:0005829,GO:0046872,GO:0047800,GO:0055114	sulfur amino acid catabolic process|protein binding|cytosol|metal ion binding|cysteamine dioxygenase activity|oxidation-reduction process	hsa00430	Taurine and hypotaurine metabolism
ADORA1	300.258	494.134	106.383	0.215415	-2.21481	0.000752476	0.00434021	Down	0.140813	1.43671	0.910905	3.54534	2.8635	9.66388	134	adenosine A1 receptor	GO:0000186,GO:0001609,GO:0001659,GO:0001664,GO:0001666,GO:0001883,GO:0001973,GO:0002087,GO:0002674,GO:0002686,GO:0002793,GO:0003084,GO:0003085,GO:0003093,GO:0005515,GO:0005783,GO:0005886,GO:0005887,GO:0006612,GO:0006909,GO:0006954,GO:0007165,GO:0007186,GO:0007193,GO:0007267,GO:0007399,GO:0008285,GO:0014050,GO:0014069,GO:0016042,GO:0016323,GO:0030673,GO:0031072,GO:0031683,GO:0032229,GO:0032244,GO:…	activation of MAPKK activity|G protein-coupled adenosine receptor activity|temperature homeostasis|G protein-coupled receptor binding|response to hypoxia|purine nucleoside binding|G protein-coupled adenosine receptor signaling pathway|regulation of respiratory gaseous exchange by nervous system process|negative regulation of acute inflammatory response|negative regulation of leukocyte migration|p…	hsa04022,hsa04024,hsa04071,hsa04080,hsa04923,hsa04924,hsa05032	cGMP-PKG signaling pathway|cAMP signaling pathway|Sphingolipid signaling pathway|Neuroactive ligand-receptor interaction|Regulation of lipolysis in adipocytes|Renin secretion|Morphine addiction
ADORA2A	176.783	185.668	167.898	0.904358	-0.145034	0.666474	0.803919	Down	1.43887	1.03747	1.84402	2.854	1.91538	2.18745	135	adenosine A2a receptor	GO:0000139,GO:0001609,GO:0001973,GO:0005515,GO:0005882,GO:0005886,GO:0005887,GO:0006355,GO:0006469,GO:0006909,GO:0006915,GO:0006954,GO:0006968,GO:0007186,GO:0007188,GO:0007189,GO:0007205,GO:0007267,GO:0007271,GO:0007417,GO:0007596,GO:0007600,GO:0007626,GO:0008015,GO:0008285,GO:0014049,GO:0014057,GO:0014061,GO:0014069,GO:0016020,GO:0019899,GO:0030425,GO:0030673,GO:0031000,GO:0031802,GO:0035249,GO:…	Golgi membrane|G protein-coupled adenosine receptor activity|G protein-coupled adenosine receptor signaling pathway|protein binding|intermediate filament|plasma membrane|integral component of plasma membrane|regulation of transcription, DNA-templated|negative regulation of protein kinase activity|phagocytosis|apoptotic process|inflammatory response|cellular defense response|G protein-coupled rece…	hsa04015,hsa04020,hsa04024,hsa04080,hsa04270,hsa05012,hsa05034	Rap1 signaling pathway|Calcium signaling pathway|cAMP signaling pathway|Neuroactive ligand-receptor interaction|Vascular smooth muscle contraction|Parkinson disease|Alcoholism
ADORA2B	120.845	145.857	95.8325	0.656933	-0.606183	0.0660056	0.164501	Down	0.367034	0.45659	0.35914	0.922172	1.01609	0.660876	136	adenosine A2b receptor	GO:0000187,GO:0001609,GO:0001973,GO:0005515,GO:0005886,GO:0005887,GO:0006968,GO:0007186,GO:0007190,GO:0007254,GO:0007588,GO:0044267	activation of MAPK activity|G protein-coupled adenosine receptor activity|G protein-coupled adenosine receptor signaling pathway|protein binding|plasma membrane|integral component of plasma membrane|cellular defense response|G protein-coupled receptor signaling pathway|activation of adenylate cyclase activity|JNK cascade|excretion|cellular protein metabolic process	hsa04015,hsa04020,hsa04080,hsa04270,hsa05034	Rap1 signaling pathway|Calcium signaling pathway|Neuroactive ligand-receptor interaction|Vascular smooth muscle contraction|Alcoholism
ADORA3	73.4664	69.4684	77.4645	1.11458	0.156502	0.733475	0.847693	Up	1.10045	0.84209	1.07258	1.98123	0.941941	1.03594	140	adenosine A3 receptor	GO:0001609,GO:0001973,GO:0005886,GO:0005887,GO:0006954,GO:0007165,GO:0007186,GO:0007190,GO:0008016,GO:0008285,GO:0009611,GO:0030336,GO:0032088	G protein-coupled adenosine receptor activity|G protein-coupled adenosine receptor signaling pathway|plasma membrane|integral component of plasma membrane|inflammatory response|signal transduction|G protein-coupled receptor signaling pathway|activation of adenylate cyclase activity|regulation of heart contraction|negative regulation of cell population proliferation|response to wounding|negative r…	hsa04022,hsa04071,hsa04080	cGMP-PKG signaling pathway|Sphingolipid signaling pathway|Neuroactive ligand-receptor interaction
ADPGK	1382.55	1310.47	1454.63	1.11001	0.150571	0.35147	0.53827	Up	6.32459	6.42583	7.14863	9.63895	8.52504	7.8163	83440	ADP dependent glucokinase	GO:0005576,GO:0005783,GO:0005789,GO:0006006,GO:0016020,GO:0043843,GO:0046872,GO:0061621	extracellular region|endoplasmic reticulum|endoplasmic reticulum membrane|glucose metabolic process|membrane|ADP-specific glucokinase activity|metal ion binding|canonical glycolysis	hsa00010	Glycolysis / Gluconeogenesis
ADPRH	454.907	383.963	525.85	1.36935	0.453488	0.0632966	0.159235	Up	3.51732	2.7964	3.81914	4.25764	3.11107	3.42288	141	ADP-ribosylarginine hydrolase	GO:0000287,GO:0003875,GO:0005096,GO:0005515,GO:0005615,GO:0005776,GO:0005829,GO:0006464,GO:0006886,GO:0030955,GO:0051725,GO:0055037,GO:0090630,GO:2000785	magnesium ion binding|ADP-ribosylarginine hydrolase activity|GTPase activator activity|protein binding|extracellular space|autophagosome|cytosol|cellular protein modification process|intracellular protein transport|potassium ion binding|protein de-ADP-ribosylation|recycling endosome|activation of GTPase activity|regulation of autophagosome assembly
ADPRHL1	119.395	150.762	88.0288	0.583911	-0.77618	0.042125	0.116329	Down	0.698068	1.38562	0.882989	1.82017	2.28868	3.15147	113622	ADP-ribosylhydrolase like 1	GO:0000287,GO:0003875,GO:0051725	magnesium ion binding|ADP-ribosylarginine hydrolase activity|protein de-ADP-ribosylation
ADPRM	172.296	187.612	156.981	0.836228	-0.258033	0.336527	0.522862	Down	2.56369	2.39913	2.30882	3.85225	4.69632	4.10579	56985	ADP-ribose/CDP-alcohol diphosphatase, manganese dependent	GO:0005829,GO:0008663,GO:0030145,GO:0034656,GO:0047631,GO:0047734	cytosol|2',3'-cyclic-nucleotide 2'-phosphodiesterase activity|manganese ion binding|nucleobase-containing small molecule catabolic process|ADP-ribose diphosphatase activity|CDP-glycerol diphosphatase activity	hsa00230,hsa00564	Purine metabolism|Glycerophospholipid metabolism
ADPRS	649.475	721.43	577.52	0.800505	-0.321017	0.147809	0.298732	Down	7.81082	8.00439	9.09433	11.5178	16.4399	17.0851	54936	ADP-ribosylserine hydrolase	GO:0000287,GO:0004553,GO:0004649,GO:0005515,GO:0005634,GO:0005654,GO:0005739,GO:0005759,GO:0006281,GO:0016604,GO:0061463,GO:0071451,GO:0090734,GO:0140290,GO:0140292	magnesium ion binding|hydrolase activity, hydrolyzing O-glycosyl compounds|poly(ADP-ribose) glycohydrolase activity|protein binding|nucleus|nucleoplasm|mitochondrion|mitochondrial matrix|DNA repair|nuclear body|O-acetyl-ADP-ribose deacetylase activity|cellular response to superoxide|site of DNA damage|peptidyl-serine ADP-deribosylation|ADP-ribosylserine hydrolase activity
ADRA1A	143.233	218.538	67.9279	0.310907	-1.68545	0.29735	0.48258	Down	0	0.099973	0.0788744	0.309665	0.305083	0.171596	148	adrenoceptor alpha 1A	GO:0001985,GO:0001994,GO:0001996,GO:0001997,GO:0003084,GO:0004930,GO:0004937,GO:0005515,GO:0005634,GO:0005654,GO:0005737,GO:0005829,GO:0005886,GO:0005887,GO:0005901,GO:0006915,GO:0006939,GO:0007165,GO:0007186,GO:0007200,GO:0007202,GO:0007204,GO:0007267,GO:0007512,GO:0007568,GO:0008285,GO:0009725,GO:0010507,GO:0010613,GO:0030018,GO:0030315,GO:0031965,GO:0032230,GO:0035024,GO:0035556,GO:0042493,GO:…	negative regulation of heart rate involved in baroreceptor response to increased systemic arterial blood pressure|norepinephrine-epinephrine vasoconstriction involved in regulation of systemic arterial blood pressure|positive regulation of heart rate by epinephrine-norepinephrine|positive regulation of the force of heart contraction by epinephrine-norepinephrine|positive regulation of systemic ar…	hsa04020,hsa04022,hsa04080,hsa04152,hsa04261,hsa04270,hsa04970	Calcium signaling pathway|cGMP-PKG signaling pathway|Neuroactive ligand-receptor interaction|AMPK signaling pathway|Adrenergic signaling in cardiomyocytes|Vascular smooth muscle contraction|Salivary secretion
ADRA1B	24.8644	42.2037	7.52498	0.176892	-2.49906	0.000518494	0.00316418	Down	0.0264408	0.0133772	0.00999602	0.119381	0.173576	0.125548	147	adrenoceptor alpha 1B	GO:0001996,GO:0004930,GO:0004937,GO:0005515,GO:0005634,GO:0005737,GO:0005886,GO:0005887,GO:0005901,GO:0007186,GO:0007188,GO:0007200,GO:0007204,GO:0007267,GO:0031965,GO:0035556,GO:0043410,GO:0045907,GO:0046982,GO:0055117,GO:0071880,GO:0150099	positive regulation of heart rate by epinephrine-norepinephrine|G protein-coupled receptor activity|alpha1-adrenergic receptor activity|protein binding|nucleus|cytoplasm|plasma membrane|integral component of plasma membrane|caveola|G protein-coupled receptor signaling pathway|adenylate cyclase-modulating G protein-coupled receptor signaling pathway|phospholipase C-activating G protein-coupled rec…	hsa04020,hsa04022,hsa04080,hsa04261,hsa04270,hsa04970	Calcium signaling pathway|cGMP-PKG signaling pathway|Neuroactive ligand-receptor interaction|Adrenergic signaling in cardiomyocytes|Vascular smooth muscle contraction|Salivary secretion
ADRA1D	23.3729	20.8886	25.8572	1.24086	0.311343	0.675503	0.809137	Up	0.127714	0.113722	0.398333	0.31715	0.212011	0.206842	146	adrenoceptor alpha 1D	GO:0001996,GO:0004930,GO:0004937,GO:0005515,GO:0005886,GO:0005887,GO:0007186,GO:0007188,GO:0007200,GO:0007204,GO:0007267,GO:0008284,GO:0042802,GO:0043410,GO:0045907,GO:0071880,GO:0150099	positive regulation of heart rate by epinephrine-norepinephrine|G protein-coupled receptor activity|alpha1-adrenergic receptor activity|protein binding|plasma membrane|integral component of plasma membrane|G protein-coupled receptor signaling pathway|adenylate cyclase-modulating G protein-coupled receptor signaling pathway|phospholipase C-activating G protein-coupled receptor signaling pathway|po…	hsa04020,hsa04022,hsa04080,hsa04261,hsa04270,hsa04970	Calcium signaling pathway|cGMP-PKG signaling pathway|Neuroactive ligand-receptor interaction|Adrenergic signaling in cardiomyocytes|Vascular smooth muscle contraction|Salivary secretion
ADRA2A	1880.55	1370.1	2391	1.74504	0.803257	2.63e-05	0.000238818	Up	14.5102	14.8137	14.6424	15.0097	10.8378	10.7618	150	adrenoceptor alpha 2A	GO:0001819,GO:0004930,GO:0004938,GO:0005515,GO:0005737,GO:0005886,GO:0005887,GO:0006940,GO:0007186,GO:0007189,GO:0007193,GO:0007265,GO:0007266,GO:0008284,GO:0010700,GO:0016323,GO:0019229,GO:0019901,GO:0030036,GO:0030168,GO:0030335,GO:0031692,GO:0031696,GO:0031996,GO:0032147,GO:0032148,GO:0032795,GO:0032811,GO:0032870,GO:0035624,GO:0042593,GO:0042596,GO:0042802,GO:0042803,GO:0043235,GO:0043268,GO:…	positive regulation of cytokine production|G protein-coupled receptor activity|alpha2-adrenergic receptor activity|protein binding|cytoplasm|plasma membrane|integral component of plasma membrane|regulation of smooth muscle contraction|G protein-coupled receptor signaling pathway|adenylate cyclase-activating G protein-coupled receptor signaling pathway|adenylate cyclase-inhibiting G protein-couple…	hsa04022,hsa04080	cGMP-PKG signaling pathway|Neuroactive ligand-receptor interaction
ADRA2B	34.5415	56.1738	12.9093	0.229433	-2.12385	0.000168772	0.00120271	Down	0.081328	0.0905222	0.0775064	0.65637	0.354396	0.568027	151	adrenoceptor alpha 2B	GO:0000187,GO:0003056,GO:0004930,GO:0004938,GO:0005515,GO:0005829,GO:0005886,GO:0005887,GO:0007186,GO:0007267,GO:0007565,GO:0009986,GO:0010700,GO:0030168,GO:0032148,GO:0032811,GO:0035624,GO:0043231,GO:0043410,GO:0045666,GO:0045777,GO:0051379,GO:0070474,GO:0071875,GO:0071880	activation of MAPK activity|regulation of vascular associated smooth muscle contraction|G protein-coupled receptor activity|alpha2-adrenergic receptor activity|protein binding|cytosol|plasma membrane|integral component of plasma membrane|G protein-coupled receptor signaling pathway|cell-cell signaling|female pregnancy|cell surface|negative regulation of norepinephrine secretion|platelet activatio…	hsa04022,hsa04080	cGMP-PKG signaling pathway|Neuroactive ligand-receptor interaction
ADRA2C	187.684	240.898	134.47	0.558649	-0.839985	0.0478781	0.128579	Down	0.853678	1.48385	2.2492	4.32696	2.25675	5.1137	152	adrenoceptor alpha 2C	GO:0004930,GO:0004938,GO:0005515,GO:0005737,GO:0005768,GO:0005886,GO:0005887,GO:0007186,GO:0007267,GO:0007565,GO:0010700,GO:0030168,GO:0031694,GO:0032148,GO:0032811,GO:0035624,GO:0042802,GO:0042803,GO:0043025,GO:0043410,GO:0043679,GO:0045666,GO:0045907,GO:0046982,GO:0050796,GO:0051379,GO:0051930,GO:0070473,GO:0071875,GO:0071880,GO:0098978,GO:0099061	G protein-coupled receptor activity|alpha2-adrenergic receptor activity|protein binding|cytoplasm|endosome|plasma membrane|integral component of plasma membrane|G protein-coupled receptor signaling pathway|cell-cell signaling|female pregnancy|negative regulation of norepinephrine secretion|platelet activation|alpha-2A adrenergic receptor binding|activation of protein kinase B activity|negative re…	hsa04022,hsa04080	cGMP-PKG signaling pathway|Neuroactive ligand-receptor interaction
ADRB1	109.377	177.905	40.8485	0.230139	-2.11942	0.000751564	0.00433653	Down	0.0576976	0.467891	0.479881	2.80418	1.50854	1.76211	153	adrenoceptor beta 1	GO:0001996,GO:0001997,GO:0002024,GO:0002025,GO:0004930,GO:0004939,GO:0004940,GO:0005085,GO:0005515,GO:0005769,GO:0005886,GO:0005887,GO:0007186,GO:0007190,GO:0009409,GO:0030165,GO:0031649,GO:0031694,GO:0040015,GO:0042596,GO:0043547,GO:0045187,GO:0046982,GO:0050873,GO:0060078,GO:0071880,GO:0098685,GO:0099579,GO:0120162	positive regulation of heart rate by epinephrine-norepinephrine|positive regulation of the force of heart contraction by epinephrine-norepinephrine|diet induced thermogenesis|norepinephrine-epinephrine-mediated vasodilation involved in regulation of systemic arterial blood pressure|G protein-coupled receptor activity|beta-adrenergic receptor activity|beta1-adrenergic receptor activity|guanyl-nucl…	hsa04020,hsa04022,hsa04024,hsa04080,hsa04261,hsa04540,hsa04923,hsa04924,hsa04970,hsa05414	Calcium signaling pathway|cGMP-PKG signaling pathway|cAMP signaling pathway|Neuroactive ligand-receptor interaction|Adrenergic signaling in cardiomyocytes|Gap junction|Regulation of lipolysis in adipocytes|Renin secretion|Salivary secretion|Dilated cardiomyopathy
ADRB2	259.573	281.832	237.314	0.842088	-0.247957	0.247983	0.429737	Down	2.63805	2.71468	3.079	5.20682	4.81823	4.47404	154	adrenoceptor beta 2	GO:0001540,GO:0002024,GO:0002025,GO:0002028,GO:0002032,GO:0004930,GO:0004941,GO:0005515,GO:0005634,GO:0005764,GO:0005768,GO:0005769,GO:0005794,GO:0005886,GO:0005887,GO:0006898,GO:0007166,GO:0007171,GO:0007186,GO:0007188,GO:0007190,GO:0008179,GO:0008333,GO:0009409,GO:0010008,GO:0010739,GO:0015459,GO:0016020,GO:0016324,GO:0016579,GO:0030501,GO:0030665,GO:0031649,GO:0040015,GO:0042802,GO:0042803,GO:…	amyloid-beta binding|diet induced thermogenesis|norepinephrine-epinephrine-mediated vasodilation involved in regulation of systemic arterial blood pressure|regulation of sodium ion transport|desensitization of G protein-coupled receptor signaling pathway by arrestin|G protein-coupled receptor activity|beta2-adrenergic receptor activity|protein binding|nucleus|lysosome|endosome|early endosome|Golg…	hsa04020,hsa04022,hsa04024,hsa04080,hsa04261,hsa04923,hsa04924,hsa04970	Calcium signaling pathway|cGMP-PKG signaling pathway|cAMP signaling pathway|Neuroactive ligand-receptor interaction|Adrenergic signaling in cardiomyocytes|Regulation of lipolysis in adipocytes|Renin secretion|Salivary secretion
ADRB3	5.54303	3.92079	7.16527	1.82624	0.868875	0.6507	0.791901	Up	0.125972	0	0.060446	0.0962533	0.0603227	0	155	adrenoceptor beta 3	GO:0002025,GO:0002032,GO:0004930,GO:0004939,GO:0005515,GO:0005886,GO:0005887,GO:0005975,GO:0006091,GO:0006112,GO:0006898,GO:0007186,GO:0007187,GO:0007188,GO:0007190,GO:0015052,GO:0042803,GO:0043235,GO:0043410,GO:0051379,GO:0051380,GO:0071880,GO:0120162	norepinephrine-epinephrine-mediated vasodilation involved in regulation of systemic arterial blood pressure|desensitization of G protein-coupled receptor signaling pathway by arrestin|G protein-coupled receptor activity|beta-adrenergic receptor activity|protein binding|plasma membrane|integral component of plasma membrane|carbohydrate metabolic process|generation of precursor metabolites and ener…	hsa04020,hsa04022,hsa04080,hsa04714,hsa04923,hsa04924,hsa04970	Calcium signaling pathway|cGMP-PKG signaling pathway|Neuroactive ligand-receptor interaction|Thermogenesis|Regulation of lipolysis in adipocytes|Renin secretion|Salivary secretion
ADRM1	2093.01	2269.43	1916.58	0.84439	-0.244019	0.132461	0.275893	Down	19.3229	21.1851	18.0266	30.516	33.3096	36.8218	11047	adhesion regulating molecule 1	GO:0000502,GO:0002020,GO:0005515,GO:0005654,GO:0005829,GO:0005886,GO:0006368,GO:0006511,GO:0008541,GO:0010950,GO:0016579,GO:0043130,GO:0043248,GO:0061133,GO:0070628	proteasome complex|protease binding|protein binding|nucleoplasm|cytosol|plasma membrane|transcription elongation from RNA polymerase II promoter|ubiquitin-dependent protein catabolic process|proteasome regulatory particle, lid subcomplex|positive regulation of endopeptidase activity|protein deubiquitination|ubiquitin binding|proteasome assembly|endopeptidase activator activity|proteasome binding	hsa03050,hsa05010,hsa05012,hsa05014,hsa05016,hsa05017,hsa05020,hsa05022,hsa05169	Proteasome|Alzheimer disease|Parkinson disease|Amyotrophic lateral sclerosis|Huntington disease|Spinocerebellar ataxia|Prion disease|Pathways of neurodegeneration - multiple diseases|Epstein-Barr virus infection
ADSL	1017.25	1054.99	979.501	0.928199	-0.107495	0.468712	0.646612	Down	5.64617	6.1317	5.643	8.97809	8.72299	9.52581	158	adenylosuccinate lyase	GO:0004018,GO:0005829,GO:0006164,GO:0006167,GO:0006189,GO:0009168,GO:0032991,GO:0042802,GO:0044208,GO:0070626	N6-(1,2-dicarboxyethyl)AMP AMP-lyase (fumarate-forming) activity|cytosol|purine nucleotide biosynthetic process|AMP biosynthetic process|'de novo' IMP biosynthetic process|purine ribonucleoside monophosphate biosynthetic process|protein-containing complex|identical protein binding|'de novo' AMP biosynthetic process|(S)-2-(5-amino-1-(5-phospho-D-ribosyl)imidazole-4-carboxamido)succinate AMP-lyase …	hsa00230,hsa00250	Purine metabolism|Alanine, aspartate and glutamate metabolism
ADSS1	270.384	258.927	281.841	1.08785	0.121482	0.593782	0.749298	Up	3.14775	2.87444	2.83467	4.21113	3.79486	3.8639	122622	adenylosuccinate synthase 1	GO:0000287,GO:0002376,GO:0003924,GO:0004019,GO:0005525,GO:0005737,GO:0005829,GO:0006167,GO:0006531,GO:0006541,GO:0009168,GO:0014850,GO:0035690,GO:0042301,GO:0042594,GO:0042802,GO:0044208,GO:0046040,GO:0051015,GO:0071257	magnesium ion binding|immune system process|GTPase activity|adenylosuccinate synthase activity|GTP binding|cytoplasm|cytosol|AMP biosynthetic process|aspartate metabolic process|glutamine metabolic process|purine ribonucleoside monophosphate biosynthetic process|response to muscle activity|cellular response to drug|phosphate ion binding|response to starvation|identical protein binding|'de novo' A…	hsa00230,hsa00250	Purine metabolism|Alanine, aspartate and glutamate metabolism
ADSS2	1145.62	1087.83	1203.41	1.10629	0.145725	0.394156	0.577545	Up	6.36304	8.86981	8.01941	8.78494	10.1474	11.2957	159	adenylosuccinate synthase 2	GO:0000287,GO:0002376,GO:0004019,GO:0005515,GO:0005525,GO:0005737,GO:0005739,GO:0005829,GO:0006167,GO:0006531,GO:0009168,GO:0014074,GO:0042301,GO:0044208,GO:0046040,GO:0060359,GO:0070062,GO:0071257	magnesium ion binding|immune system process|adenylosuccinate synthase activity|protein binding|GTP binding|cytoplasm|mitochondrion|cytosol|AMP biosynthetic process|aspartate metabolic process|purine ribonucleoside monophosphate biosynthetic process|response to purine-containing compound|phosphate ion binding|'de novo' AMP biosynthetic process|IMP metabolic process|response to ammonium ion|extrace…	hsa00230,hsa00250	Purine metabolism|Alanine, aspartate and glutamate metabolism
ADTRP	1359.67	2431.97	287.369	0.118164	-3.08114	9.64e-05	0.00075021	Down	0.406525	2.16405	0.429993	7.70304	15.677	12.0701	84830	androgen dependent TFPI regulating protein	GO:0001934,GO:0002042,GO:0002686,GO:0003332,GO:0005515,GO:0005901,GO:0009986,GO:0010628,GO:0016020,GO:0016021,GO:0016787,GO:0030195,GO:0042758,GO:0043491,GO:0050709,GO:0071383,GO:0140052,GO:1903038,GO:2000402	positive regulation of protein phosphorylation|cell migration involved in sprouting angiogenesis|negative regulation of leukocyte migration|negative regulation of extracellular matrix constituent secretion|protein binding|caveola|cell surface|positive regulation of gene expression|membrane|integral component of membrane|hydrolase activity|negative regulation of blood coagulation|long-chain fatty …
AEBP1	59834.6	25143	94526.3	3.75956	1.91056	6.92e-21	9.87e-19	Up	570.695	522.377	536.947	256.126	208.033	167.412	165	AE binding protein 1	GO:0000122,GO:0000977,GO:0001227,GO:0004181,GO:0005201,GO:0005516,GO:0005518,GO:0005576,GO:0005615,GO:0005634,GO:0005737,GO:0006518,GO:0008270,GO:0016485,GO:0062023,GO:0070062,GO:1904026	negative regulation of transcription by RNA polymerase II|RNA polymerase II transcription regulatory region sequence-specific DNA binding|DNA-binding transcription repressor activity, RNA polymerase II-specific|metallocarboxypeptidase activity|extracellular matrix structural constituent|calmodulin binding|collagen binding|extracellular region|extracellular space|nucleus|cytoplasm|peptide metaboli…
AEBP2	626.786	673.443	580.13	0.86176	-0.214642	0.243334	0.423863	Down	1.90418	2.92181	2.76683	4.38522	4.23915	3.99813	121536	AE binding protein 2	GO:0000122,GO:0000785,GO:0000978,GO:0001227,GO:0005654,GO:0006325,GO:0006357,GO:0035098,GO:0045814,GO:0046872	negative regulation of transcription by RNA polymerase II|chromatin|RNA polymerase II cis-regulatory region sequence-specific DNA binding|DNA-binding transcription repressor activity, RNA polymerase II-specific|nucleoplasm|chromatin organization|regulation of transcription by RNA polymerase II|ESC/E(Z) complex|negative regulation of gene expression, epigenetic|metal ion binding			other
AEN	563.053	275.851	850.254	3.08273	1.62421	2.11e-10	6.19e-09	Up	4.4811	3.60508	4.2692	1.85464	2.39653	1.58991	64782	apoptosis enhancing nuclease	GO:0003676,GO:0004527,GO:0005515,GO:0005634,GO:0005654,GO:0005730,GO:0010212,GO:0031965,GO:0042771,GO:0090305	nucleic acid binding|exonuclease activity|protein binding|nucleus|nucleoplasm|nucleolus|response to ionizing radiation|nuclear membrane|intrinsic apoptotic signaling pathway in response to DNA damage by p53 class mediator|nucleic acid phosphodiester bond hydrolysis
AFAP1	2364.85	1329.1	3400.6	2.55851	1.3553	7.68e-18	7.55e-16	Up	9.16768	8.3406	9.50791	5.23685	5.17113	4.94999	60312	actin filament associated protein 1	GO:0003779,GO:0005829,GO:0005925,GO:0009966,GO:0015629,GO:0017124,GO:0042169,GO:0051493	actin binding|cytosol|focal adhesion|regulation of signal transduction|actin cytoskeleton|SH3 domain binding|SH2 domain binding|regulation of cytoskeleton organization
AFAP1L1	1125.46	1211.21	1039.7	0.858573	-0.219986	0.337256	0.523655	Down	2.51927	5.15044	4.404	6.66256	6.37754	6.96405	134265	actin filament associated protein 1 like 1	GO:0002102,GO:0005515,GO:0005829,GO:0017124,GO:0030054,GO:0071437	podosome|protein binding|cytosol|SH3 domain binding|cell junction|invadopodium
AFAP1L2	1330.93	1290.82	1371.04	1.06222	0.0870759	0.580306	0.73884	Up	5.47514	6.32277	6.97371	9.65741	7.7744	8.08395	84632	actin filament associated protein 1 like 2	GO:0005737,GO:0005829,GO:0005886,GO:0006954,GO:0007346,GO:0017124,GO:0030296,GO:0032675,GO:0032757,GO:0035591,GO:0042169,GO:0045742,GO:0045893,GO:0061098	cytoplasm|cytosol|plasma membrane|inflammatory response|regulation of mitotic cell cycle|SH3 domain binding|protein tyrosine kinase activator activity|regulation of interleukin-6 production|positive regulation of interleukin-8 production|signaling adaptor activity|SH2 domain binding|positive regulation of epidermal growth factor receptor signaling pathway|positive regulation of transcription, DNA…
AFDN	2697.23	3394.28	2000.18	0.589338	-0.762834	0.000101782	0.000785179	Down	4.09222	7.06051	5.92006	12.2356	15.3877	13.7439	4301	afadin, adherens junction formation factor	GO:0005515,GO:0005654,GO:0005829,GO:0005886,GO:0005911,GO:0005912,GO:0007155,GO:0007165,GO:0007267,GO:0008022,GO:0010628,GO:0016607,GO:0022409,GO:0030054,GO:0030336,GO:0031267,GO:0032880,GO:0034332,GO:0043547,GO:0044291,GO:0044331,GO:0045296,GO:0046930,GO:0046931,GO:0050839,GO:0051015,GO:0061951,GO:0070160,GO:0070830,GO:0090557,GO:2000049	protein binding|nucleoplasm|cytosol|plasma membrane|cell-cell junction|adherens junction|cell adhesion|signal transduction|cell-cell signaling|protein C-terminus binding|positive regulation of gene expression|nuclear speck|positive regulation of cell-cell adhesion|cell junction|negative regulation of cell migration|small GTPase binding|regulation of protein localization|adherens junction organiza…	hsa04014,hsa04015,hsa04024,hsa04520,hsa04530,hsa04670	Ras signaling pathway|Rap1 signaling pathway|cAMP signaling pathway|Adherens junction|Tight junction|Leukocyte transendothelial migration
AFF1	3469.53	3261.78	3677.29	1.12743	0.173036	0.365406	0.551288	Up	6.98368	9.0971	7.99398	10.5052	12.0489	8.17789	4299	AF4/FMR2 family member 1	GO:0005515,GO:0008023,GO:0010468,GO:0032783	protein binding|transcription elongation factor complex|regulation of gene expression|super elongation complex	hsa05202	Transcriptional misregulation in cancer
AFF2	589.717	501.201	678.234	1.35297	0.436125	0.0487804	0.130337	Up	1.12998	1.21352	1.14663	0.965979	1.30348	1.47122	2334	AF4/FMR2 family member 2	GO:0002151,GO:0006397,GO:0007420,GO:0007611,GO:0008380,GO:0010468,GO:0010629,GO:0016607,GO:0032783,GO:0035063,GO:0043484	G-quadruplex RNA binding|mRNA processing|brain development|learning or memory|RNA splicing|regulation of gene expression|negative regulation of gene expression|nuclear speck|super elongation complex|nuclear speck organization|regulation of RNA splicing
AFF3	523.47	411.275	635.664	1.54547	0.628047	0.0712023	0.173771	Up	0.867706	0.616469	0.719127	0.996384	0.669646	0.426079	3899	AF4/FMR2 family member 3	GO:0003690,GO:0003700,GO:0005634,GO:0005654,GO:0005829,GO:0006355,GO:0010468,GO:0016604,GO:0032783,GO:0034612,GO:0035116	double-stranded DNA binding|DNA-binding transcription factor activity|nucleus|nucleoplasm|cytosol|regulation of transcription, DNA-templated|regulation of gene expression|nuclear body|super elongation complex|response to tumor necrosis factor|embryonic hindlimb morphogenesis
AFF4	3747.28	2736.91	4757.64	1.73829	0.797671	6.05e-06	6.68e-05	Up	11.7603	12.875	10.6918	10.2723	10.7193	8.4937	27125	AF4/FMR2 family member 4	GO:0001650,GO:0005515,GO:0005654,GO:0006366,GO:0006368,GO:0007286,GO:0008023,GO:0010468,GO:0032783,GO:0035327	fibrillar center|protein binding|nucleoplasm|transcription by RNA polymerase II|transcription elongation from RNA polymerase II promoter|spermatid development|transcription elongation factor complex|regulation of gene expression|super elongation complex|transcriptionally active chromatin			AF_4
AFG1L	78.7448	71.646	85.8437	1.19852	0.261255	0.438782	0.618871	Up	0.22157	0.217413	0.275819	0.293209	0.29401	0.276218	246269	AFG1 like ATPase	GO:0005515,GO:0005524,GO:0005737,GO:0005739,GO:0006123,GO:0007005,GO:0016887,GO:0031966,GO:0035694	protein binding|ATP binding|cytoplasm|mitochondrion|mitochondrial electron transport, cytochrome c to oxygen|mitochondrion organization|ATPase activity|mitochondrial membrane|mitochondrial protein catabolic process
AFG3L2	1593.7	1846.67	1340.73	0.726059	-0.461841	0.0187806	0.0613561	Down	8.43423	11.3994	10.7135	15.7478	21.7716	22.9836	10939	AFG3 like matrix AAA peptidase subunit 2	GO:0004176,GO:0004222,GO:0005515,GO:0005524,GO:0005739,GO:0005743,GO:0005745,GO:0006508,GO:0006851,GO:0007409,GO:0007528,GO:0008053,GO:0008237,GO:0008270,GO:0016485,GO:0016540,GO:0021675,GO:0033619,GO:0034982,GO:0036444,GO:0040014,GO:0042407,GO:0042552,GO:0048747,GO:0051082,GO:0051560,GO:0060013,GO:0065003	ATP-dependent peptidase activity|metalloendopeptidase activity|protein binding|ATP binding|mitochondrion|mitochondrial inner membrane|m-AAA complex|proteolysis|mitochondrial calcium ion transmembrane transport|axonogenesis|neuromuscular junction development|mitochondrial fusion|metallopeptidase activity|zinc ion binding|protein processing|protein autoprocessing|nerve development|membrane protein …	hsa05017	Spinocerebellar ataxia
AFMID	613.582	739.33	487.835	0.659653	-0.600222	0.023622	0.0734862	Down	4.79569	5.61751	4.80411	10.5255	7.90211	15.0739	125061	arylformamidase	GO:0005515,GO:0005634,GO:0005737,GO:0005829,GO:0016787,GO:0019441,GO:0034354	protein binding|nucleus|cytoplasm|cytosol|hydrolase activity|tryptophan catabolic process to kynurenine|'de novo' NAD biosynthetic process from tryptophan	hsa00380,hsa00630	Tryptophan metabolism|Glyoxylate and dicarboxylate metabolism
AFP	2.09154	0	4.18308	25.3743	4.6653	0.152946	0.30591	Up	0.065803	0.0610351	0	0	0	0	174	alpha fetoprotein	GO:0005504,GO:0005515,GO:0005615,GO:0005737,GO:0005788,GO:0006810,GO:0008270,GO:0043687,GO:0044267	fatty acid binding|protein binding|extracellular space|cytoplasm|endoplasmic reticulum lumen|transport|zinc ion binding|post-translational protein modification|cellular protein metabolic process	hsa04390	Hippo signaling pathway
AFTPH	1130.3	1347.34	913.265	0.677872	-0.560915	0.000418124	0.00263579	Down	4.39897	5.95403	5.32525	9.99623	11.7648	11.5216	54812	aftiphilin	GO:0005654,GO:0005794,GO:0005829,GO:0015031,GO:0030121,GO:0030276,GO:0032588,GO:0043231,GO:0046907	nucleoplasm|Golgi apparatus|cytosol|protein transport|AP-1 adaptor complex|clathrin binding|trans-Golgi network membrane|intracellular membrane-bounded organelle|intracellular transport
AGA	636.089	736.685	535.493	0.726842	-0.460287	0.0135645	0.0471046	Down	5.52136	7.54165	5.81697	12.3827	13.3811	11.6657	175	aspartylglucosaminidase	GO:0003948,GO:0005515,GO:0005576,GO:0005615,GO:0005737,GO:0005764,GO:0005783,GO:0006508,GO:0006517,GO:0008233,GO:0035578,GO:0043312,GO:0043621	N4-(beta-N-acetylglucosaminyl)-L-asparaginase activity|protein binding|extracellular region|extracellular space|cytoplasm|lysosome|endoplasmic reticulum|proteolysis|protein deglycosylation|peptidase activity|azurophil granule lumen|neutrophil degranulation|protein self-association	hsa00511,hsa04142	Other glycan degradation|Lysosome
AGAP1	1997.48	1926.69	2068.27	1.07356	0.102399	0.544364	0.710876	Up	2.31293	3.08685	2.73513	3.63742	4.10627	3.15733	116987	ArfGAP with GTPase domain, ankyrin repeat and PH domain 1	GO:0003924,GO:0005096,GO:0005515,GO:0005525,GO:0005543,GO:0005634,GO:0005737,GO:0015031,GO:0043547,GO:0046872	GTPase activity|GTPase activator activity|protein binding|GTP binding|phospholipid binding|nucleus|cytoplasm|protein transport|positive regulation of GTPase activity|metal ion binding	hsa04144	Endocytosis
AGAP2	331.082	358.071	304.093	0.849553	-0.235224	0.467347	0.645667	Down	0.874833	1.0518	1.30096	2.47953	1.82911	1.15232	116986	ArfGAP with GTPase domain, ankyrin repeat and PH domain 2	GO:0003924,GO:0005096,GO:0005515,GO:0005524,GO:0005525,GO:0005634,GO:0005654,GO:0005737,GO:0005768,GO:0005829,GO:0015031,GO:0016020,GO:0016197,GO:0019901,GO:0030036,GO:0030295,GO:0032147,GO:0035014,GO:0042177,GO:0043524,GO:0043547,GO:0045860,GO:0046872,GO:0061903,GO:0070062,GO:0090543	GTPase activity|GTPase activator activity|protein binding|ATP binding|GTP binding|nucleus|nucleoplasm|cytoplasm|endosome|cytosol|protein transport|membrane|endosomal transport|protein kinase binding|actin cytoskeleton organization|protein kinase activator activity|activation of protein kinase activity|phosphatidylinositol 3-kinase regulator activity|negative regulation of protein catabolic proces…	hsa04068,hsa04144	FoxO signaling pathway|Endocytosis
AGAP3	1593.8	1691.24	1496.36	0.884745	-0.176667	0.290992	0.476213	Down	5.19299	6.53556	5.79848	8.08262	10.2123	10.2862	116988	ArfGAP with GTPase domain, ankyrin repeat and PH domain 3	GO:0003924,GO:0005096,GO:0005525,GO:0005634,GO:0005737,GO:0007165,GO:0016020,GO:0031593,GO:0034614,GO:0043161,GO:0043547,GO:0046872,GO:0071944	GTPase activity|GTPase activator activity|GTP binding|nucleus|cytoplasm|signal transduction|membrane|polyubiquitin modification-dependent protein binding|cellular response to reactive oxygen species|proteasome-mediated ubiquitin-dependent protein catabolic process|positive regulation of GTPase activity|metal ion binding|cell periphery	hsa04144	Endocytosis
AGAP4	171.574	175.841	167.306	0.952303	-0.070507	0.80162	0.890836	Down	0.759656	1.22457	1.18466	1.5124	1.81821	1.42388	119016	ArfGAP with GTPase domain, ankyrin repeat and PH domain 4	GO:0005096,GO:0005634,GO:0043547,GO:0046872	GTPase activator activity|nucleus|positive regulation of GTPase activity|metal ion binding	hsa04144	Endocytosis
AGAP5	127.112	130.499	123.725	0.948159	-0.0767989	0.83209	0.909473	Down	0.865983	1.20998	1.20681	2.20767	1.06671	1.71212	729092	ArfGAP with GTPase domain, ankyrin repeat and PH domain 5	GO:0005096,GO:0005634,GO:0043547,GO:0046872	GTPase activator activity|nucleus|positive regulation of GTPase activity|metal ion binding	hsa04144	Endocytosis
AGAP6	268.657	255.126	282.188	1.10668	0.146239	0.592694	0.748093	Up	1.76388	3.17866	2.68766	2.90856	3.89254	3.02678	414189	ArfGAP with GTPase domain, ankyrin repeat and PH domain 6	GO:0005096,GO:0005634,GO:0043547,GO:0046872	GTPase activator activity|nucleus|positive regulation of GTPase activity|metal ion binding	hsa04144	Endocytosis
AGAP9	110.18	122.859	97.5012	0.793627	-0.333467	0.625208	0.772111	Down	0.797539	1.69364	0.458219	1.55053	3.20099	0.535364	642517	ArfGAP with GTPase domain, ankyrin repeat and PH domain 9	GO:0005096,GO:0005634,GO:0043547,GO:0046872	GTPase activator activity|nucleus|positive regulation of GTPase activity|metal ion binding	hsa04144	Endocytosis
AGBL2	7.02928	8.91945	5.13912	0.575943	-0.796002	0.488115	0.662218	Down	0.029429	0.00545934	0.0356951	0.0487203	0.0549601	0.0774515	79841	AGBL carboxypeptidase 2	GO:0004181,GO:0005814,GO:0005829,GO:0006508,GO:0008270,GO:0035610,GO:0036064	metallocarboxypeptidase activity|centriole|cytosol|proteolysis|zinc ion binding|protein side chain deglutamylation|ciliary basal body
AGBL3	58.63	57.4276	59.8323	1.0417	0.0589357	0.887683	0.941101	Up	0.132551	0.240174	0.16024	0.256439	0.203409	0.273337	340351	AGBL carboxypeptidase 3	GO:0004181,GO:0005829,GO:0006508,GO:0008270,GO:0035610	metallocarboxypeptidase activity|cytosol|proteolysis|zinc ion binding|protein side chain deglutamylation
AGBL4	9.84615	17.2269	2.46544	0.144859	-2.78728	0.0407038	0.11329	Down	0	0.00542745	0.0126738	0.012109	0.0667812	0.0947682	84871	AGBL carboxypeptidase 4	GO:0004181,GO:0005794,GO:0005814,GO:0005829,GO:0006508,GO:0008270,GO:0008285,GO:0015631,GO:0021954,GO:0035608,GO:0035609,GO:0035610,GO:0036064,GO:0051607,GO:0098957,GO:0098958,GO:0120222,GO:1904115,GO:2000060	metallocarboxypeptidase activity|Golgi apparatus|centriole|cytosol|proteolysis|zinc ion binding|negative regulation of cell population proliferation|tubulin binding|central nervous system neuron development|protein deglutamylation|C-terminal protein deglutamylation|protein side chain deglutamylation|ciliary basal body|defense response to virus|anterograde axonal transport of mitochondrion|retrogr…
AGBL5	894.85	1079.72	709.984	0.657478	-0.604984	0.00176032	0.00883309	Down	4.78	5.71258	5.05711	9.27349	11.9406	12.9801	60509	AGBL carboxypeptidase 5	GO:0004181,GO:0005634,GO:0005737,GO:0005829,GO:0006508,GO:0008270,GO:0015630,GO:0015631,GO:0030496,GO:0035608,GO:0035611,GO:0045171,GO:0051607,GO:0072686	metallocarboxypeptidase activity|nucleus|cytoplasm|cytosol|proteolysis|zinc ion binding|microtubule cytoskeleton|tubulin binding|midbody|protein deglutamylation|protein branching point deglutamylation|intercellular bridge|defense response to virus|mitotic spindle
AGER	116.274	145.971	86.5773	0.594187	-0.751011	0.105624	0.233525	Down	0.646047	0.898854	2.16763	2.80755	3.10771	2.94277	177	advanced glycosylation end-product specific receptor	GO:0001540,GO:0001650,GO:0001666,GO:0001774,GO:0001914,GO:0001934,GO:0004888,GO:0005044,GO:0005515,GO:0005576,GO:0005886,GO:0005887,GO:0006897,GO:0006954,GO:0007166,GO:0007611,GO:0009611,GO:0009986,GO:0010255,GO:0016324,GO:0030054,GO:0031175,GO:0032693,GO:0032722,GO:0032731,GO:0032735,GO:0032755,GO:0032760,GO:0034116,GO:0038023,GO:0042104,GO:0042802,GO:0043507,GO:0044548,GO:0044877,GO:0045056,GO:…	amyloid-beta binding|fibrillar center|response to hypoxia|microglial cell activation|regulation of T cell mediated cytotoxicity|positive regulation of protein phosphorylation|transmembrane signaling receptor activity|scavenger receptor activity|protein binding|extracellular region|plasma membrane|integral component of plasma membrane|endocytosis|inflammatory response|cell surface receptor signali…	hsa04933,hsa05010,hsa05022	AGE-RAGE signaling pathway in diabetic complications|Alzheimer disease|Pathways of neurodegeneration - multiple diseases
AGFG1	1812.97	1804.48	1821.45	1.0094	0.0135003	0.930528	0.963406	Up	4.43776	5.71383	4.78635	7.12403	7.68531	6.53462	3267	ArfGAP with FG repeats 1	GO:0003677,GO:0003723,GO:0005096,GO:0005515,GO:0005643,GO:0005829,GO:0006406,GO:0007275,GO:0007283,GO:0030154,GO:0031410,GO:0043231,GO:0043547,GO:0046872,GO:0061024	DNA binding|RNA binding|GTPase activator activity|protein binding|nuclear pore|cytosol|mRNA export from nucleus|multicellular organism development|spermatogenesis|cell differentiation|cytoplasmic vesicle|intracellular membrane-bounded organelle|positive regulation of GTPase activity|metal ion binding|membrane organization
AGFG2	968.981	1243.65	694.311	0.558376	-0.840691	1.32e-08	2.7e-07	Down	2.68	3.64887	3.37789	8.03817	8.52642	8.44262	3268	ArfGAP with FG repeats 2	GO:0003674,GO:0005096,GO:0008150,GO:0016020,GO:0043547,GO:0046872	molecular_function|GTPase activator activity|biological_process|membrane|positive regulation of GTPase activity|metal ion binding
AGGF1	1091.51	975	1208.02	1.23884	0.30899	0.0971357	0.220227	Up	6.18136	7.09129	5.95083	8.81796	6.95973	6.72229	55109	angiogenic factor with G-patch and FHA domains 1	GO:0001525,GO:0001570,GO:0001938,GO:0003676,GO:0005515,GO:0005576,GO:0005737,GO:0007155,GO:0045766,GO:0048471	angiogenesis|vasculogenesis|positive regulation of endothelial cell proliferation|nucleic acid binding|protein binding|extracellular region|cytoplasm|cell adhesion|positive regulation of angiogenesis|perinuclear region of cytoplasm
AGK	506.431	502.316	510.545	1.01611	0.0230498	0.891509	0.943493	Up	0.998204	1.13293	1.05368	1.61367	1.39781	1.52822	55750	acylglycerol kinase	GO:0001727,GO:0001729,GO:0003951,GO:0004143,GO:0005515,GO:0005524,GO:0005737,GO:0005739,GO:0005741,GO:0005743,GO:0005758,GO:0005829,GO:0006665,GO:0016020,GO:0016310,GO:0017050,GO:0031305,GO:0031966,GO:0042721,GO:0043231,GO:0045039,GO:0046474,GO:0046512,GO:0046513,GO:0046834,GO:0047620,GO:0102773	lipid kinase activity|ceramide kinase activity|NAD+ kinase activity|diacylglycerol kinase activity|protein binding|ATP binding|cytoplasm|mitochondrion|mitochondrial outer membrane|mitochondrial inner membrane|mitochondrial intermembrane space|cytosol|sphingolipid metabolic process|membrane|phosphorylation|D-erythro-sphingosine kinase activity|integral component of mitochondrial inner membrane|mit…	hsa00561	Glycerolipid metabolism
AGL	700.266	702.532	698.001	0.993821	-0.00894244	0.967845	0.982786	Down	1.68048	3.02465	2.73725	3.16406	3.65342	3.86361	178	amylo-alpha-1, 6-glucosidase, 4-alpha-glucanotransferase	GO:0004133,GO:0004134,GO:0004135,GO:0005515,GO:0005576,GO:0005634,GO:0005737,GO:0005829,GO:0005978,GO:0005980,GO:0007584,GO:0016234,GO:0016529,GO:0030247,GO:0031593,GO:0034774,GO:0043033,GO:0043312,GO:0051384,GO:0102500,GO:1904813	glycogen debranching enzyme activity|4-alpha-glucanotransferase activity|amylo-alpha-1,6-glucosidase activity|protein binding|extracellular region|nucleus|cytoplasm|cytosol|glycogen biosynthetic process|glycogen catabolic process|response to nutrient|inclusion body|sarcoplasmic reticulum|polysaccharide binding|polyubiquitin modification-dependent protein binding|secretory granule lumen|isoamylase…	hsa00500	Starch and sucrose metabolism
AGMAT	18.4117	6.53995	30.2834	4.62338	2.20895	0.00417972	0.0181107	Up	0.283268	0.135125	0.269256	0.0904416	0.0503826	0.0786469	79814	agmatinase	GO:0005739,GO:0008295,GO:0008783,GO:0033389,GO:0046872,GO:0097055	mitochondrion|spermidine biosynthetic process|agmatinase activity|putrescine biosynthetic process from arginine, using agmatinase|metal ion binding|agmatine biosynthetic process	hsa00330	Arginine and proline metabolism
AGMO	33.4515	31.624	35.2789	1.11551	0.157709	0.7418	0.853081	Up	0.0951952	0.116553	0.108866	0.145778	0.134324	0.134903	392636	alkylglycerol monooxygenase	GO:0005506,GO:0005515,GO:0005783,GO:0005789,GO:0006643,GO:0016021,GO:0019432,GO:0046485,GO:0050479,GO:0055114	iron ion binding|protein binding|endoplasmic reticulum|endoplasmic reticulum membrane|membrane lipid metabolic process|integral component of membrane|triglyceride biosynthetic process|ether lipid metabolic process|glyceryl-ether monooxygenase activity|oxidation-reduction process
AGO1	1568.67	1445.99	1691.34	1.16972	0.226164	0.119114	0.25533	Up	2.86285	3.13105	3.26722	3.9258	4.03911	3.48443	26523	argonaute RISC component 1	GO:0000932,GO:0000956,GO:0000993,GO:0001046,GO:0003723,GO:0003725,GO:0003727,GO:0004521,GO:0005515,GO:0005634,GO:0005654,GO:0005737,GO:0005829,GO:0005844,GO:0007223,GO:0010501,GO:0010628,GO:0010629,GO:0016442,GO:0016525,GO:0031054,GO:0035194,GO:0035196,GO:0035198,GO:0035278,GO:0035279,GO:0035280,GO:0036464,GO:0045652,GO:0045944,GO:0060964,GO:0070578,GO:0090502,GO:0090625,GO:1990904	P-body|nuclear-transcribed mRNA catabolic process|RNA polymerase II complex binding|core promoter sequence-specific DNA binding|RNA binding|double-stranded RNA binding|single-stranded RNA binding|endoribonuclease activity|protein binding|nucleus|nucleoplasm|cytoplasm|cytosol|polysome|Wnt signaling pathway, calcium modulating pathway|RNA secondary structure unwinding|positive regulation of gene ex…
AGO2	1391.4	1301.49	1481.3	1.13816	0.186708	0.411889	0.594841	Up	1.88366	1.8734	1.87772	2.58615	2.8329	1.76028	27161	argonaute RISC catalytic component 2	GO:0000340,GO:0000932,GO:0000993,GO:0001046,GO:0003723,GO:0003725,GO:0003727,GO:0003743,GO:0004521,GO:0005515,GO:0005634,GO:0005654,GO:0005737,GO:0005829,GO:0005844,GO:0005845,GO:0006412,GO:0006413,GO:0007223,GO:0008022,GO:0009791,GO:0010501,GO:0010586,GO:0010628,GO:0010629,GO:0016020,GO:0016442,GO:0030422,GO:0030425,GO:0031047,GO:0031054,GO:0035087,GO:0035194,GO:0035196,GO:0035197,GO:0035198,GO:…	RNA 7-methylguanosine cap binding|P-body|RNA polymerase II complex binding|core promoter sequence-specific DNA binding|RNA binding|double-stranded RNA binding|single-stranded RNA binding|translation initiation factor activity|endoribonuclease activity|protein binding|nucleus|nucleoplasm|cytoplasm|cytosol|polysome|mRNA cap binding complex|translation|translational initiation|Wnt signaling pathway,…
AGO3	183.873	169.291	198.454	1.17226	0.229287	0.50448	0.676864	Up	0.410949	0.413067	0.357488	0.419134	0.678712	0.364191	192669	argonaute RISC catalytic component 3	GO:0000794,GO:0000932,GO:0003723,GO:0003725,GO:0003727,GO:0004521,GO:0005515,GO:0005654,GO:0005737,GO:0005829,GO:0006402,GO:0007223,GO:0010501,GO:0010628,GO:0010629,GO:0016020,GO:0016442,GO:0031054,GO:0035194,GO:0035196,GO:0035198,GO:0035278,GO:0035279,GO:0035280,GO:0036464,GO:0045652,GO:0046872,GO:0070578,GO:0072091,GO:0090502,GO:0090624,GO:0090625,GO:1901224	condensed nuclear chromosome|P-body|RNA binding|double-stranded RNA binding|single-stranded RNA binding|endoribonuclease activity|protein binding|nucleoplasm|cytoplasm|cytosol|mRNA catabolic process|Wnt signaling pathway, calcium modulating pathway|RNA secondary structure unwinding|positive regulation of gene expression|negative regulation of gene expression|membrane|RISC complex|pre-miRNA proces…
AGO4	951.073	997.159	904.988	0.907658	-0.139779	0.489009	0.662846	Down	2.78677	3.12158	3.2811	5.37318	5.4188	3.82487	192670	argonaute RISC component 4	GO:0000932,GO:0003725,GO:0003727,GO:0005515,GO:0005634,GO:0005737,GO:0005829,GO:0006402,GO:0007130,GO:0007140,GO:0007223,GO:0008584,GO:0010501,GO:0010586,GO:0010628,GO:0010629,GO:0016020,GO:0016442,GO:0022604,GO:0031054,GO:0035194,GO:0035196,GO:0035198,GO:0035278,GO:0035279,GO:0035280,GO:0036464,GO:0043066,GO:0045652,GO:0070578,GO:0090625	P-body|double-stranded RNA binding|single-stranded RNA binding|protein binding|nucleus|cytoplasm|cytosol|mRNA catabolic process|synaptonemal complex assembly|male meiotic nuclear division|Wnt signaling pathway, calcium modulating pathway|male gonad development|RNA secondary structure unwinding|miRNA metabolic process|positive regulation of gene expression|negative regulation of gene expression|me…
AGPAT1	4912.96	5903.42	3922.5	0.664453	-0.589761	0.00297143	0.0136418	Down	24.6429	35.1401	28.2428	51.6328	76.134	62.5608	10554	1-acylglycerol-3-phosphate O-acyltransferase 1	GO:0001819,GO:0001961,GO:0003841,GO:0005515,GO:0005783,GO:0005789,GO:0006644,GO:0006654,GO:0016020,GO:0016021,GO:0016024,GO:0031325	positive regulation of cytokine production|positive regulation of cytokine-mediated signaling pathway|1-acylglycerol-3-phosphate O-acyltransferase activity|protein binding|endoplasmic reticulum|endoplasmic reticulum membrane|phospholipid metabolic process|phosphatidic acid biosynthetic process|membrane|integral component of membrane|CDP-diacylglycerol biosynthetic process|positive regulation of c…	hsa00561,hsa00564,hsa04072,hsa04975	Glycerolipid metabolism|Glycerophospholipid metabolism|Phospholipase D signaling pathway|Fat digestion and absorption
AGPAT2	1069.2	1207.86	930.529	0.770435	-0.376254	0.0114846	0.0411299	Down	11.925	16.6996	14.7224	27.5209	25.4578	27.9861	10555	1-acylglycerol-3-phosphate O-acyltransferase 2	GO:0001819,GO:0001961,GO:0003841,GO:0005783,GO:0005789,GO:0005886,GO:0006644,GO:0006654,GO:0008544,GO:0016021,GO:0016024,GO:0035579,GO:0042493,GO:0043312	positive regulation of cytokine production|positive regulation of cytokine-mediated signaling pathway|1-acylglycerol-3-phosphate O-acyltransferase activity|endoplasmic reticulum|endoplasmic reticulum membrane|plasma membrane|phospholipid metabolic process|phosphatidic acid biosynthetic process|epidermis development|integral component of membrane|CDP-diacylglycerol biosynthetic process|specific gr…	hsa00561,hsa00564,hsa04072,hsa04975	Glycerolipid metabolism|Glycerophospholipid metabolism|Phospholipase D signaling pathway|Fat digestion and absorption
AGPAT3	5983.59	9615.28	2351.91	0.244611	-2.03144	3.57e-14	1.98e-12	Down	4.29231	9.13564	6.22714	28.1585	45.0269	41.0323	56894	1-acylglycerol-3-phosphate O-acyltransferase 3	GO:0000139,GO:0003841,GO:0005515,GO:0005635,GO:0005783,GO:0005789,GO:0005886,GO:0006654,GO:0008654,GO:0012505,GO:0016020,GO:0016021,GO:0016024,GO:0016746	Golgi membrane|1-acylglycerol-3-phosphate O-acyltransferase activity|protein binding|nuclear envelope|endoplasmic reticulum|endoplasmic reticulum membrane|plasma membrane|phosphatidic acid biosynthetic process|phospholipid biosynthetic process|endomembrane system|membrane|integral component of membrane|CDP-diacylglycerol biosynthetic process|transferase activity, transferring acyl groups	hsa00561,hsa00564,hsa04072	Glycerolipid metabolism|Glycerophospholipid metabolism|Phospholipase D signaling pathway
AGPAT4	788.726	537.509	1039.94	1.93432	0.951826	1.45e-06	1.84e-05	Up	3.08296	3.00947	3.10179	1.95641	2.24421	2.71045	56895	1-acylglycerol-3-phosphate O-acyltransferase 4	GO:0003841,GO:0005515,GO:0005741,GO:0005783,GO:0005789,GO:0006654,GO:0008654,GO:0012505,GO:0016021,GO:0016024,GO:0016746	1-acylglycerol-3-phosphate O-acyltransferase activity|protein binding|mitochondrial outer membrane|endoplasmic reticulum|endoplasmic reticulum membrane|phosphatidic acid biosynthetic process|phospholipid biosynthetic process|endomembrane system|integral component of membrane|CDP-diacylglycerol biosynthetic process|transferase activity, transferring acyl groups	hsa00561,hsa00564,hsa04072	Glycerolipid metabolism|Glycerophospholipid metabolism|Phospholipase D signaling pathway
AGPAT5	433.224	382.228	484.22	1.26674	0.341123	0.14128	0.288931	Up	2.21522	2.23911	2.06192	2.56243	2.88178	2.02383	55326	1-acylglycerol-3-phosphate O-acyltransferase 5	GO:0002244,GO:0003841,GO:0005515,GO:0005635,GO:0005739,GO:0005741,GO:0005789,GO:0006639,GO:0006654,GO:0008654,GO:0012505,GO:0016021,GO:0016024,GO:0016746	hematopoietic progenitor cell differentiation|1-acylglycerol-3-phosphate O-acyltransferase activity|protein binding|nuclear envelope|mitochondrion|mitochondrial outer membrane|endoplasmic reticulum membrane|acylglycerol metabolic process|phosphatidic acid biosynthetic process|phospholipid biosynthetic process|endomembrane system|integral component of membrane|CDP-diacylglycerol biosynthetic proce…	hsa00561,hsa00564,hsa04072	Glycerolipid metabolism|Glycerophospholipid metabolism|Phospholipase D signaling pathway
AGPS	1259.55	939.37	1579.72	1.68178	0.749985	8.69e-07	1.18e-05	Up	3.60577	4.38766	4.38536	4.00186	3.3423	3.27742	8540	alkylglycerone phosphate synthase	GO:0005515,GO:0005730,GO:0005739,GO:0005777,GO:0005778,GO:0005782,GO:0005829,GO:0006625,GO:0008609,GO:0008610,GO:0008611,GO:0016020,GO:0016491,GO:0055114,GO:0071949	protein binding|nucleolus|mitochondrion|peroxisome|peroxisomal membrane|peroxisomal matrix|cytosol|protein targeting to peroxisome|alkylglycerone-phosphate synthase activity|lipid biosynthetic process|ether lipid biosynthetic process|membrane|oxidoreductase activity|oxidation-reduction process|FAD binding	hsa00565,hsa04146	Ether lipid metabolism|Peroxisome
AGR2	244.246	432.525	55.9673	0.129521	-2.94874	4.53e-05	0.000387305	Down	0.0590431	1.67581	0.751953	5.86481	11.4309	9.03651	10551	anterior gradient 2, protein disulphide isomerase family member	GO:0002162,GO:0005154,GO:0005515,GO:0005615,GO:0005783,GO:0010628,GO:0010811,GO:0034976,GO:0042802,GO:0045742,GO:0048546,GO:0048639,GO:0060548,GO:0070254,GO:1903078,GO:1903896,GO:1903899	dystroglycan binding|epidermal growth factor receptor binding|protein binding|extracellular space|endoplasmic reticulum|positive regulation of gene expression|positive regulation of cell-substrate adhesion|response to endoplasmic reticulum stress|identical protein binding|positive regulation of epidermal growth factor receptor signaling pathway|digestive tract morphogenesis|positive regulation of…
AGRN	2844.11	2454.95	3233.26	1.31704	0.397294	0.0653889	0.163206	Up	9.58255	9.88711	8.87298	9.29956	13.1394	8.76817	375790	agrin	GO:0001523,GO:0002162,GO:0005200,GO:0005201,GO:0005509,GO:0005515,GO:0005576,GO:0005604,GO:0005796,GO:0005886,GO:0006024,GO:0006027,GO:0007010,GO:0007165,GO:0007213,GO:0007528,GO:0009887,GO:0009888,GO:0016021,GO:0030198,GO:0033691,GO:0035374,GO:0043113,GO:0043202,GO:0043236,GO:0043395,GO:0043547,GO:0045162,GO:0045202,GO:0045887,GO:0045944,GO:0050808,GO:0051491,GO:0062023,GO:0070062	retinoid metabolic process|dystroglycan binding|structural constituent of cytoskeleton|extracellular matrix structural constituent|calcium ion binding|protein binding|extracellular region|basement membrane|Golgi lumen|plasma membrane|glycosaminoglycan biosynthetic process|glycosaminoglycan catabolic process|cytoskeleton organization|signal transduction|G protein-coupled acetylcholine receptor sig…	hsa04512	ECM-receptor interaction
AGT	106.826	43.8545	169.798	3.86714	1.95127	3.49e-05	0.000306645	Up	2.13232	1.73537	1.62093	0.953695	0.314009	0.821585	183	angiotensinogen	GO:0000187,GO:0001558,GO:0001819,GO:0001822,GO:0001974,GO:0002016,GO:0002018,GO:0002019,GO:0002034,GO:0003014,GO:0004867,GO:0005179,GO:0005515,GO:0005576,GO:0005615,GO:0005829,GO:0007186,GO:0007199,GO:0007200,GO:0007263,GO:0007267,GO:0008083,GO:0008217,GO:0010536,GO:0010595,GO:0010613,GO:0010744,GO:0010873,GO:0010951,GO:0014068,GO:0014873,GO:0019216,GO:0019229,GO:0031702,GO:0031703,GO:0032270,GO:…	activation of MAPK activity|regulation of cell growth|positive regulation of cytokine production|kidney development|blood vessel remodeling|regulation of blood volume by renin-angiotensin|renin-angiotensin regulation of aldosterone production|regulation of renal output by angiotensin|maintenance of blood vessel diameter homeostasis by renin-angiotensin|renal system process|serine-type endopeptida…	hsa04072,hsa04080,hsa04261,hsa04270,hsa04614,hsa04924,hsa04925,hsa04927,hsa04931,hsa04933,hsa04934,hsa05200,hsa05410,hsa05414	Phospholipase D signaling pathway|Neuroactive ligand-receptor interaction|Adrenergic signaling in cardiomyocytes|Vascular smooth muscle contraction|Renin-angiotensin system|Renin secretion|Aldosterone synthesis and secretion|Cortisol synthesis and secretion|Insulin resistance|AGE-RAGE signaling pathway in diabetic complications|Cushing syndrome|Pathways in cancer|Hypertrophic cardiomyopathy|Dilat…
AGTPBP1	488.169	466.064	510.274	1.09525	0.131265	0.453032	0.632699	Up	0.836068	1.03169	1.15895	1.38413	1.30309	1.29138	23287	ATP/GTP binding carboxypeptidase 1	GO:0001754,GO:0004181,GO:0005634,GO:0005730,GO:0005737,GO:0005739,GO:0005829,GO:0006508,GO:0007005,GO:0008270,GO:0015631,GO:0021702,GO:0021772,GO:0035608,GO:0035609,GO:0035610,GO:0043231,GO:0050905	eye photoreceptor cell differentiation|metallocarboxypeptidase activity|nucleus|nucleolus|cytoplasm|mitochondrion|cytosol|proteolysis|mitochondrion organization|zinc ion binding|tubulin binding|cerebellar Purkinje cell differentiation|olfactory bulb development|protein deglutamylation|C-terminal protein deglutamylation|protein side chain deglutamylation|intracellular membrane-bounded organelle|ne…
AGTR1	742.97	796.6	689.34	0.865569	-0.208279	0.538689	0.70593	Down	3.29514	7.37925	9.24142	10.8899	8.03316	13.6614	185	angiotensin II receptor type 1	GO:0001558,GO:0001596,GO:0001822,GO:0002018,GO:0002034,GO:0003081,GO:0004930,GO:0004945,GO:0005515,GO:0005886,GO:0005887,GO:0006954,GO:0007186,GO:0007200,GO:0007204,GO:0007266,GO:0010744,GO:0010873,GO:0016021,GO:0019229,GO:0019722,GO:0031711,GO:0032270,GO:0032430,GO:0033864,GO:0034374,GO:0035813,GO:0038166,GO:0042127,GO:0046982,GO:0050727,GO:0050729,GO:0051482,GO:0060326,GO:0086097,GO:0097746,GO:…	regulation of cell growth|angiotensin type I receptor activity|kidney development|renin-angiotensin regulation of aldosterone production|maintenance of blood vessel diameter homeostasis by renin-angiotensin|regulation of systemic arterial blood pressure by renin-angiotensin|G protein-coupled receptor activity|angiotensin type II receptor activity|protein binding|plasma membrane|integral component…	hsa04020,hsa04022,hsa04072,hsa04080,hsa04261,hsa04270,hsa04371,hsa04614,hsa04924,hsa04925,hsa04927,hsa04933,hsa04934,hsa05171,hsa05200	Calcium signaling pathway|cGMP-PKG signaling pathway|Phospholipase D signaling pathway|Neuroactive ligand-receptor interaction|Adrenergic signaling in cardiomyocytes|Vascular smooth muscle contraction|Apelin signaling pathway|Renin-angiotensin system|Renin secretion|Aldosterone synthesis and secretion|Cortisol synthesis and secretion|AGE-RAGE signaling pathway in diabetic complications|Cushing sy…
AGTRAP	1035.77	1218.75	852.784	0.699805	-0.514975	0.0242998	0.0750585	Down	12.4747	20.0955	16.4706	26.1285	39.6472	34.4931	57085	angiotensin II receptor associated protein	GO:0000139,GO:0001666,GO:0004945,GO:0005515,GO:0005789,GO:0005794,GO:0005886,GO:0005938,GO:0008217,GO:0016021,GO:0030659,GO:0038166,GO:0043231	Golgi membrane|response to hypoxia|angiotensin type II receptor activity|protein binding|endoplasmic reticulum membrane|Golgi apparatus|plasma membrane|cell cortex|regulation of blood pressure|integral component of membrane|cytoplasmic vesicle membrane|angiotensin-activated signaling pathway|intracellular membrane-bounded organelle
AGXT	2.83	5.31371	0.34629	0.0743396	-3.74973	0.0961379	0.218407	Down	0	0	0.00898005	0.0107248	0.0537704	0.125903	189	alanine--glyoxylate and serine--pyruvate aminotransferase	GO:0004760,GO:0005515,GO:0005759,GO:0005777,GO:0005782,GO:0005829,GO:0006625,GO:0008453,GO:0008483,GO:0009436,GO:0016597,GO:0019265,GO:0019448,GO:0030170,GO:0034641,GO:0042802,GO:0042803,GO:0042853,GO:0042866,GO:0043231,GO:0043621,GO:0046487,GO:0051384,GO:0051591	serine-pyruvate transaminase activity|protein binding|mitochondrial matrix|peroxisome|peroxisomal matrix|cytosol|protein targeting to peroxisome|alanine-glyoxylate transaminase activity|transaminase activity|glyoxylate catabolic process|amino acid binding|glycine biosynthetic process, by transamination of glyoxylate|L-cysteine catabolic process|pyridoxal phosphate binding|cellular nitrogen compou…	hsa00250,hsa00260,hsa00630,hsa04146	Alanine, aspartate and glutamate metabolism|Glycine, serine and threonine metabolism|Glyoxylate and dicarboxylate metabolism|Peroxisome
AGXT2	1.38077	2.37019	0.391348	0.166698	-2.58469	0.416146	0.598966	Down	0.0112732	0	0	0.0839834	0	0.0273866	64902	alanine--glyoxylate aminotransferase 2	GO:0005739,GO:0005759,GO:0008453,GO:0009436,GO:0019265,GO:0019481,GO:0030170,GO:0045429,GO:0046487,GO:0047305	mitochondrion|mitochondrial matrix|alanine-glyoxylate transaminase activity|glyoxylate catabolic process|glycine biosynthetic process, by transamination of glyoxylate|L-alanine catabolic process, by transamination|pyridoxal phosphate binding|positive regulation of nitric oxide biosynthetic process|glyoxylate metabolic process|(R)-3-amino-2-methylpropionate-pyruvate transaminase activity	hsa00250,hsa00260,hsa00270,hsa00280	Alanine, aspartate and glutamate metabolism|Glycine, serine and threonine metabolism|Cysteine and methionine metabolism|Valine, leucine and isoleucine degradation
AHCTF1	1254.28	1201.35	1307.2	1.08827	0.122035	0.380969	0.565944	Up	2.88643	3.78987	3.73884	4.84051	4.50507	4.42892	25909	AT-hook containing transcription factor 1	GO:0000777,GO:0000785,GO:0003677,GO:0005634,GO:0005643,GO:0005654,GO:0005829,GO:0007049,GO:0015031,GO:0016363,GO:0031080,GO:0031965,GO:0032465,GO:0051028,GO:0051292,GO:0051301,GO:0070062	condensed chromosome kinetochore|chromatin|DNA binding|nucleus|nuclear pore|nucleoplasm|cytosol|cell cycle|protein transport|nuclear matrix|nuclear pore outer ring|nuclear membrane|regulation of cytokinesis|mRNA transport|nuclear pore complex assembly|cell division|extracellular exosome
AHCY	2876.1	3057.26	2694.94	0.8814	-0.182132	0.171183	0.331351	Down	14.1184	14.8306	14.6251	22.9813	23.15	25.6035	191	adenosylhomocysteinase	GO:0000096,GO:0001666,GO:0002439,GO:0004013,GO:0005515,GO:0005634,GO:0005829,GO:0006730,GO:0007584,GO:0019510,GO:0030554,GO:0032259,GO:0033353,GO:0042470,GO:0042745,GO:0042802,GO:0043005,GO:0051287,GO:0070062	sulfur amino acid metabolic process|response to hypoxia|chronic inflammatory response to antigenic stimulus|adenosylhomocysteinase activity|protein binding|nucleus|cytosol|one-carbon metabolic process|response to nutrient|S-adenosylhomocysteine catabolic process|adenyl nucleotide binding|methylation|S-adenosylmethionine cycle|melanosome|circadian sleep/wake cycle|identical protein binding|neuron …	hsa00270	Cysteine and methionine metabolism
AHCYL1	4160.21	4946.85	3373.57	0.681926	-0.552312	0.000219777	0.00150805	Down	16.4299	19.8923	16.326	34.2487	39.4902	37.9303	10768	adenosylhomocysteinase like 1	GO:0003723,GO:0004013,GO:0005515,GO:0005737,GO:0005789,GO:0005829,GO:0006378,GO:0006611,GO:0006730,GO:0006915,GO:0010765,GO:0016324,GO:0031440,GO:0032412,GO:0033353,GO:0038166,GO:0042045,GO:0042802,GO:0044070,GO:0044233,GO:0051592,GO:0070062,GO:1903779,GO:1990456	RNA binding|adenosylhomocysteinase activity|protein binding|cytoplasm|endoplasmic reticulum membrane|cytosol|mRNA polyadenylation|protein export from nucleus|one-carbon metabolic process|apoptotic process|positive regulation of sodium ion transport|apical plasma membrane|regulation of mRNA 3'-end processing|regulation of ion transmembrane transporter activity|S-adenosylmethionine cycle|angiotensi…	hsa00270	Cysteine and methionine metabolism
AHCYL2	1124.26	1480.27	768.258	0.519098	-0.945922	0.000269989	0.00179265	Down	1.83373	2.63664	2.76127	4.75623	8.68535	6.47609	23382	adenosylhomocysteinase like 2	GO:0004013,GO:0005515,GO:0005783,GO:0005829,GO:0006730,GO:0033353,GO:0043005	adenosylhomocysteinase activity|protein binding|endoplasmic reticulum|cytosol|one-carbon metabolic process|S-adenosylmethionine cycle|neuron projection	hsa00270	Cysteine and methionine metabolism
AHDC1	2000.5	1799.45	2201.56	1.22336	0.290852	0.157979	0.313222	Up	6.86618	6.98055	5.49306	7.89082	8.53319	6.59091	27245	AT-hook DNA binding motif containing 1	GO:0003677,GO:0005515	DNA binding|protein binding
AHI1	472.464	355.596	589.331	1.6571	0.728663	0.0124806	0.0440869	Up	1.62539	1.93124	2.0596	2.14609	1.00563	1.75227	54806	Abelson helper integration site 1	GO:0001738,GO:0001947,GO:0002092,GO:0005515,GO:0005813,GO:0005814,GO:0005829,GO:0005911,GO:0005912,GO:0005929,GO:0007169,GO:0007417,GO:0010842,GO:0016192,GO:0030862,GO:0030902,GO:0034613,GO:0035844,GO:0035845,GO:0036038,GO:0036064,GO:0039008,GO:0039023,GO:0042802,GO:0043066,GO:0045944,GO:0050795,GO:0060271,GO:0065001,GO:0070121,GO:0070986,GO:0071599,GO:0097711,GO:0097730	morphogenesis of a polarized epithelium|heart looping|positive regulation of receptor internalization|protein binding|centrosome|centriole|cytosol|cell-cell junction|adherens junction|cilium|transmembrane receptor protein tyrosine kinase signaling pathway|central nervous system development|retina layer formation|vesicle-mediated transport|positive regulation of polarized epithelial cell different…
AHNAK	93204.5	95125.1	91284	0.959623	-0.0594608	0.772315	0.872386	Down	100.408	110.438	126.801	155.039	214.507	137.3	79026	AHNAK nucleoprotein	GO:0003723,GO:0005515,GO:0005634,GO:0005737,GO:0005765,GO:0005829,GO:0005886,GO:0005925,GO:0015629,GO:0016020,GO:0030315,GO:0031982,GO:0042383,GO:0043034,GO:0043484,GO:0044291,GO:0044548,GO:0045121,GO:0045296,GO:0070062,GO:0097493,GO:1901385	RNA binding|protein binding|nucleus|cytoplasm|lysosomal membrane|cytosol|plasma membrane|focal adhesion|actin cytoskeleton|membrane|T-tubule|vesicle|sarcolemma|costamere|regulation of RNA splicing|cell-cell contact zone|S100 protein binding|membrane raft|cadherin binding|extracellular exosome|structural molecule activity conferring elasticity|regulation of voltage-gated calcium channel activity	hsa05132	Salmonella infection
AHNAK2	9081.9	8866.96	9296.85	1.04848	0.0683041	0.804056	0.892482	Up	12.3257	11.8594	11.3897	13.3399	23.6791	12.1745	113146	AHNAK nucleoprotein 2	GO:0001778,GO:0005515,GO:0005634,GO:0005737,GO:0005829,GO:0005886,GO:0030018,GO:0030315,GO:0030659,GO:0042383,GO:0043034,GO:0043484	plasma membrane repair|protein binding|nucleus|cytoplasm|cytosol|plasma membrane|Z disc|T-tubule|cytoplasmic vesicle membrane|sarcolemma|costamere|regulation of RNA splicing	hsa05132	Salmonella infection
AHR	6393.72	4619.8	8167.63	1.76794	0.822069	0.00051336	0.00313969	Up	34.6225	28.4033	29.592	31.5004	25.8516	19.2462	196	aryl hydrocarbon receptor	GO:0000785,GO:0000976,GO:0000981,GO:0000987,GO:0001094,GO:0001223,GO:0001568,GO:0003677,GO:0003700,GO:0004879,GO:0005515,GO:0005634,GO:0005654,GO:0005667,GO:0005737,GO:0005829,GO:0006355,GO:0006357,GO:0006805,GO:0006915,GO:0007049,GO:0008134,GO:0009410,GO:0009636,GO:0010468,GO:0017025,GO:0019933,GO:0030522,GO:0030888,GO:0032922,GO:0032991,GO:0034751,GO:0034752,GO:0042803,GO:0045892,GO:0045893,GO:…	chromatin|transcription regulatory region sequence-specific DNA binding|DNA-binding transcription factor activity, RNA polymerase II-specific|cis-regulatory region sequence-specific DNA binding|TFIID-class transcription factor complex binding|transcription coactivator binding|blood vessel development|DNA binding|DNA-binding transcription factor activity|nuclear receptor activity|protein binding|n…	hsa04659,hsa04934	Th17 cell differentiation|Cushing syndrome	bHLH
AHRR	379.434	325.445	433.423	1.33247	0.4141	0.16152	0.317881	Up	1.44227	1.69803	2.32893	1.8561	2.5707	1.4537	57491	aryl-hydrocarbon receptor repressor	GO:0000785,GO:0000976,GO:0000981,GO:0004879,GO:0005515,GO:0005634,GO:0005654,GO:0005829,GO:0006357,GO:0006805,GO:0030522,GO:0034751,GO:0046983	chromatin|transcription regulatory region sequence-specific DNA binding|DNA-binding transcription factor activity, RNA polymerase II-specific|nuclear receptor activity|protein binding|nucleus|nucleoplasm|cytosol|regulation of transcription by RNA polymerase II|xenobiotic metabolic process|intracellular receptor signaling pathway|aryl hydrocarbon receptor complex|protein dimerization activity			bHLH
AHSA1	1985.17	2026.22	1944.13	0.95943	-0.0597504	0.688574	0.818053	Down	29.1865	32.3709	34.2867	46.7063	43.0348	54.864	10598	activator of HSP90 ATPase activity 1	GO:0001671,GO:0005515,GO:0005783,GO:0005829,GO:0006457,GO:0016032,GO:0032781,GO:0045296,GO:0051087,GO:0051879,GO:0070062	ATPase activator activity|protein binding|endoplasmic reticulum|cytosol|protein folding|viral process|positive regulation of ATPase activity|cadherin binding|chaperone binding|Hsp90 protein binding|extracellular exosome
AHSP	16.095	29.2541	2.93598	0.100402	-3.31614	0.0226079	0.0709926	Down	0	0.424043	0	0.59129	1.60084	3.58639	51327	alpha hemoglobin stabilizing protein	GO:0005515,GO:0005737,GO:0005833,GO:0006457,GO:0020027,GO:0030097,GO:0030218,GO:0030492,GO:0050821,GO:0051082	protein binding|cytoplasm|hemoglobin complex|protein folding|hemoglobin metabolic process|hemopoiesis|erythrocyte differentiation|hemoglobin binding|protein stabilization|unfolded protein binding
AICDA	2.10591	0.298331	3.91348	12.1773	3.60612	0.306435	0.491916	Up	0.0859609	0	0	0.0106732	0	0	57379	activation induced cytidine deaminase	GO:0000932,GO:0003723,GO:0004126,GO:0005515,GO:0005634,GO:0005737,GO:0006397,GO:0008270,GO:0009972,GO:0010529,GO:0016445,GO:0016446,GO:0016554,GO:0030183,GO:0031625,GO:0032991,GO:0033262,GO:0042802,GO:0045869,GO:0047844,GO:0051607,GO:0070383,GO:0080111,GO:0090310	P-body|RNA binding|cytidine deaminase activity|protein binding|nucleus|cytoplasm|mRNA processing|zinc ion binding|cytidine deamination|negative regulation of transposition|somatic diversification of immunoglobulins|somatic hypermutation of immunoglobulin genes|cytidine to uridine editing|B cell differentiation|ubiquitin protein ligase binding|protein-containing complex|regulation of nuclear cell …	hsa04672,hsa05340	Intestinal immune network for IgA production|Primary immunodeficiency
AIDA	1542.66	1359.78	1725.54	1.26876	0.343423	0.0189021	0.0616334	Up	13.6486	14.2637	13.4631	16.633	14.7495	15.9854	64853	axin interactor, dorsalization associated	GO:0005515,GO:0005575,GO:0005737,GO:0009953,GO:0016020,GO:0019904,GO:0031333,GO:0035091,GO:0043508,GO:0046329,GO:0048264	protein binding|cellular_component|cytoplasm|dorsal/ventral pattern formation|membrane|protein domain specific binding|negative regulation of protein-containing complex assembly|phosphatidylinositol binding|negative regulation of JUN kinase activity|negative regulation of JNK cascade|determination of ventral identity
AIF1	796.632	781.599	811.666	1.03851	0.0545213	0.859903	0.92618	Up	22.0368	20.9283	30.6572	49.9992	23.4099	29.3096	199	allograft inflammatory factor 1	GO:0001726,GO:0001774,GO:0001891,GO:0003674,GO:0005509,GO:0005515,GO:0005634,GO:0005737,GO:0005829,GO:0005884,GO:0006911,GO:0006954,GO:0008284,GO:0010468,GO:0016601,GO:0030027,GO:0030041,GO:0030046,GO:0030335,GO:0032587,GO:0032722,GO:0032755,GO:0034599,GO:0042102,GO:0048471,GO:0048661,GO:0048662,GO:0050921,GO:0051015,GO:0051017,GO:0051764,GO:0071346,GO:0071672,GO:0071673,GO:0071677,GO:0090026,GO:…	ruffle|microglial cell activation|phagocytic cup|molecular_function|calcium ion binding|protein binding|nucleus|cytoplasm|cytosol|actin filament|phagocytosis, engulfment|inflammatory response|positive regulation of cell population proliferation|regulation of gene expression|Rac protein signal transduction|lamellipodium|actin filament polymerization|parallel actin filament bundle assembly|positive…
AIF1L	1974.07	2504.86	1443.29	0.57629	-0.795134	0.0168456	0.0562243	Down	4.37823	11.1968	13.6483	19.673	23.2549	28.5254	83543	allograft inflammatory factor 1 like	GO:0005509,GO:0005737,GO:0005884,GO:0005925,GO:0015629,GO:0032587,GO:0032991,GO:0051015,GO:0051017,GO:0070062,GO:0097178	calcium ion binding|cytoplasm|actin filament|focal adhesion|actin cytoskeleton|ruffle membrane|protein-containing complex|actin filament binding|actin filament bundle assembly|extracellular exosome|ruffle assembly
AIFM1	907.04	1093.67	720.413	0.65874	-0.602219	0.00257924	0.0121285	Down	4.4195	6.50089	5.26038	9.75326	12.8811	12.6524	9131	apoptosis inducing factor mitochondria associated 1	GO:0003677,GO:0005515,GO:0005634,GO:0005739,GO:0005743,GO:0005758,GO:0005829,GO:0006915,GO:0006919,GO:0016174,GO:0016651,GO:0030261,GO:0033108,GO:0043065,GO:0045041,GO:0046983,GO:0048471,GO:0055114,GO:0070059,GO:0071949	DNA binding|protein binding|nucleus|mitochondrion|mitochondrial inner membrane|mitochondrial intermembrane space|cytosol|apoptotic process|activation of cysteine-type endopeptidase activity involved in apoptotic process|NAD(P)H oxidase H2O2-forming activity|oxidoreductase activity, acting on NAD(P)H|chromosome condensation|mitochondrial respiratory chain complex assembly|positive regulation of ap…	hsa04210,hsa04217	Apoptosis|Necroptosis
AIFM2	348.351	440.951	255.75	0.58048	-0.784683	0.0111613	0.0401603	Down	1.05402	2.28415	2.63161	4.94735	4.45384	5.16969	84883	apoptosis inducing factor mitochondria associated 2	GO:0003677,GO:0004174,GO:0005515,GO:0005615,GO:0005634,GO:0005737,GO:0005739,GO:0005741,GO:0005811,GO:0005829,GO:0005886,GO:0006743,GO:0008637,GO:0016021,GO:0016655,GO:0022904,GO:0042981,GO:0043065,GO:0050660,GO:0110076,GO:1900407	DNA binding|electron-transferring-flavoprotein dehydrogenase activity|protein binding|extracellular space|nucleus|cytoplasm|mitochondrion|mitochondrial outer membrane|lipid droplet|cytosol|plasma membrane|ubiquinone metabolic process|apoptotic mitochondrial changes|integral component of membrane|oxidoreductase activity, acting on NAD(P)H, quinone or similar compound as acceptor|respiratory electr…	hsa04115	p53 signaling pathway
AIFM3	21.6722	25.9711	17.3733	0.670658	-0.57635	0.410017	0.593269	Down	0.136364	0.0934031	0.294446	0.364678	0.391794	0.369501	150209	apoptosis inducing factor mitochondria associated 3	GO:0005634,GO:0005739,GO:0005743,GO:0005783,GO:0005829,GO:0016491,GO:0046872,GO:0050660,GO:0051537,GO:0055114,GO:0097194	nucleus|mitochondrion|mitochondrial inner membrane|endoplasmic reticulum|cytosol|oxidoreductase activity|metal ion binding|flavin adenine dinucleotide binding|2 iron, 2 sulfur cluster binding|oxidation-reduction process|execution phase of apoptosis
AIG1	821.607	836.656	806.557	0.96395	-0.0529704	0.802211	0.891198	Down	1.77908	2.1353	1.82116	3.56218	2.64873	2.39979	51390	androgen induced 1	GO:0005515,GO:0005886,GO:0016020,GO:0016021,GO:0016787,GO:0042758	protein binding|plasma membrane|membrane|integral component of membrane|hydrolase activity|long-chain fatty acid catabolic process
AIM2	33.1797	17.0012	49.3581	2.90085	1.53648	0.0213726	0.0680149	Up	0.571494	0.176151	0.45704	0.240169	0.186092	0.192235	9447	absent in melanoma 2	GO:0002218,GO:0002230,GO:0003690,GO:0005515,GO:0005654,GO:0005737,GO:0005739,GO:0005829,GO:0006915,GO:0006954,GO:0006955,GO:0032088,GO:0032731,GO:0033209,GO:0035458,GO:0035690,GO:0042802,GO:0044546,GO:0045087,GO:0051092,GO:0070269,GO:0097169,GO:1904270,GO:2001056	activation of innate immune response|positive regulation of defense response to virus by host|double-stranded DNA binding|protein binding|nucleoplasm|cytoplasm|mitochondrion|cytosol|apoptotic process|inflammatory response|immune response|negative regulation of NF-kappaB transcription factor activity|positive regulation of interleukin-1 beta production|tumor necrosis factor-mediated signaling path…	hsa04621,hsa04623	NOD-like receptor signaling pathway|Cytosolic DNA-sensing pathway
AIMP1	841.895	839.173	844.617	1.00652	0.00937303	0.956997	0.977268	Up	3.69005	5.61171	4.5716	6.70616	6.13511	6.96235	9255	aminoacyl tRNA synthetase complex interacting multifunctional protein 1	GO:0000049,GO:0001525,GO:0001937,GO:0005125,GO:0005515,GO:0005615,GO:0005634,GO:0005783,GO:0005794,GO:0005829,GO:0006418,GO:0006915,GO:0006954,GO:0007165,GO:0007267,GO:0009986,GO:0016020,GO:0017101,GO:0042803,GO:0050900,GO:0051020,GO:0051607,GO:0070094	tRNA binding|angiogenesis|negative regulation of endothelial cell proliferation|cytokine activity|protein binding|extracellular space|nucleus|endoplasmic reticulum|Golgi apparatus|cytosol|tRNA aminoacylation for protein translation|apoptotic process|inflammatory response|signal transduction|cell-cell signaling|cell surface|membrane|aminoacyl-tRNA synthetase multienzyme complex|protein homodimeriz…
AIMP2	616.801	630.651	602.951	0.955918	-0.065041	0.69423	0.821928	Down	6.37482	7.0955	6.93554	9.40117	10.43	11.0681	7965	aminoacyl tRNA synthetase complex interacting multifunctional protein 2	GO:0005515,GO:0005634,GO:0005829,GO:0006418,GO:0006915,GO:0008285,GO:0016020,GO:0017101,GO:0031398,GO:0060090,GO:0060510,GO:0065003,GO:1901216,GO:1903632	protein binding|nucleus|cytosol|tRNA aminoacylation for protein translation|apoptotic process|negative regulation of cell population proliferation|membrane|aminoacyl-tRNA synthetase multienzyme complex|positive regulation of protein ubiquitination|molecular adaptor activity|type II pneumocyte differentiation|protein-containing complex assembly|positive regulation of neuron death|positive regulati…
AIP	1488.48	1463.09	1513.87	1.03479	0.0493329	0.788615	0.882151	Up	16.8475	20.763	24.8198	30.7458	23.9569	32.1856	9049	aryl hydrocarbon receptor interacting protein	GO:0000413,GO:0003713,GO:0003755,GO:0005515,GO:0005654,GO:0005737,GO:0005829,GO:0005886,GO:0006626,GO:0006805,GO:0008134,GO:0010738,GO:0017162,GO:0022417,GO:0034751,GO:0035722,GO:0036004,GO:0045893,GO:0051082,GO:0051344	protein peptidyl-prolyl isomerization|transcription coactivator activity|peptidyl-prolyl cis-trans isomerase activity|protein binding|nucleoplasm|cytoplasm|cytosol|plasma membrane|protein targeting to mitochondrion|xenobiotic metabolic process|transcription factor binding|regulation of protein kinase A signaling|aryl hydrocarbon receptor binding|protein maturation by protein folding|aryl hydrocar…	hsa04934	Cushing syndrome
AIRE	3.51111	3.35839	3.66384	1.09376	0.1293	0.946102	0.971746	Up	0.0372476	0.0103646	0.0484055	0	0.115936	0.011311	326	autoimmune regulator	GO:0000977,GO:0001228,GO:0002458,GO:0002509,GO:0003682,GO:0005515,GO:0005634,GO:0005737,GO:0006355,GO:0006417,GO:0006955,GO:0006959,GO:0008270,GO:0016604,GO:0032602,GO:0042393,GO:0042802,GO:0045060,GO:0045182,GO:0045893,GO:0045944,GO:0097536,GO:2000410	RNA polymerase II transcription regulatory region sequence-specific DNA binding|DNA-binding transcription activator activity, RNA polymerase II-specific|peripheral T cell tolerance induction|central tolerance induction to self antigen|chromatin binding|protein binding|nucleus|cytoplasm|regulation of transcription, DNA-templated|regulation of translation|immune response|humoral immune response|zin…	hsa04120,hsa05340	Ubiquitin mediated proteolysis|Primary immunodeficiency
AJAP1	68.7492	33.9255	103.573	3.05078	1.60918	0.00240785	0.0114535	Up	0.24296	0.125156	0.215017	0.142109	0.0574988	0.082926	55966	adherens junctions associated protein 1	GO:0001953,GO:0005515,GO:0005912,GO:0007155,GO:0008013,GO:0009898,GO:0009986,GO:0016323,GO:0016324,GO:0030860,GO:0044214,GO:0044291,GO:0044877,GO:0061045	negative regulation of cell-matrix adhesion|protein binding|adherens junction|cell adhesion|beta-catenin binding|cytoplasmic side of plasma membrane|cell surface|basolateral plasma membrane|apical plasma membrane|regulation of polarized epithelial cell differentiation|spanning component of plasma membrane|cell-cell contact zone|protein-containing complex binding|negative regulation of wound heali…
AJM1	192.359	176.483	208.236	1.17942	0.238077	0.433653	0.615313	Up	1.00908	1.10514	1.09397	0.991614	1.18244	1.76975	389813	apical junction component 1 homolog	GO:0005912,GO:0005929,GO:0016324,GO:0045216	adherens junction|cilium|apical plasma membrane|cell-cell junction organization
AJUBA	623.861	762.459	485.263	0.636256	-0.652321	0.0192671	0.0625808	Down	2.90331	1.87523	2.45109	4.51924	6.37852	5.78541	84962	ajuba LIM protein	GO:0000086,GO:0000122,GO:0000932,GO:0001666,GO:0003682,GO:0003714,GO:0005515,GO:0005634,GO:0005654,GO:0005667,GO:0005794,GO:0005815,GO:0005829,GO:0005886,GO:0005911,GO:0005912,GO:0005925,GO:0006355,GO:0007010,GO:0016339,GO:0030027,GO:0030032,GO:0030334,GO:0031328,GO:0031334,GO:0033673,GO:0034613,GO:0035195,GO:0035313,GO:0035331,GO:0043087,GO:0043123,GO:0043406,GO:0045294,GO:0046474,GO:0046872,GO:…	G2/M transition of mitotic cell cycle|negative regulation of transcription by RNA polymerase II|P-body|response to hypoxia|chromatin binding|transcription corepressor activity|protein binding|nucleus|nucleoplasm|transcription regulator complex|Golgi apparatus|microtubule organizing center|cytosol|plasma membrane|cell-cell junction|adherens junction|focal adhesion|regulation of transcription, DNA-…	hsa04390,hsa04392	Hippo signaling pathway|Hippo signaling pathway - multiple species
AK1	2172.25	1369.48	2975.02	2.17209	1.11908	8.38e-12	3.18e-10	Up	24.0286	22.8524	22.6457	14.7642	14.6918	17.1724	203	adenylate kinase 1	GO:0004017,GO:0004550,GO:0005524,GO:0005737,GO:0005829,GO:0006163,GO:0006165,GO:0006172,GO:0009142,GO:0015949,GO:0046033,GO:0046034,GO:0046940,GO:0070062	adenylate kinase activity|nucleoside diphosphate kinase activity|ATP binding|cytoplasm|cytosol|purine nucleotide metabolic process|nucleoside diphosphate phosphorylation|ADP biosynthetic process|nucleoside triphosphate biosynthetic process|nucleobase-containing small molecule interconversion|AMP metabolic process|ATP metabolic process|nucleoside monophosphate phosphorylation|extracellular exosome	hsa00230,hsa00730	Purine metabolism|Thiamine metabolism
AK2	3536.3	3889.86	3182.74	0.818138	-0.289585	0.0440412	0.120467	Down	12.0222	13.5222	11.5097	20.7177	22.1928	22.7678	204	adenylate kinase 2	GO:0004017,GO:0005515,GO:0005524,GO:0005737,GO:0005739,GO:0005758,GO:0006163,GO:0006172,GO:0009132,GO:0015949,GO:0016310,GO:0046033,GO:0046034,GO:0046940,GO:0070062,GO:0097226	adenylate kinase activity|protein binding|ATP binding|cytoplasm|mitochondrion|mitochondrial intermembrane space|purine nucleotide metabolic process|ADP biosynthetic process|nucleoside diphosphate metabolic process|nucleobase-containing small molecule interconversion|phosphorylation|AMP metabolic process|ATP metabolic process|nucleoside monophosphate phosphorylation|extracellular exosome|sperm mit…	hsa00230,hsa00730	Purine metabolism|Thiamine metabolism
AK3	2942.22	3538.02	2346.42	0.663233	-0.592412	0.000215528	0.00148556	Down	9.66454	15.2032	12.6779	27.7816	25.0807	28.3576	50808	adenylate kinase 3	GO:0004017,GO:0005515,GO:0005524,GO:0005525,GO:0005737,GO:0005739,GO:0005759,GO:0006163,GO:0006172,GO:0007596,GO:0009142,GO:0016310,GO:0046033,GO:0046039,GO:0046041,GO:0046051,GO:0046899,GO:0046940	adenylate kinase activity|protein binding|ATP binding|GTP binding|cytoplasm|mitochondrion|mitochondrial matrix|purine nucleotide metabolic process|ADP biosynthetic process|blood coagulation|nucleoside triphosphate biosynthetic process|phosphorylation|AMP metabolic process|GTP metabolic process|ITP metabolic process|UTP metabolic process|nucleoside triphosphate adenylate kinase activity|nucleoside…	hsa00230	Purine metabolism
AK4	884.307	1189.15	579.466	0.487129	-1.03762	0.00020066	0.00139394	Down	1.94837	2.24648	1.28116	4.2718	6.09555	5.99549	205	adenylate kinase 4	GO:0001889,GO:0002082,GO:0004017,GO:0004550,GO:0005515,GO:0005524,GO:0005525,GO:0005737,GO:0005739,GO:0005759,GO:0006163,GO:0006165,GO:0006172,GO:0007420,GO:0009142,GO:0015949,GO:0042493,GO:0046033,GO:0046034,GO:0046039,GO:0046899,GO:0046940,GO:0050145,GO:0071456,GO:2001169	liver development|regulation of oxidative phosphorylation|adenylate kinase activity|nucleoside diphosphate kinase activity|protein binding|ATP binding|GTP binding|cytoplasm|mitochondrion|mitochondrial matrix|purine nucleotide metabolic process|nucleoside diphosphate phosphorylation|ADP biosynthetic process|brain development|nucleoside triphosphate biosynthetic process|nucleobase-containing small …	hsa00230,hsa00730	Purine metabolism|Thiamine metabolism
AK5	622.45	230.852	1014.05	4.39231	2.13498	4.15e-13	1.94e-11	Up	2.82543	4.35688	3.38127	1.65302	0.806245	1.00191	26289	adenylate kinase 5	GO:0004017,GO:0004550,GO:0005524,GO:0005737,GO:0005829,GO:0006163,GO:0006165,GO:0006172,GO:0006173,GO:0009142,GO:0009220,GO:0015949,GO:0034451,GO:0046034,GO:0046940	adenylate kinase activity|nucleoside diphosphate kinase activity|ATP binding|cytoplasm|cytosol|purine nucleotide metabolic process|nucleoside diphosphate phosphorylation|ADP biosynthetic process|dADP biosynthetic process|nucleoside triphosphate biosynthetic process|pyrimidine ribonucleotide biosynthetic process|nucleobase-containing small molecule interconversion|centriolar satellite|ATP metaboli…	hsa00230,hsa00730	Purine metabolism|Thiamine metabolism
AK6	262.953	244.162	281.744	1.15335	0.205827	0.441271	0.621496	Up	3.37896	4.70897	3.17906	4.29947	4.10261	5.71557	102157402	adenylate kinase 6	GO:0004017,GO:0005515,GO:0005524,GO:0005634,GO:0005654,GO:0005730,GO:0005737,GO:0005813,GO:0005829,GO:0015030,GO:0015949,GO:0016020,GO:0016310,GO:0016607,GO:0016887,GO:0046940,GO:0050145	adenylate kinase activity|protein binding|ATP binding|nucleus|nucleoplasm|nucleolus|cytoplasm|centrosome|cytosol|Cajal body|nucleobase-containing small molecule interconversion|membrane|phosphorylation|nuclear speck|ATPase activity|nucleoside monophosphate phosphorylation|nucleoside monophosphate kinase activity	hsa00230,hsa03008	Purine metabolism|Ribosome biogenesis in eukaryotes
AK7	49.8497	59.2272	40.4721	0.684101	-0.547719	0.226918	0.403668	Down	0.164841	0.351664	0.292769	0.545796	0.495979	0.642402	122481	adenylate kinase 7	GO:0004017,GO:0004127,GO:0004550,GO:0005524,GO:0005737,GO:0005829,GO:0006163,GO:0006165,GO:0009142,GO:0015949,GO:0030030,GO:0031514,GO:0046940	adenylate kinase activity|cytidylate kinase activity|nucleoside diphosphate kinase activity|ATP binding|cytoplasm|cytosol|purine nucleotide metabolic process|nucleoside diphosphate phosphorylation|nucleoside triphosphate biosynthetic process|nucleobase-containing small molecule interconversion|cell projection organization|motile cilium|nucleoside monophosphate phosphorylation	hsa00230,hsa00730	Purine metabolism|Thiamine metabolism
AK8	50.1926	62.6429	37.7422	0.600873	-0.734868	0.170655	0.33072	Down	0.20532	0.125925	0.108908	0.280947	0.307799	0.498795	158067	adenylate kinase 8	GO:0004017,GO:0004127,GO:0004550,GO:0005515,GO:0005524,GO:0005737,GO:0005829,GO:0005930,GO:0006163,GO:0006165,GO:0009142,GO:0015949,GO:0021591,GO:0036126,GO:0046940	adenylate kinase activity|cytidylate kinase activity|nucleoside diphosphate kinase activity|protein binding|ATP binding|cytoplasm|cytosol|axoneme|purine nucleotide metabolic process|nucleoside diphosphate phosphorylation|nucleoside triphosphate biosynthetic process|nucleobase-containing small molecule interconversion|ventricular system development|sperm flagellum|nucleoside monophosphate phosphor…	hsa00230,hsa00730	Purine metabolism|Thiamine metabolism
AK9	114.732	125.575	103.888	0.827674	-0.272866	0.480893	0.655462	Down	0.137778	0.286921	0.247206	0.320069	0.31541	0.520965	221264	adenylate kinase 9	GO:0004017,GO:0004550,GO:0005524,GO:0005634,GO:0005654,GO:0005737,GO:0005739,GO:0005829,GO:0006163,GO:0006174,GO:0006186,GO:0006756,GO:0006757,GO:0009132,GO:0015949,GO:0031965,GO:0050145,GO:0061508,GO:0061565,GO:0061566,GO:0061567,GO:0061568,GO:0061569,GO:0061570,GO:0061571	adenylate kinase activity|nucleoside diphosphate kinase activity|ATP binding|nucleus|nucleoplasm|cytoplasm|mitochondrion|cytosol|purine nucleotide metabolic process|dADP phosphorylation|dGDP phosphorylation|AMP phosphorylation|ATP generation from ADP|nucleoside diphosphate metabolic process|nucleobase-containing small molecule interconversion|nuclear membrane|nucleoside monophosphate kinase activ…	hsa00230,hsa00240	Purine metabolism|Pyrimidine metabolism
AKAP1	2061.38	2930.13	1192.62	0.40703	-1.29679	5.76e-08	1.03e-06	Down	4.19373	7.45427	5.33856	15.5234	19.7257	24.4885	8165	A-kinase anchoring protein 1	GO:0003723,GO:0005515,GO:0005739,GO:0005741,GO:0005829,GO:0006915,GO:0007596,GO:0016020,GO:0016021,GO:0034237,GO:0140374	RNA binding|protein binding|mitochondrion|mitochondrial outer membrane|cytosol|apoptotic process|blood coagulation|membrane|integral component of membrane|protein kinase A regulatory subunit binding|antiviral innate immune response
AKAP10	698.713	622.768	774.658	1.24355	0.31446	0.0765947	0.183786	Up	4.71018	4.31628	4.53158	5.32781	5.18885	5.3619	11216	A-kinase anchoring protein 10	GO:0005515,GO:0005739,GO:0005829,GO:0005886,GO:0007165,GO:0007596,GO:0008104,GO:0032991,GO:0051018	protein binding|mitochondrion|cytosol|plasma membrane|signal transduction|blood coagulation|protein localization|protein-containing complex|protein kinase A binding
AKAP11	1762.56	1438.8	2086.32	1.45003	0.536079	0.00534631	0.0220715	Up	4.70646	4.74357	4.83058	5.6348	4.77933	3.88032	11215	A-kinase anchoring protein 11	GO:0003091,GO:0005515,GO:0005730,GO:0005737,GO:0005777,GO:0005815,GO:0005829,GO:0005886,GO:0008104,GO:0008157,GO:0019207,GO:0030866,GO:0034237,GO:0035556,GO:0036010,GO:0043549,GO:0051018	renal water homeostasis|protein binding|nucleolus|cytoplasm|peroxisome|microtubule organizing center|cytosol|plasma membrane|protein localization|protein phosphatase 1 binding|kinase regulator activity|cortical actin cytoskeleton organization|protein kinase A regulatory subunit binding|intracellular signal transduction|protein localization to endosome|regulation of kinase activity|protein kinase …
AKAP12	3583	2373.46	4792.53	2.01915	1.01375	0.000709744	0.00412606	Up	12.2727	8.13624	10.3121	10.6549	5.73919	6.00337	9590	A-kinase anchoring protein 12	GO:0005515,GO:0005516,GO:0005737,GO:0005829,GO:0005856,GO:0005886,GO:0005925,GO:0005938,GO:0007186,GO:0007193,GO:0008179,GO:0010738,GO:0010739,GO:0032496,GO:0035733,GO:0043025,GO:0043116,GO:0050804,GO:0051018,GO:0051602,GO:0051770,GO:0061870,GO:0070374,GO:0071347,GO:0071356,GO:0090036,GO:0098685,GO:1900143	protein binding|calmodulin binding|cytoplasm|cytosol|cytoskeleton|plasma membrane|focal adhesion|cell cortex|G protein-coupled receptor signaling pathway|adenylate cyclase-inhibiting G protein-coupled receptor signaling pathway|adenylate cyclase binding|regulation of protein kinase A signaling|positive regulation of protein kinase A signaling|response to lipopolysaccharide|hepatic stellate cell a…
AKAP13	6474.87	4908.61	8041.13	1.6382	0.712109	2.77e-05	0.000250085	Up	13.2703	13.6262	15.3224	13.9101	13.0458	10.3462	11214	A-kinase anchoring protein 13	GO:0004691,GO:0005078,GO:0005085,GO:0005515,GO:0005634,GO:0005829,GO:0005938,GO:0006468,GO:0007186,GO:0007507,GO:0015629,GO:0016020,GO:0030864,GO:0031267,GO:0035023,GO:0035025,GO:0043065,GO:0043123,GO:0043406,GO:0046872,GO:0048471,GO:0051018,GO:0051056,GO:0051168,GO:0055007,GO:0060090,GO:0060297,GO:0060348,GO:0061049,GO:0071875,GO:0086023	cAMP-dependent protein kinase activity|MAP-kinase scaffold activity|guanyl-nucleotide exchange factor activity|protein binding|nucleus|cytosol|cell cortex|protein phosphorylation|G protein-coupled receptor signaling pathway|heart development|actin cytoskeleton|membrane|cortical actin cytoskeleton|small GTPase binding|regulation of Rho protein signal transduction|positive regulation of Rho protein…	hsa04928,hsa05163	Parathyroid hormone synthesis, secretion and action|Human cytomegalovirus infection
AKAP17A-2	18.3525	12.9559	23.749	1.8332	0.874365	0.400099	0.583031	Up	0.140945	0.0348619	0.358191	0.0680566	0.0779914	0.275826	8227	A-kinase anchoring protein 17A
AKAP3	17.8715	27.2555	8.48755	0.313273	-1.67451	0.0955335	0.217503	Down	0.0207074	0.0153656	0.136346	0.171407	0.206251	0.402445	10566	A-kinase anchoring protein 3	GO:0001669,GO:0001835,GO:0005515,GO:0005634,GO:0005737,GO:0007178,GO:0007338,GO:0007340,GO:0008104,GO:0035686,GO:0051018,GO:0097225,GO:0097228	acrosomal vesicle|blastocyst hatching|protein binding|nucleus|cytoplasm|transmembrane receptor protein serine/threonine kinase signaling pathway|single fertilization|acrosome reaction|protein localization|sperm fibrous sheath|protein kinase A binding|sperm midpiece|sperm principal piece
AKAP5	143.513	158.794	128.231	0.807863	-0.307818	0.477815	0.653483	Down	0.235546	0.816611	0.401451	0.815063	0.879789	0.839578	9495	A-kinase anchoring protein 5	GO:0005515,GO:0005516,GO:0005829,GO:0005886,GO:0007165,GO:0007193,GO:0007194,GO:0007268,GO:0008179,GO:0009898,GO:0010738,GO:0014069,GO:0017124,GO:0030346,GO:0031698,GO:0032590,GO:0034237,GO:0035254,GO:0043197,GO:0045121,GO:0045762,GO:0050811,GO:0051018,GO:0060076,GO:0060090,GO:0097110,GO:0098837,GO:1900273,GO:1903078,GO:1905751	protein binding|calmodulin binding|cytosol|plasma membrane|signal transduction|adenylate cyclase-inhibiting G protein-coupled receptor signaling pathway|negative regulation of adenylate cyclase activity|chemical synaptic transmission|adenylate cyclase binding|cytoplasmic side of plasma membrane|regulation of protein kinase A signaling|postsynaptic density|SH3 domain binding|protein phosphatase 2B…
AKAP6	134.251	186.339	82.1618	0.441361	-1.17997	0.0171811	0.05705	Down	0.0515578	0.182919	0.15578	0.274069	0.363081	0.606691	9472	A-kinase anchoring protein 6	GO:0001508,GO:0005515,GO:0005635,GO:0005737,GO:0005901,GO:0006605,GO:0008179,GO:0010738,GO:0010880,GO:0014701,GO:0014704,GO:0016529,GO:0019933,GO:0030307,GO:0030315,GO:0031965,GO:0034237,GO:0034704,GO:0043495,GO:0044325,GO:0048471,GO:0051018,GO:0051281,GO:0060090,GO:0060306,GO:0060316,GO:0061051,GO:0070886,GO:0071320,GO:0071345,GO:1901381,GO:1902261	action potential|protein binding|nuclear envelope|cytoplasm|caveola|protein targeting|adenylate cyclase binding|regulation of protein kinase A signaling|regulation of release of sequestered calcium ion into cytosol by sarcoplasmic reticulum|junctional sarcoplasmic reticulum membrane|intercalated disc|sarcoplasmic reticulum|cAMP-mediated signaling|positive regulation of cell growth|T-tubule|nuclea…
AKAP7	182.87	167.808	197.932	1.17899	0.237549	0.457995	0.637209	Up	0.840419	0.803963	0.916245	1.27476	0.690024	1.19742	9465	A-kinase anchoring protein 7	GO:0000166,GO:0005515,GO:0005634,GO:0005829,GO:0008150,GO:0010738,GO:0032991,GO:0034237,GO:0051018	nucleotide binding|protein binding|nucleus|cytosol|biological_process|regulation of protein kinase A signaling|protein-containing complex|protein kinase A regulatory subunit binding|protein kinase A binding
AKAP8	1002.52	1022.87	982.159	0.96007	-0.0587886	0.740721	0.852346	Down	5.80946	7.71382	5.69161	10.1834	9.57304	9.14871	10270	A-kinase anchoring protein 8	GO:0000278,GO:0000793,GO:0001939,GO:0003690,GO:0003723,GO:0005515,GO:0005634,GO:0005654,GO:0005730,GO:0005739,GO:0005794,GO:0007076,GO:0007165,GO:0008270,GO:0015031,GO:0016020,GO:0016363,GO:0031065,GO:0032720,GO:0033127,GO:0034237,GO:0042826,GO:0044839,GO:0045087,GO:0051059,GO:0071222,GO:0071380	mitotic cell cycle|condensed chromosome|female pronucleus|double-stranded DNA binding|RNA binding|protein binding|nucleus|nucleoplasm|nucleolus|mitochondrion|Golgi apparatus|mitotic chromosome condensation|signal transduction|zinc ion binding|protein transport|membrane|nuclear matrix|positive regulation of histone deacetylation|negative regulation of tumor necrosis factor production|regulation of…
AKAP8L	1207.23	1256.07	1158.39	0.922044	-0.117092	0.495915	0.668975	Down	13.8746	12.6524	13.0963	22.3311	20.1559	20.133	26993	A-kinase anchoring protein 8 like	GO:0000785,GO:0003677,GO:0003723,GO:0005515,GO:0005521,GO:0005634,GO:0005737,GO:0006397,GO:0007076,GO:0008380,GO:0010793,GO:0016032,GO:0016363,GO:0016605,GO:0016607,GO:0017151,GO:0031065,GO:0033127,GO:0034237,GO:0042826,GO:0044839,GO:0045944,GO:0046872,GO:0051081,GO:1990904	chromatin|DNA binding|RNA binding|protein binding|lamin binding|nucleus|cytoplasm|mRNA processing|mitotic chromosome condensation|RNA splicing|regulation of mRNA export from nucleus|viral process|nuclear matrix|PML body|nuclear speck|DEAD/H-box RNA helicase binding|positive regulation of histone deacetylation|regulation of histone phosphorylation|protein kinase A regulatory subunit binding|histon…
AKAP9	1456.95	1103.04	1810.85	1.6418	0.715282	0.000464389	0.00288487	Up	1.74547	2.98843	2.78836	2.37026	1.84282	2.33795	10142	A-kinase anchoring protein 9	GO:0000086,GO:0003677,GO:0005102,GO:0005515,GO:0005794,GO:0005795,GO:0005801,GO:0005813,GO:0005829,GO:0005856,GO:0007020,GO:0007165,GO:0007268,GO:0008076,GO:0010389,GO:0015459,GO:0031116,GO:0033138,GO:0034237,GO:0043231,GO:0044325,GO:0051661,GO:0060090,GO:0060306,GO:0060307,GO:0061337,GO:0071320,GO:0086091,GO:0097060,GO:0097711,GO:0098909,GO:0098962,GO:0098978,GO:1901018,GO:1903358	G2/M transition of mitotic cell cycle|DNA binding|signaling receptor binding|protein binding|Golgi apparatus|Golgi stack|cis-Golgi network|centrosome|cytosol|cytoskeleton|microtubule nucleation|signal transduction|chemical synaptic transmission|voltage-gated potassium channel complex|regulation of G2/M transition of mitotic cell cycle|potassium channel regulator activity|positive regulation of mi…
AKIP1	349.014	310.087	387.94	1.25074	0.322779	0.0975105	0.220703	Up	6.70457	6.737	7.14465	8.60215	7.37354	7.91768	56672	A-kinase interacting protein 1	GO:0005515,GO:0005654,GO:0034446,GO:1901222	protein binding|nucleoplasm|substrate adhesion-dependent cell spreading|regulation of NIK/NF-kappaB signaling
AKIRIN1	1255.01	1264.4	1245.61	0.984968	-0.0218515	0.883224	0.938946	Down	10.9589	10.7561	11.3256	16.1873	15.6514	16.8998	79647	akirin 1	GO:0001228,GO:0003712,GO:0005515,GO:0005634,GO:0005654,GO:0010592,GO:0010759,GO:0014839,GO:0031965,GO:0045663,GO:0045944,GO:1902723,GO:1902725	DNA-binding transcription activator activity, RNA polymerase II-specific|transcription coregulator activity|protein binding|nucleus|nucleoplasm|positive regulation of lamellipodium assembly|positive regulation of macrophage chemotaxis|myoblast migration involved in skeletal muscle regeneration|nuclear membrane|positive regulation of myoblast differentiation|positive regulation of transcription by…
AKIRIN2	1159.81	1179.02	1140.61	0.967215	-0.0480913	0.806921	0.89386	Down	14.4514	15.5563	12.8153	25.2027	18.3868	20.824	55122	akirin 2	GO:0000122,GO:0001228,GO:0003712,GO:0005515,GO:0005634,GO:0005654,GO:0008284,GO:0009792,GO:0010950,GO:0017053,GO:0019899,GO:0032496,GO:0032755,GO:0042802,GO:0045087,GO:0045089,GO:0045944	negative regulation of transcription by RNA polymerase II|DNA-binding transcription activator activity, RNA polymerase II-specific|transcription coregulator activity|protein binding|nucleus|nucleoplasm|positive regulation of cell population proliferation|embryo development ending in birth or egg hatching|positive regulation of endopeptidase activity|transcription repressor complex|enzyme binding|…
AKNA	2093.09	1896.69	2289.48	1.20708	0.271523	0.333043	0.519319	Up	6.31701	5.37229	6.80993	10.7605	5.99161	5.57952	80709	AT-hook transcription factor	GO:0001650,GO:0001837,GO:0003677,GO:0005515,GO:0005654,GO:0005813,GO:0005814,GO:0005829,GO:0005874,GO:0016020,GO:0021849,GO:0043231,GO:0045944,GO:0050727,GO:0060232,GO:0060234	fibrillar center|epithelial to mesenchymal transition|DNA binding|protein binding|nucleoplasm|centrosome|centriole|cytosol|microtubule|membrane|neuroblast division in subventricular zone|intracellular membrane-bounded organelle|positive regulation of transcription by RNA polymerase II|regulation of inflammatory response|delamination|neuroblast delamination
AKNAD1	15.0979	21.4696	8.72626	0.40763	-1.29467	0.0786379	0.187751	Down	0.0492768	0.0639888	0.0939225	0.244736	0.235179	0.249398	254268	AKNA domain containing 1
AKR1A1	3321.88	4075.01	2568.75	0.630376	-0.665714	0.00173156	0.00872521	Down	33.1559	41.0987	42.4707	64.3663	93.9942	108.416	10327	aldo-keto reductase family 1 member A1	GO:0004032,GO:0004033,GO:0004745,GO:0005515,GO:0005615,GO:0005829,GO:0006006,GO:0006081,GO:0009055,GO:0016324,GO:0019640,GO:0019853,GO:0022900,GO:0042840,GO:0044597,GO:0044598,GO:0045202,GO:0046185,GO:0047655,GO:0047939,GO:0047941,GO:0070062,GO:0110095,GO:1901687	alditol:NADP+ 1-oxidoreductase activity|aldo-keto reductase (NADP) activity|retinol dehydrogenase activity|protein binding|extracellular space|cytosol|glucose metabolic process|cellular aldehyde metabolic process|electron transfer activity|apical plasma membrane|glucuronate catabolic process to xylulose 5-phosphate|L-ascorbic acid biosynthetic process|electron transport chain|D-glucuronate catabo…	hsa00010,hsa00040,hsa00053,hsa00561	Glycolysis / Gluconeogenesis|Pentose and glucuronate interconversions|Ascorbate and aldarate metabolism|Glycerolipid metabolism
AKR1B1	1335.87	1265.71	1406.03	1.11092	0.151756	0.366094	0.552127	Up	19.0103	23.4312	25.6739	26.5151	27.7006	34.1351	231	aldo-keto reductase family 1 member B	GO:0001523,GO:0001758,GO:0001894,GO:0002070,GO:0003091,GO:0004032,GO:0005515,GO:0005615,GO:0005654,GO:0005829,GO:0005975,GO:0006061,GO:0006700,GO:0009055,GO:0009414,GO:0018931,GO:0022900,GO:0031098,GO:0032838,GO:0033010,GO:0035809,GO:0042415,GO:0042572,GO:0042629,GO:0043066,GO:0043220,GO:0043795,GO:0044597,GO:0044598,GO:0046370,GO:0046427,GO:0047655,GO:0048471,GO:0048661,GO:0052650,GO:0055114,GO:…	retinoid metabolic process|retinal dehydrogenase activity|tissue homeostasis|epithelial cell maturation|renal water homeostasis|alditol:NADP+ 1-oxidoreductase activity|protein binding|extracellular space|nucleoplasm|cytosol|carbohydrate metabolic process|sorbitol biosynthetic process|C21-steroid hormone biosynthetic process|electron transfer activity|response to water deprivation|naphthalene meta…	hsa00040,hsa00051,hsa00052,hsa00561,hsa00790	Pentose and glucuronate interconversions|Fructose and mannose metabolism|Galactose metabolism|Glycerolipid metabolism|Folate biosynthesis
AKR1B10	65.9722	38.9342	93.0102	2.38759	1.25556	0.0792911	0.188855	Up	1.08125	1.19293	0.197214	0.741922	0.495966	0.288021	57016	aldo-keto reductase family 1 member B10	GO:0001523,GO:0001758,GO:0004032,GO:0004033,GO:0005515,GO:0005576,GO:0005739,GO:0005764,GO:0005829,GO:0008106,GO:0016488,GO:0042572,GO:0044597,GO:0044598,GO:0045550,GO:0047655,GO:0047718,GO:0052650,GO:0055114,GO:0110095	retinoid metabolic process|retinal dehydrogenase activity|alditol:NADP+ 1-oxidoreductase activity|aldo-keto reductase (NADP) activity|protein binding|extracellular region|mitochondrion|lysosome|cytosol|alcohol dehydrogenase (NADP+) activity|farnesol catabolic process|retinol metabolic process|daunorubicin metabolic process|doxorubicin metabolic process|geranylgeranyl reductase activity|allyl-alco…	hsa00040,hsa00051,hsa00052,hsa00561,hsa00790	Pentose and glucuronate interconversions|Fructose and mannose metabolism|Galactose metabolism|Glycerolipid metabolism|Folate biosynthesis
AKR1B15	41.7195	56.339	27.0999	0.480669	-1.05688	0.249785	0.431392	Down	0.426366	0.457618	0.28496	2.93057	0.26542	0.369927	441282	aldo-keto reductase family 1 member B15	GO:0004032,GO:0004303,GO:0005739,GO:0005759,GO:0005829,GO:0006703,GO:0042572,GO:0047045,GO:0047655,GO:0047886,GO:0052650,GO:0055114	alditol:NADP+ 1-oxidoreductase activity|estradiol 17-beta-dehydrogenase activity|mitochondrion|mitochondrial matrix|cytosol|estrogen biosynthetic process|retinol metabolic process|testosterone 17-beta-dehydrogenase (NADP+) activity|allyl-alcohol dehydrogenase activity|farnesol dehydrogenase activity|NADP-retinol dehydrogenase activity|oxidation-reduction process
AKR1C1	1080.5	1466.92	694.079	0.473257	-1.0793	0.00128661	0.00683958	Down	2.3908	7.98323	5.46344	16.9051	15.3856	14.7937	1645	aldo-keto reductase family 1 member C1	GO:0001523,GO:0004032,GO:0004033,GO:0004303,GO:0005515,GO:0005829,GO:0006693,GO:0006805,GO:0007586,GO:0008202,GO:0008206,GO:0015721,GO:0016229,GO:0016655,GO:0018636,GO:0030283,GO:0030299,GO:0030855,GO:0031406,GO:0032052,GO:0035410,GO:0042448,GO:0042574,GO:0042632,GO:0044597,GO:0044598,GO:0046683,GO:0047006,GO:0047023,GO:0047024,GO:0047042,GO:0047044,GO:0047086,GO:0047115,GO:0047718,GO:0055114,GO:…	retinoid metabolic process|alditol:NADP+ 1-oxidoreductase activity|aldo-keto reductase (NADP) activity|estradiol 17-beta-dehydrogenase activity|protein binding|cytosol|prostaglandin metabolic process|xenobiotic metabolic process|digestion|steroid metabolic process|bile acid metabolic process|bile acid and bile salt transport|steroid dehydrogenase activity|oxidoreductase activity, acting on NAD(P)…	hsa00140,hsa00980	Steroid hormone biosynthesis|Metabolism of xenobiotics by cytochrome P450
AKR1C2	1031.75	1473.08	590.426	0.400847	-1.31888	0.0900072	0.207891	Down	1.33898	3.45874	6.19863	7.69312	6.67615	24.3274	1646	aldo-keto reductase family 1 member C2	GO:0004032,GO:0004303,GO:0005829,GO:0006693,GO:0007186,GO:0007586,GO:0008202,GO:0008284,GO:0016229,GO:0016655,GO:0018636,GO:0030855,GO:0031406,GO:0032052,GO:0042448,GO:0044597,GO:0044598,GO:0047023,GO:0047044,GO:0047086,GO:0047115,GO:0047718,GO:0051897,GO:0055114,GO:0071395,GO:0071799	alditol:NADP+ 1-oxidoreductase activity|estradiol 17-beta-dehydrogenase activity|cytosol|prostaglandin metabolic process|G protein-coupled receptor signaling pathway|digestion|steroid metabolic process|positive regulation of cell population proliferation|steroid dehydrogenase activity|oxidoreductase activity, acting on NAD(P)H, quinone or similar compound as acceptor|phenanthrene 9,10-monooxygena…	hsa00140,hsa05204	Steroid hormone biosynthesis|Chemical carcinogenesis
AKR1C3	1334.6	1576.53	1092.66	0.693112	-0.528839	0.00923343	0.0344768	Down	11.5301	13.774	15.4604	22.8543	27.0113	34.9423	8644	aldo-keto reductase family 1 member C3	GO:0001523,GO:0001758,GO:0004032,GO:0004033,GO:0004303,GO:0004745,GO:0005634,GO:0005737,GO:0005829,GO:0006693,GO:0007186,GO:0007584,GO:0008202,GO:0008284,GO:0008584,GO:0009267,GO:0010942,GO:0016229,GO:0016488,GO:0016655,GO:0018636,GO:0019371,GO:0030216,GO:0032052,GO:0034614,GO:0035410,GO:0036130,GO:0036131,GO:0042448,GO:0042572,GO:0042574,GO:0043170,GO:0044597,GO:0044598,GO:0045550,GO:0045703,GO:…	retinoid metabolic process|retinal dehydrogenase activity|alditol:NADP+ 1-oxidoreductase activity|aldo-keto reductase (NADP) activity|estradiol 17-beta-dehydrogenase activity|retinol dehydrogenase activity|nucleus|cytoplasm|cytosol|prostaglandin metabolic process|G protein-coupled receptor signaling pathway|response to nutrient|steroid metabolic process|positive regulation of cell population prol…	hsa00140,hsa00590,hsa00790,hsa04913	Steroid hormone biosynthesis|Arachidonic acid metabolism|Folate biosynthesis|Ovarian steroidogenesis
AKR1C4	1.20722	2.04745	0.366997	0.192831	-2.37459	0.479343	0.654329	Down	0	0.02339	0	0	0.0261634	0.153154	1109	aldo-keto reductase family 1 member C4	GO:0001523,GO:0001758,GO:0004032,GO:0004033,GO:0004303,GO:0005737,GO:0005829,GO:0006693,GO:0006699,GO:0008202,GO:0008209,GO:0009055,GO:0015125,GO:0015721,GO:0016229,GO:0016655,GO:0022900,GO:0030283,GO:0032052,GO:0035410,GO:0042448,GO:0044597,GO:0044598,GO:0047023,GO:0047024,GO:0047044,GO:0047086,GO:0047743,GO:0070062,GO:0071395	retinoid metabolic process|retinal dehydrogenase activity|alditol:NADP+ 1-oxidoreductase activity|aldo-keto reductase (NADP) activity|estradiol 17-beta-dehydrogenase activity|cytoplasm|cytosol|prostaglandin metabolic process|bile acid biosynthetic process|steroid metabolic process|androgen metabolic process|electron transfer activity|bile acid transmembrane transporter activity|bile acid and bile…	hsa00120,hsa00140	Primary bile acid biosynthesis|Steroid hormone biosynthesis
AKR1D1	11.1432	21.573	0.713287	0.0336262	-4.89427	0.00262065	0.0122854	Down	0	0.0103878	0.00970273	0.509866	0.0232391	0.306079	6718	aldo-keto reductase family 1 member D1	GO:0004032,GO:0004033,GO:0005496,GO:0005829,GO:0006699,GO:0006707,GO:0007586,GO:0008202,GO:0008207,GO:0008209,GO:0016229,GO:0030573,GO:0047086,GO:0047787,GO:0055114	alditol:NADP+ 1-oxidoreductase activity|aldo-keto reductase (NADP) activity|steroid binding|cytosol|bile acid biosynthetic process|cholesterol catabolic process|digestion|steroid metabolic process|C21-steroid hormone metabolic process|androgen metabolic process|steroid dehydrogenase activity|bile acid catabolic process|ketosteroid monooxygenase activity|delta4-3-oxosteroid 5beta-reductase activit…	hsa00120,hsa00140	Primary bile acid biosynthesis|Steroid hormone biosynthesis
AKR1E2	66.3156	66.4123	66.2189	0.996958	-0.00439491	0.991711	0.995082	Down	0.234878	0.307566	0.335163	0.388845	0.298164	0.58179	83592	aldo-keto reductase family 1 member E2	GO:0004032,GO:0005829,GO:0016491,GO:0050571,GO:0055114	alditol:NADP+ 1-oxidoreductase activity|cytosol|oxidoreductase activity|1,5-anhydro-D-fructose reductase activity|oxidation-reduction process
AKR7A2	1913.96	1972.7	1855.23	0.940391	-0.088667	0.696576	0.823257	Down	15.4774	17.1099	18.1907	26.3599	18.4118	33.5424	8574	aldo-keto reductase family 7 member A2	GO:0004032,GO:0005515,GO:0005794,GO:0005829,GO:0005975,GO:0006081,GO:0006805,GO:0009055,GO:0019119,GO:0022900,GO:0044597,GO:0044598,GO:0070062	alditol:NADP+ 1-oxidoreductase activity|protein binding|Golgi apparatus|cytosol|carbohydrate metabolic process|cellular aldehyde metabolic process|xenobiotic metabolic process|electron transfer activity|phenanthrene-9,10-epoxide hydrolase activity|electron transport chain|daunorubicin metabolic process|doxorubicin metabolic process|extracellular exosome	hsa00980	Metabolism of xenobiotics by cytochrome P450
AKR7A3	30.3327	33.1505	27.5148	0.830376	-0.268163	0.612595	0.76291	Down	0.303993	0.524457	0.379254	0.603919	0.775886	0.701582	22977	aldo-keto reductase family 7 member A3	GO:0004033,GO:0005515,GO:0005829,GO:0006081,GO:0006805,GO:0009055,GO:0022900,GO:0042802,GO:0046223,GO:0070062	aldo-keto reductase (NADP) activity|protein binding|cytosol|cellular aldehyde metabolic process|xenobiotic metabolic process|electron transfer activity|electron transport chain|identical protein binding|aflatoxin catabolic process|extracellular exosome	hsa00980	Metabolism of xenobiotics by cytochrome P450
AKT1	5647.6	4627.15	6668.06	1.44101	0.527084	4.32e-05	0.000371701	Up	43.4026	51.7236	45.4223	44.7438	45.7658	50.6243	207	AKT serine/threonine kinase 1	GO:0001649,GO:0001893,GO:0001934,GO:0001938,GO:0002042,GO:0003376,GO:0004672,GO:0004674,GO:0004712,GO:0005080,GO:0005515,GO:0005516,GO:0005524,GO:0005547,GO:0005634,GO:0005654,GO:0005737,GO:0005739,GO:0005819,GO:0005829,GO:0005886,GO:0005911,GO:0005978,GO:0005979,GO:0006006,GO:0006412,GO:0006417,GO:0006468,GO:0006469,GO:0006606,GO:0006809,GO:0006924,GO:0006954,GO:0006974,GO:0006979,GO:0007165,GO:…	osteoblast differentiation|maternal placenta development|positive regulation of protein phosphorylation|positive regulation of endothelial cell proliferation|cell migration involved in sprouting angiogenesis|sphingosine-1-phosphate receptor signaling pathway|protein kinase activity|protein serine/threonine kinase activity|protein serine/threonine/tyrosine kinase activity|protein kinase C binding|…	hsa01521,hsa01522,hsa01524,hsa04010,hsa04012,hsa04014,hsa04015,hsa04022,hsa04024,hsa04062,hsa04066,hsa04068,hsa04071,hsa04072,hsa04140,hsa04150,hsa04151,hsa04152,hsa04210,hsa04211,hsa04213,hsa04218,hsa04261,hsa04370,hsa04371,hsa04380,hsa04510,hsa04550,hsa04611,hsa04620,hsa04625,hsa04630,hsa04660,hsa04662,hsa04664,hsa04666,hsa04668,hsa04722,hsa04725,hsa04728,hsa04910,hsa04914,hsa04915,hsa04917,hsa…	EGFR tyrosine kinase inhibitor resistance|Endocrine resistance|Platinum drug resistance|MAPK signaling pathway|ErbB signaling pathway|Ras signaling pathway|Rap1 signaling pathway|cGMP-PKG signaling pathway|cAMP signaling pathway|Chemokine signaling pathway|HIF-1 signaling pathway|FoxO signaling pathway|Sphingolipid signaling pathway|Phospholipase D signaling pathway|Autophagy - animal|mTOR signal…
AKT1S1	2868.16	2623.55	3112.78	1.18637	0.246552	0.0858399	0.200508	Up	23.2681	27.4362	23.2735	32.3005	27.4672	30.5781	84335	AKT1 substrate 1	GO:0005515,GO:0005654,GO:0005737,GO:0005829,GO:0006469,GO:0031931,GO:0032007,GO:0042981,GO:0043523,GO:0045792,GO:0048011,GO:1900034	protein binding|nucleoplasm|cytoplasm|cytosol|negative regulation of protein kinase activity|TORC1 complex|negative regulation of TOR signaling|regulation of apoptotic process|regulation of neuron apoptotic process|negative regulation of cell size|neurotrophin TRK receptor signaling pathway|regulation of cellular response to heat	hsa04140,hsa04150,hsa04152,hsa04211,hsa04213,hsa04714,hsa05131	Autophagy - animal|mTOR signaling pathway|AMPK signaling pathway|Longevity regulating pathway|Longevity regulating pathway - multiple species|Thermogenesis|Shigellosis
AKT2	3588.1	3485.67	3690.52	1.0588	0.08243	0.590049	0.746257	Up	8.66107	12.3364	10.2637	14.8923	14.6908	12.8686	208	AKT serine/threonine kinase 2	GO:0001934,GO:0004674,GO:0005515,GO:0005524,GO:0005634,GO:0005654,GO:0005769,GO:0005829,GO:0005886,GO:0005938,GO:0005978,GO:0006006,GO:0006417,GO:0006464,GO:0007165,GO:0008284,GO:0008286,GO:0008643,GO:0010748,GO:0010907,GO:0010918,GO:0018105,GO:0030334,GO:0030335,GO:0031340,GO:0032000,GO:0032287,GO:0032587,GO:0032869,GO:0032991,GO:0035556,GO:0043066,GO:0043231,GO:0045444,GO:0045725,GO:0046326,GO:…	positive regulation of protein phosphorylation|protein serine/threonine kinase activity|protein binding|ATP binding|nucleus|nucleoplasm|early endosome|cytosol|plasma membrane|cell cortex|glycogen biosynthetic process|glucose metabolic process|regulation of translation|cellular protein modification process|signal transduction|positive regulation of cell population proliferation|insulin receptor si…	hsa01521,hsa01522,hsa01524,hsa04010,hsa04012,hsa04014,hsa04015,hsa04022,hsa04024,hsa04062,hsa04066,hsa04068,hsa04071,hsa04072,hsa04140,hsa04150,hsa04151,hsa04152,hsa04210,hsa04211,hsa04213,hsa04218,hsa04261,hsa04370,hsa04371,hsa04380,hsa04510,hsa04550,hsa04611,hsa04620,hsa04625,hsa04630,hsa04660,hsa04662,hsa04664,hsa04666,hsa04668,hsa04722,hsa04725,hsa04728,hsa04910,hsa04914,hsa04915,hsa04917,hsa…	EGFR tyrosine kinase inhibitor resistance|Endocrine resistance|Platinum drug resistance|MAPK signaling pathway|ErbB signaling pathway|Ras signaling pathway|Rap1 signaling pathway|cGMP-PKG signaling pathway|cAMP signaling pathway|Chemokine signaling pathway|HIF-1 signaling pathway|FoxO signaling pathway|Sphingolipid signaling pathway|Phospholipase D signaling pathway|Autophagy - animal|mTOR signal…
AKT3	1711.2	1198.32	2224.09	1.85601	0.892203	1.6e-06	2.02e-05	Up	8.06394	8.09485	8.41188	7.56115	6.29242	5.36162	10000	AKT serine/threonine kinase 3	GO:0000002,GO:0001938,GO:0004672,GO:0004674,GO:0005515,GO:0005524,GO:0005634,GO:0005737,GO:0006468,GO:0007165,GO:0016020,GO:0018105,GO:0032008,GO:0035556,GO:0043536,GO:0045766,GO:0045793,GO:0048854,GO:0048873,GO:0090050,GO:0106310,GO:0106311,GO:1905564,GO:1905653,GO:2000773	mitochondrial genome maintenance|positive regulation of endothelial cell proliferation|protein kinase activity|protein serine/threonine kinase activity|protein binding|ATP binding|nucleus|cytoplasm|protein phosphorylation|signal transduction|membrane|peptidyl-serine phosphorylation|positive regulation of TOR signaling|intracellular signal transduction|positive regulation of blood vessel endotheli…	hsa01521,hsa01522,hsa01524,hsa04010,hsa04012,hsa04014,hsa04015,hsa04022,hsa04024,hsa04062,hsa04066,hsa04068,hsa04071,hsa04072,hsa04140,hsa04150,hsa04151,hsa04152,hsa04210,hsa04211,hsa04213,hsa04218,hsa04261,hsa04370,hsa04371,hsa04380,hsa04510,hsa04550,hsa04611,hsa04620,hsa04625,hsa04630,hsa04660,hsa04662,hsa04664,hsa04666,hsa04668,hsa04722,hsa04725,hsa04728,hsa04910,hsa04914,hsa04915,hsa04917,hsa…	EGFR tyrosine kinase inhibitor resistance|Endocrine resistance|Platinum drug resistance|MAPK signaling pathway|ErbB signaling pathway|Ras signaling pathway|Rap1 signaling pathway|cGMP-PKG signaling pathway|cAMP signaling pathway|Chemokine signaling pathway|HIF-1 signaling pathway|FoxO signaling pathway|Sphingolipid signaling pathway|Phospholipase D signaling pathway|Autophagy - animal|mTOR signal…
AKTIP	846.653	899.781	793.525	0.88218	-0.180855	0.367341	0.553165	Down	4.98061	6.71931	7.95459	9.18022	11.3436	11.4112	64400	AKT interacting protein	GO:0000209,GO:0001934,GO:0005515,GO:0005634,GO:0005829,GO:0005886,GO:0006915,GO:0006974,GO:0007032,GO:0007040,GO:0008333,GO:0015031,GO:0018215,GO:0019787,GO:0030897,GO:0032092,GO:0045022,GO:0061631,GO:0070695	protein polyubiquitination|positive regulation of protein phosphorylation|protein binding|nucleus|cytosol|plasma membrane|apoptotic process|cellular response to DNA damage stimulus|endosome organization|lysosome organization|endosome to lysosome transport|protein transport|protein phosphopantetheinylation|ubiquitin-like protein transferase activity|HOPS complex|positive regulation of protein bind…
ALAD	2263.54	2444.32	2082.76	0.852026	-0.23103	0.144347	0.29374	Down	12.5819	14.1921	13.3755	26.4169	20.3038	21.5552	210	aminolevulinate dehydratase	GO:0001666,GO:0003824,GO:0004655,GO:0005576,GO:0005634,GO:0005829,GO:0006782,GO:0006783,GO:0006979,GO:0008270,GO:0009635,GO:0010039,GO:0010043,GO:0010044,GO:0010212,GO:0010266,GO:0010269,GO:0014823,GO:0032025,GO:0032496,GO:0033197,GO:0034774,GO:0042493,GO:0042802,GO:0043200,GO:0043312,GO:0045471,GO:0046685,GO:0046686,GO:0046689,GO:0051260,GO:0051384,GO:0051597,GO:0070062,GO:0070541,GO:0070542,GO:…	response to hypoxia|catalytic activity|porphobilinogen synthase activity|extracellular region|nucleus|cytosol|protoporphyrinogen IX biosynthetic process|heme biosynthetic process|response to oxidative stress|zinc ion binding|response to herbicide|response to iron ion|response to zinc ion|response to aluminum ion|response to ionizing radiation|response to vitamin B1|response to selenium ion|respon…	hsa00860	Porphyrin and chlorophyll metabolism
ALAS1	1972.59	2596.95	1348.23	0.519133	-0.945823	6.12e-06	6.75e-05	Down	12.0821	15.1007	12.0219	29.8517	44.5327	34.602	211	5'-aminolevulinate synthase 1	GO:0001666,GO:0003870,GO:0005515,GO:0005654,GO:0005739,GO:0005759,GO:0005829,GO:0006782,GO:0006783,GO:0007005,GO:0019216,GO:0030170,GO:0042541,GO:0042802,GO:0048821	response to hypoxia|5-aminolevulinate synthase activity|protein binding|nucleoplasm|mitochondrion|mitochondrial matrix|cytosol|protoporphyrinogen IX biosynthetic process|heme biosynthetic process|mitochondrion organization|regulation of lipid metabolic process|pyridoxal phosphate binding|hemoglobin biosynthetic process|identical protein binding|erythrocyte development	hsa00260,hsa00860	Glycine, serine and threonine metabolism|Porphyrin and chlorophyll metabolism
ALAS2	1.66494	2.98358	0.34629	0.13248	-2.91615	0.267815	0.451682	Down	0	0	0.0127221	0.121551	0.0152354	0.014864	212	5'-aminolevulinate synthase 2	GO:0001666,GO:0003870,GO:0005515,GO:0005739,GO:0005743,GO:0005759,GO:0006782,GO:0006783,GO:0006879,GO:0030170,GO:0030218,GO:0032364,GO:0042541,GO:0048821	response to hypoxia|5-aminolevulinate synthase activity|protein binding|mitochondrion|mitochondrial inner membrane|mitochondrial matrix|protoporphyrinogen IX biosynthetic process|heme biosynthetic process|cellular iron ion homeostasis|pyridoxal phosphate binding|erythrocyte differentiation|oxygen homeostasis|hemoglobin biosynthetic process|erythrocyte development	hsa00260,hsa00860	Glycine, serine and threonine metabolism|Porphyrin and chlorophyll metabolism
ALCAM	1623.18	2080.93	1165.43	0.560041	-0.836395	1.7e-06	2.12e-05	Down	3.73338	5.58883	4.29531	10.6733	11.4106	12.8841	214	activated leukocyte cell adhesion molecule	GO:0001772,GO:0002250,GO:0005102,GO:0005515,GO:0005887,GO:0005925,GO:0007155,GO:0007157,GO:0007165,GO:0008045,GO:0009897,GO:0030424,GO:0030425,GO:0031226,GO:0031290,GO:0042101,GO:0042802,GO:0043025,GO:0048846,GO:0070062,GO:1990138	immunological synapse|adaptive immune response|signaling receptor binding|protein binding|integral component of plasma membrane|focal adhesion|cell adhesion|heterophilic cell-cell adhesion via plasma membrane cell adhesion molecules|signal transduction|motor neuron axon guidance|external side of plasma membrane|axon|dendrite|intrinsic component of plasma membrane|retinal ganglion cell axon guidan…	hsa04514	Cell adhesion molecules
ALDH16A1	670.893	720.652	621.133	0.862075	-0.214114	0.322202	0.508351	Down	4.1247	4.84654	5.11953	7.02839	9.71878	6.78923	126133	aldehyde dehydrogenase 16 family member A1	GO:0005515,GO:0016020,GO:0016620,GO:0055114	protein binding|membrane|oxidoreductase activity, acting on the aldehyde or oxo group of donors, NAD or NADP as acceptor|oxidation-reduction process
ALDH18A1	3128.35	1696.42	4560.28	2.68806	1.42657	5.94e-16	4.27e-14	Up	31.6549	27.5764	29.1348	14.791	17.0195	16.1311	5832	aldehyde dehydrogenase 18 family member A1	GO:0003723,GO:0004349,GO:0004350,GO:0005515,GO:0005524,GO:0005739,GO:0005743,GO:0006536,GO:0006561,GO:0006592,GO:0008652,GO:0016310,GO:0019240,GO:0042802,GO:0055114,GO:0055129	RNA binding|glutamate 5-kinase activity|glutamate-5-semialdehyde dehydrogenase activity|protein binding|ATP binding|mitochondrion|mitochondrial inner membrane|glutamate metabolic process|proline biosynthetic process|ornithine biosynthetic process|cellular amino acid biosynthetic process|phosphorylation|citrulline biosynthetic process|identical protein binding|oxidation-reduction process|L-proline…	hsa00330	Arginine and proline metabolism
ALDH1A1	1872.72	2495.76	1249.67	0.500797	-0.997703	0.000104776	0.000806064	Down	8.38951	19.2213	15.9533	46.8902	36.2309	40.3267	216	aldehyde dehydrogenase 1 family member A1	GO:0001523,GO:0001758,GO:0004029,GO:0005096,GO:0005497,GO:0005515,GO:0005737,GO:0005829,GO:0006069,GO:0006081,GO:0018479,GO:0042572,GO:0043547,GO:0051287,GO:0055114,GO:0061624,GO:0070062,GO:0120163	retinoid metabolic process|retinal dehydrogenase activity|aldehyde dehydrogenase (NAD+) activity|GTPase activator activity|androgen binding|protein binding|cytoplasm|cytosol|ethanol oxidation|cellular aldehyde metabolic process|benzaldehyde dehydrogenase (NAD+) activity|retinol metabolic process|positive regulation of GTPase activity|NAD binding|oxidation-reduction process|fructose catabolic proc…	hsa00830	Retinol metabolism
ALDH1A2	307.52	469.135	145.905	0.311258	-1.68382	0.000255765	0.00171035	Down	0.321324	1.52597	1.23975	5.1068	3.3605	5.42091	8854	aldehyde dehydrogenase 1 family member A2	GO:0001568,GO:0001758,GO:0001822,GO:0001889,GO:0001936,GO:0002138,GO:0003007,GO:0004028,GO:0004029,GO:0005737,GO:0005829,GO:0006776,GO:0007494,GO:0008284,GO:0008285,GO:0009855,GO:0009954,GO:0010628,GO:0014032,GO:0016331,GO:0016918,GO:0021915,GO:0021983,GO:0030182,GO:0030324,GO:0030902,GO:0031016,GO:0031076,GO:0032355,GO:0033189,GO:0034097,GO:0035115,GO:0035799,GO:0042572,GO:0042573,GO:0042574,GO:…	blood vessel development|retinal dehydrogenase activity|kidney development|liver development|regulation of endothelial cell proliferation|retinoic acid biosynthetic process|heart morphogenesis|3-chloroallyl aldehyde dehydrogenase activity|aldehyde dehydrogenase (NAD+) activity|cytoplasm|cytosol|vitamin A metabolic process|midgut development|positive regulation of cell population proliferation|neg…	hsa00830	Retinol metabolism
ALDH1A3	1141.2	991.177	1291.22	1.30285	0.381674	0.269117	0.452835	Up	7.25692	9.80531	9.75923	5.84561	15.6159	7.97282	220	aldehyde dehydrogenase 1 family member A3	GO:0001758,GO:0002072,GO:0002138,GO:0004029,GO:0004030,GO:0005737,GO:0005829,GO:0007626,GO:0021768,GO:0031076,GO:0042472,GO:0042572,GO:0042573,GO:0042574,GO:0042803,GO:0043065,GO:0048048,GO:0050885,GO:0051289,GO:0055114,GO:0060013,GO:0060166,GO:0060324,GO:0070062,GO:0070324,GO:0070384,GO:0070403	retinal dehydrogenase activity|optic cup morphogenesis involved in camera-type eye development|retinoic acid biosynthetic process|aldehyde dehydrogenase (NAD+) activity|aldehyde dehydrogenase [NAD(P)+] activity|cytoplasm|cytosol|locomotory behavior|nucleus accumbens development|embryonic camera-type eye development|inner ear morphogenesis|retinol metabolic process|retinoic acid metabolic process|…	hsa00830	Retinol metabolism
ALDH1B1	1036.93	632.753	1441.11	2.27749	1.18744	3.23e-05	0.000285913	Up	8.02276	16.2668	9.25181	8.91333	5.6949	6.4544	219	aldehyde dehydrogenase 1 family member B1	GO:0004029,GO:0005654,GO:0005739,GO:0005759,GO:0005829,GO:0005975,GO:0006068,GO:0006069,GO:0043231,GO:0043878,GO:0051287	aldehyde dehydrogenase (NAD+) activity|nucleoplasm|mitochondrion|mitochondrial matrix|cytosol|carbohydrate metabolic process|ethanol catabolic process|ethanol oxidation|intracellular membrane-bounded organelle|glyceraldehyde-3-phosphate dehydrogenase (NAD+) (non-phosphorylating) activity|NAD binding	hsa00010,hsa00053,hsa00071,hsa00280,hsa00310,hsa00330,hsa00340,hsa00380,hsa00410,hsa00561,hsa00620,hsa00770	Glycolysis / Gluconeogenesis|Ascorbate and aldarate metabolism|Fatty acid degradation|Valine, leucine and isoleucine degradation|Lysine degradation|Arginine and proline metabolism|Histidine metabolism|Tryptophan metabolism|beta-Alanine metabolism|Glycerolipid metabolism|Pyruvate metabolism|Pantothenate and CoA biosynthesis
ALDH1L1	468.84	847.073	90.6062	0.106988	-3.22448	0.0122018	0.0432564	Down	0.0144834	1.26548	0.700179	4.93637	7.87109	12.5963	10840	aldehyde dehydrogenase 1 family member L1	GO:0003824,GO:0004029,GO:0005829,GO:0006730,GO:0009058,GO:0009258,GO:0016155,GO:0016742,GO:0046655,GO:0055114,GO:0070062	catalytic activity|aldehyde dehydrogenase (NAD+) activity|cytosol|one-carbon metabolic process|biosynthetic process|10-formyltetrahydrofolate catabolic process|formyltetrahydrofolate dehydrogenase activity|hydroxymethyl-, formyl- and related transferase activity|folic acid metabolic process|oxidation-reduction process|extracellular exosome	hsa00670	One carbon pool by folate
ALDH1L2	3897.33	1168.32	6626.35	5.67161	2.50376	4.15e-24	8.51e-22	Up	22.195	17.7279	18.2234	6.51606	4.52493	3.98411	160428	aldehyde dehydrogenase 1 family member L2	GO:0004029,GO:0005515,GO:0005654,GO:0005739,GO:0005759,GO:0006730,GO:0009058,GO:0009258,GO:0016155,GO:0016742,GO:0046655,GO:0055114,GO:0070062	aldehyde dehydrogenase (NAD+) activity|protein binding|nucleoplasm|mitochondrion|mitochondrial matrix|one-carbon metabolic process|biosynthetic process|10-formyltetrahydrofolate catabolic process|formyltetrahydrofolate dehydrogenase activity|hydroxymethyl-, formyl- and related transferase activity|folic acid metabolic process|oxidation-reduction process|extracellular exosome	hsa00670	One carbon pool by folate
ALDH2	4058.11	5818.12	2298.1	0.395036	-1.33994	1.99e-12	8.49e-11	Down	4.29142	6.10631	6.98924	17.7678	21.5806	23.6799	217	aldehyde dehydrogenase 2 family member	GO:0004029,GO:0004030,GO:0005759,GO:0005975,GO:0006066,GO:0006068,GO:0006069,GO:0009055,GO:0022900,GO:0043878,GO:0051287,GO:0070062	aldehyde dehydrogenase (NAD+) activity|aldehyde dehydrogenase [NAD(P)+] activity|mitochondrial matrix|carbohydrate metabolic process|alcohol metabolic process|ethanol catabolic process|ethanol oxidation|electron transfer activity|electron transport chain|glyceraldehyde-3-phosphate dehydrogenase (NAD+) (non-phosphorylating) activity|NAD binding|extracellular exosome	hsa00010,hsa00053,hsa00071,hsa00280,hsa00310,hsa00330,hsa00340,hsa00380,hsa00410,hsa00561,hsa00620,hsa00770	Glycolysis / Gluconeogenesis|Ascorbate and aldarate metabolism|Fatty acid degradation|Valine, leucine and isoleucine degradation|Lysine degradation|Arginine and proline metabolism|Histidine metabolism|Tryptophan metabolism|beta-Alanine metabolism|Glycerolipid metabolism|Pyruvate metabolism|Pantothenate and CoA biosynthesis
ALDH3A1	312.789	442.19	183.389	0.414487	-1.2706	0.0271365	0.0819551	Down	2.09795	1.75369	0.437977	4.28919	8.11927	2.90653	218	aldehyde dehydrogenase 3 family member A1	GO:0001666,GO:0004028,GO:0004029,GO:0004030,GO:0005515,GO:0005615,GO:0005783,GO:0005829,GO:0005886,GO:0006081,GO:0006805,GO:0007568,GO:0007584,GO:0008106,GO:0008284,GO:0018479,GO:0042493,GO:0051384,GO:0051591,GO:0055114	response to hypoxia|3-chloroallyl aldehyde dehydrogenase activity|aldehyde dehydrogenase (NAD+) activity|aldehyde dehydrogenase [NAD(P)+] activity|protein binding|extracellular space|endoplasmic reticulum|cytosol|plasma membrane|cellular aldehyde metabolic process|xenobiotic metabolic process|aging|response to nutrient|alcohol dehydrogenase (NADP+) activity|positive regulation of cell population …	hsa00010,hsa00340,hsa00350,hsa00360,hsa00410,hsa00980,hsa00982,hsa05204	Glycolysis / Gluconeogenesis|Histidine metabolism|Tyrosine metabolism|Phenylalanine metabolism|beta-Alanine metabolism|Metabolism of xenobiotics by cytochrome P450|Drug metabolism - cytochrome P450|Chemical carcinogenesis
ALDH3A2	3848.58	5494.08	2203.09	0.400971	-1.31843	2.3e-06	2.79e-05	Down	13.9357	14.6767	10.7679	37.4145	66.625	38.5382	224	aldehyde dehydrogenase 3 family member A2	GO:0001561,GO:0004028,GO:0004029,GO:0005515,GO:0005778,GO:0005789,GO:0006081,GO:0007417,GO:0007422,GO:0008544,GO:0016021,GO:0030148,GO:0033306,GO:0042803,GO:0043231,GO:0043878,GO:0046458,GO:0046577,GO:0050061,GO:0052814,GO:0055114	fatty acid alpha-oxidation|3-chloroallyl aldehyde dehydrogenase activity|aldehyde dehydrogenase (NAD+) activity|protein binding|peroxisomal membrane|endoplasmic reticulum membrane|cellular aldehyde metabolic process|central nervous system development|peripheral nervous system development|epidermis development|integral component of membrane|sphingolipid biosynthetic process|phytol metabolic proces…	hsa00010,hsa00053,hsa00071,hsa00280,hsa00310,hsa00330,hsa00340,hsa00380,hsa00410,hsa00561,hsa00620,hsa00770	Glycolysis / Gluconeogenesis|Ascorbate and aldarate metabolism|Fatty acid degradation|Valine, leucine and isoleucine degradation|Lysine degradation|Arginine and proline metabolism|Histidine metabolism|Tryptophan metabolism|beta-Alanine metabolism|Glycerolipid metabolism|Pyruvate metabolism|Pantothenate and CoA biosynthesis
ALDH3B1	450.267	475.834	424.701	0.892572	-0.16396	0.513406	0.684385	Down	3.1343	3.35664	3.79579	7.34159	4.65113	4.69208	221	aldehyde dehydrogenase 3 family member B1	GO:0004028,GO:0004030,GO:0005515,GO:0005737,GO:0005829,GO:0005886,GO:0006066,GO:0006068,GO:0006629,GO:0018477,GO:0018479,GO:0030148,GO:0030667,GO:0031982,GO:0034599,GO:0035579,GO:0043312,GO:0046185,GO:0055114,GO:0070062	3-chloroallyl aldehyde dehydrogenase activity|aldehyde dehydrogenase [NAD(P)+] activity|protein binding|cytoplasm|cytosol|plasma membrane|alcohol metabolic process|ethanol catabolic process|lipid metabolic process|benzaldehyde dehydrogenase (NADP+) activity|benzaldehyde dehydrogenase (NAD+) activity|sphingolipid biosynthetic process|secretory granule membrane|vesicle|cellular response to oxidativ…	hsa00010,hsa00340,hsa00350,hsa00360,hsa00410,hsa00980,hsa00982,hsa05204	Glycolysis / Gluconeogenesis|Histidine metabolism|Tyrosine metabolism|Phenylalanine metabolism|beta-Alanine metabolism|Metabolism of xenobiotics by cytochrome P450|Drug metabolism - cytochrome P450|Chemical carcinogenesis
ALDH3B2	8581.29	14989.2	2173.38	0.144995	-2.78592	1.07e-05	0.000110383	Down	11.9221	36.7543	8.72153	156.285	198.468	206.548	222	aldehyde dehydrogenase 3 family member B2	GO:0004028,GO:0004029,GO:0004030,GO:0005811,GO:0006066,GO:0006068,GO:0006629,GO:0030148,GO:0043878,GO:0055114	3-chloroallyl aldehyde dehydrogenase activity|aldehyde dehydrogenase (NAD+) activity|aldehyde dehydrogenase [NAD(P)+] activity|lipid droplet|alcohol metabolic process|ethanol catabolic process|lipid metabolic process|sphingolipid biosynthetic process|glyceraldehyde-3-phosphate dehydrogenase (NAD+) (non-phosphorylating) activity|oxidation-reduction process	hsa00010,hsa00340,hsa00350,hsa00360,hsa00410,hsa00980,hsa00982,hsa05204	Glycolysis / Gluconeogenesis|Histidine metabolism|Tyrosine metabolism|Phenylalanine metabolism|beta-Alanine metabolism|Metabolism of xenobiotics by cytochrome P450|Drug metabolism - cytochrome P450|Chemical carcinogenesis
ALDH4A1	461.588	629.805	293.371	0.465888	-1.10195	1.17e-05	0.000119417	Down	1.82407	2.31435	2.17733	5.30325	8.40184	5.78988	8659	aldehyde dehydrogenase 4 family member A1	GO:0003842,GO:0004029,GO:0005515,GO:0005739,GO:0005759,GO:0005829,GO:0006560,GO:0006562,GO:0009055,GO:0010133,GO:0019470,GO:0022900,GO:0042802,GO:0046487	1-pyrroline-5-carboxylate dehydrogenase activity|aldehyde dehydrogenase (NAD+) activity|protein binding|mitochondrion|mitochondrial matrix|cytosol|proline metabolic process|proline catabolic process|electron transfer activity|proline catabolic process to glutamate|4-hydroxyproline catabolic process|electron transport chain|identical protein binding|glyoxylate metabolic process	hsa00250,hsa00330	Alanine, aspartate and glutamate metabolism|Arginine and proline metabolism
ALDH5A1	792.321	1141.43	443.209	0.388438	-1.36424	5.15e-07	7.42e-06	Down	1.24518	2.74494	2.26672	6.20834	8.40295	8.23929	7915	aldehyde dehydrogenase 5 family member A1	GO:0004777,GO:0005739,GO:0005759,GO:0006105,GO:0006536,GO:0007417,GO:0009450,GO:0009791,GO:0042135,GO:0042802,GO:0055114	succinate-semialdehyde dehydrogenase (NAD+) activity|mitochondrion|mitochondrial matrix|succinate metabolic process|glutamate metabolic process|central nervous system development|gamma-aminobutyric acid catabolic process|post-embryonic development|neurotransmitter catabolic process|identical protein binding|oxidation-reduction process	hsa00250,hsa00650	Alanine, aspartate and glutamate metabolism|Butanoate metabolism
ALDH6A1	1514.03	2192.63	835.431	0.38106	-1.39191	2.55e-08	4.9e-07	Down	2.49901	4.88154	3.60714	10.6601	14.241	16.2187	4329	aldehyde dehydrogenase 6 family member A1	GO:0000062,GO:0003723,GO:0004491,GO:0005654,GO:0005739,GO:0005759,GO:0006210,GO:0006573,GO:0006574,GO:0009083,GO:0018478,GO:0019859,GO:0050873,GO:0055114	fatty-acyl-CoA binding|RNA binding|methylmalonate-semialdehyde dehydrogenase (acylating) activity|nucleoplasm|mitochondrion|mitochondrial matrix|thymine catabolic process|valine metabolic process|valine catabolic process|branched-chain amino acid catabolic process|malonate-semialdehyde dehydrogenase (acetylating) activity|thymine metabolic process|brown fat cell differentiation|oxidation-reductio…	hsa00280,hsa00410,hsa00562,hsa00640	Valine, leucine and isoleucine degradation|beta-Alanine metabolism|Inositol phosphate metabolism|Propanoate metabolism
ALDH7A1	1754.78	1917.52	1592.05	0.83024	-0.2684	0.19291	0.360715	Down	7.1073	9.54326	7.32896	11.0178	15.9959	14.6162	501	aldehyde dehydrogenase 7 family member A1	GO:0004029,GO:0004043,GO:0005515,GO:0005634,GO:0005739,GO:0005759,GO:0005829,GO:0006081,GO:0006554,GO:0007605,GO:0008802,GO:0019285,GO:0042426,GO:0043878,GO:0055114,GO:0070062	aldehyde dehydrogenase (NAD+) activity|L-aminoadipate-semialdehyde dehydrogenase activity|protein binding|nucleus|mitochondrion|mitochondrial matrix|cytosol|cellular aldehyde metabolic process|lysine catabolic process|sensory perception of sound|betaine-aldehyde dehydrogenase activity|glycine betaine biosynthetic process from choline|choline catabolic process|glyceraldehyde-3-phosphate dehydrogen…	hsa00010,hsa00053,hsa00071,hsa00260,hsa00280,hsa00310,hsa00330,hsa00340,hsa00380,hsa00410,hsa00561,hsa00620	Glycolysis / Gluconeogenesis|Ascorbate and aldarate metabolism|Fatty acid degradation|Glycine, serine and threonine metabolism|Valine, leucine and isoleucine degradation|Lysine degradation|Arginine and proline metabolism|Histidine metabolism|Tryptophan metabolism|beta-Alanine metabolism|Glycerolipid metabolism|Pyruvate metabolism
ALDH8A1	6.57018	7.12919	6.01117	0.846858	-0.239808	0.867176	0.930844	Down	0	0.0660162	0.113048	0.0490953	0.0984588	0.144088	64577	aldehyde dehydrogenase 8 family member A1	GO:0001758,GO:0005829,GO:0042573,GO:0042574,GO:0042904,GO:0047102,GO:0055114,GO:0070062,GO:0097053	retinal dehydrogenase activity|cytosol|retinoic acid metabolic process|retinal metabolic process|9-cis-retinoic acid biosynthetic process|aminomuconate-semialdehyde dehydrogenase activity|oxidation-reduction process|extracellular exosome|L-kynurenine catabolic process	hsa00380	Tryptophan metabolism
ALDH9A1	4194.79	5633.53	2756.05	0.489219	-1.03145	8.22e-10	2.15e-08	Down	22.8449	28.345	27.2498	64.7431	75.2785	91.376	223	aldehyde dehydrogenase 9 family member A1	GO:0004029,GO:0005737,GO:0005829,GO:0006081,GO:0019145,GO:0033737,GO:0042136,GO:0042445,GO:0043878,GO:0045329,GO:0047105,GO:0051289,GO:0055114,GO:0070062	aldehyde dehydrogenase (NAD+) activity|cytoplasm|cytosol|cellular aldehyde metabolic process|aminobutyraldehyde dehydrogenase activity|1-pyrroline dehydrogenase activity|neurotransmitter biosynthetic process|hormone metabolic process|glyceraldehyde-3-phosphate dehydrogenase (NAD+) (non-phosphorylating) activity|carnitine biosynthetic process|4-trimethylammoniobutyraldehyde dehydrogenase activity|…	hsa00010,hsa00053,hsa00071,hsa00280,hsa00310,hsa00330,hsa00340,hsa00380,hsa00410,hsa00561,hsa00620	Glycolysis / Gluconeogenesis|Ascorbate and aldarate metabolism|Fatty acid degradation|Valine, leucine and isoleucine degradation|Lysine degradation|Arginine and proline metabolism|Histidine metabolism|Tryptophan metabolism|beta-Alanine metabolism|Glycerolipid metabolism|Pyruvate metabolism
ALDOA	424.622	516.606	332.638	0.643617	-0.635725	0.0579736	0.148826	Down	3.75852	5.14483	2.14793	9.15954	8.5306	7.2309	226	aldolase, fructose-bisphosphate A	GO:0002576,GO:0003723,GO:0003779,GO:0004332,GO:0005515,GO:0005576,GO:0005615,GO:0005634,GO:0005829,GO:0006000,GO:0006094,GO:0006096,GO:0006754,GO:0006941,GO:0007015,GO:0007339,GO:0008092,GO:0008360,GO:0015629,GO:0015631,GO:0016020,GO:0030388,GO:0031093,GO:0031430,GO:0031674,GO:0034774,GO:0042802,GO:0043312,GO:0045296,GO:0046716,GO:0051289,GO:0061621,GO:0061827,GO:0070061,GO:0070062,GO:1904724,GO:…	platelet degranulation|RNA binding|actin binding|fructose-bisphosphate aldolase activity|protein binding|extracellular region|extracellular space|nucleus|cytosol|fructose metabolic process|gluconeogenesis|glycolytic process|ATP biosynthetic process|striated muscle contraction|actin filament organization|binding of sperm to zona pellucida|cytoskeletal protein binding|regulation of cell shape|actin…	hsa00010,hsa00030,hsa00051,hsa04066	Glycolysis / Gluconeogenesis|Pentose phosphate pathway|Fructose and mannose metabolism|HIF-1 signaling pathway
ALDOC	610.665	866.81	354.519	0.408832	-1.29042	2.34e-13	1.15e-11	Down	4.94665	5.30505	4.93956	16.8577	19.2625	17.7336	230	aldolase, fructose-bisphosphate C	GO:0004332,GO:0005515,GO:0005576,GO:0005829,GO:0005856,GO:0006000,GO:0006094,GO:0006096,GO:0008092,GO:0030388,GO:0030855,GO:0034774,GO:0043312,GO:0061621,GO:0070062,GO:1904724,GO:1904813	fructose-bisphosphate aldolase activity|protein binding|extracellular region|cytosol|cytoskeleton|fructose metabolic process|gluconeogenesis|glycolytic process|cytoskeletal protein binding|fructose 1,6-bisphosphate metabolic process|epithelial cell differentiation|secretory granule lumen|neutrophil degranulation|canonical glycolysis|extracellular exosome|tertiary granule lumen|ficolin-1-rich gran…	hsa00010,hsa00030,hsa00051,hsa04066	Glycolysis / Gluconeogenesis|Pentose phosphate pathway|Fructose and mannose metabolism|HIF-1 signaling pathway
ALG1	683.397	607.872	758.923	1.24857	0.320273	0.0622332	0.157218	Up	4.00299	4.48253	4.67876	4.5109	5.5502	5.17177	56052	ALG1 chitobiosyldiphosphodolichol beta-mannosyltransferase	GO:0000030,GO:0004578,GO:0005783,GO:0005789,GO:0006486,GO:0006488,GO:0016020,GO:0016021,GO:0097502	mannosyltransferase activity|chitobiosyldiphosphodolichol beta-mannosyltransferase activity|endoplasmic reticulum|endoplasmic reticulum membrane|protein glycosylation|dolichol-linked oligosaccharide biosynthetic process|membrane|integral component of membrane|mannosylation	hsa00510,hsa00513	N-Glycan biosynthesis|Various types of N-glycan biosynthesis
ALG10	174.182	182.289	166.075	0.912131	-0.132686	0.663954	0.802203	Down	0.260569	0.402206	0.521354	0.586021	0.685559	0.579268	84920	ALG10 alpha-1,2-glucosyltransferase	GO:0005515,GO:0005783,GO:0005789,GO:0006487,GO:0006488,GO:0016021,GO:0106073	protein binding|endoplasmic reticulum|endoplasmic reticulum membrane|protein N-linked glycosylation|dolichol-linked oligosaccharide biosynthetic process|integral component of membrane|dolichyl pyrophosphate Glc2Man9GlcNAc2 alpha-1,2-glucosyltransferase activity	hsa00510	N-Glycan biosynthesis
ALG10B	228.957	227.301	230.613	1.01451	0.0207845	0.940796	0.968899	Up	0.521186	0.574607	0.529009	0.59192	0.962575	0.762088	144245	ALG10 alpha-1,2-glucosyltransferase B	GO:0005515,GO:0005783,GO:0005886,GO:0006486,GO:0006487,GO:0006488,GO:0016021,GO:0016740,GO:0060050,GO:0106073,GO:1901980	protein binding|endoplasmic reticulum|plasma membrane|protein glycosylation|protein N-linked glycosylation|dolichol-linked oligosaccharide biosynthetic process|integral component of membrane|transferase activity|positive regulation of protein glycosylation|dolichyl pyrophosphate Glc2Man9GlcNAc2 alpha-1,2-glucosyltransferase activity|positive regulation of inward rectifier potassium channel activi…	hsa00510	N-Glycan biosynthesis
ALG11	113.576	85.5973	141.554	1.65444	0.72634	0.0210906	0.0673084	Up	0.461733	0.441125	0.656054	0.434757	0.455107	0.472055	440138	ALG11 alpha-1,2-mannosyltransferase	GO:0004377,GO:0005789,GO:0006487,GO:0006490,GO:0016020,GO:0016021,GO:0097502	GDP-Man:Man3GlcNAc2-PP-Dol alpha-1,2-mannosyltransferase activity|endoplasmic reticulum membrane|protein N-linked glycosylation|oligosaccharide-lipid intermediate biosynthetic process|membrane|integral component of membrane|mannosylation	hsa00510,hsa00513	N-Glycan biosynthesis|Various types of N-glycan biosynthesis
ALG12	705.659	735.732	675.587	0.918298	-0.122966	0.487538	0.661572	Down	2.70961	2.78707	3.32534	4.15864	4.76734	4.97303	79087	ALG12 alpha-1,6-mannosyltransferase	GO:0000009,GO:0000030,GO:0005783,GO:0005788,GO:0005789,GO:0006457,GO:0006487,GO:0006488,GO:0016020,GO:0016021,GO:0052824,GO:0052917,GO:0097502	alpha-1,6-mannosyltransferase activity|mannosyltransferase activity|endoplasmic reticulum|endoplasmic reticulum lumen|endoplasmic reticulum membrane|protein folding|protein N-linked glycosylation|dolichol-linked oligosaccharide biosynthetic process|membrane|integral component of membrane|dolichyl-pyrophosphate Man7GlcNAc2 alpha-1,6-mannosyltransferase activity|dol-P-Man:Man(7)GlcNAc(2)-PP-Dol alp…	hsa00510,hsa00513	N-Glycan biosynthesis|Various types of N-glycan biosynthesis
ALG13	677.304	643.033	711.574	1.1065	0.146004	0.412608	0.595482	Up	1.23336	1.70727	1.31914	1.96411	1.80579	1.77951	79868	ALG13 UDP-N-acetylglucosaminyltransferase subunit	GO:0003723,GO:0004577,GO:0004843,GO:0005789,GO:0006488,GO:0006508,GO:0008234,GO:0018215	RNA binding|N-acetylglucosaminyldiphosphodolichol N-acetylglucosaminyltransferase activity|thiol-dependent ubiquitin-specific protease activity|endoplasmic reticulum membrane|dolichol-linked oligosaccharide biosynthetic process|proteolysis|cysteine-type peptidase activity|protein phosphopantetheinylation	hsa00510,hsa00513	N-Glycan biosynthesis|Various types of N-glycan biosynthesis
ALG14	276.956	281.175	272.737	0.97037	-0.0433932	0.832964	0.90991	Down	0.488696	0.593846	0.673544	0.915743	0.817768	0.874075	199857	ALG14 UDP-N-acetylglucosaminyltransferase subunit	GO:0005789,GO:0006488,GO:0016021,GO:0031965,GO:0043541	endoplasmic reticulum membrane|dolichol-linked oligosaccharide biosynthetic process|integral component of membrane|nuclear membrane|UDP-N-acetylglucosamine transferase complex	hsa00510,hsa00513	N-Glycan biosynthesis|Various types of N-glycan biosynthesis
ALG1L2	1.06115	2.12231	0	0.0956864	-3.38554	0.390677	0.574817	Down	0	0	0	0.068456	0.0915241	0	644974	ALG1 chitobiosyldiphosphodolichol beta-mannosyltransferase like 2	GO:0000030,GO:0005783,GO:0006486,GO:0097502	mannosyltransferase activity|endoplasmic reticulum|protein glycosylation|mannosylation
ALG2	969.925	974.839	965.011	0.989669	-0.0149821	0.921692	0.958197	Down	7.9304	8.80708	7.80893	12.5161	11.4174	12.0384	85365	ALG2 alpha-1,3/1,6-mannosyltransferase	GO:0000033,GO:0004378,GO:0005515,GO:0005634,GO:0005737,GO:0005789,GO:0005829,GO:0006488,GO:0006490,GO:0015629,GO:0016020,GO:0016021,GO:0033577,GO:0046982,GO:0047485,GO:0048306,GO:0048471,GO:0051592,GO:0097502,GO:0102704	alpha-1,3-mannosyltransferase activity|GDP-Man:Man1GlcNAc2-PP-Dol alpha-1,3-mannosyltransferase activity|protein binding|nucleus|cytoplasm|endoplasmic reticulum membrane|cytosol|dolichol-linked oligosaccharide biosynthetic process|oligosaccharide-lipid intermediate biosynthetic process|actin cytoskeleton|membrane|integral component of membrane|protein glycosylation in endoplasmic reticulum|protei…	hsa00510,hsa00513	N-Glycan biosynthesis|Various types of N-glycan biosynthesis
ALG3	1036.89	958.394	1115.39	1.16359	0.218582	0.299628	0.484977	Up	11.7911	14.3704	9.41801	14.6124	15.4331	14.3088	10195	ALG3 alpha-1,3- mannosyltransferase	GO:0000033,GO:0005515,GO:0005783,GO:0005789,GO:0006486,GO:0006488,GO:0016021,GO:0052925,GO:0097502	alpha-1,3-mannosyltransferase activity|protein binding|endoplasmic reticulum|endoplasmic reticulum membrane|protein glycosylation|dolichol-linked oligosaccharide biosynthetic process|integral component of membrane|dol-P-Man:Man(5)GlcNAc(2)-PP-Dol alpha-1,3-mannosyltransferase activity|mannosylation	hsa00510,hsa00513	N-Glycan biosynthesis|Various types of N-glycan biosynthesis
ALG5	737.27	712.604	761.937	1.06906	0.0963438	0.534818	0.702865	Up	13.3079	16.7376	14.3433	20.8188	18.8996	20.2679	29880	ALG5 dolichyl-phosphate beta-glucosyltransferase	GO:0004576,GO:0004581,GO:0005789,GO:0006486,GO:0006487,GO:0007368,GO:0016020,GO:0016021,GO:0018279	oligosaccharyl transferase activity|dolichyl-phosphate beta-glucosyltransferase activity|endoplasmic reticulum membrane|protein glycosylation|protein N-linked glycosylation|determination of left/right symmetry|membrane|integral component of membrane|protein N-linked glycosylation via asparagine	hsa00510	N-Glycan biosynthesis
ALG6	307.786	361.235	254.337	0.704428	-0.505476	0.023581	0.0733906	Down	1.37864	2.05438	2.09904	3.54514	3.48917	4.22768	29929	ALG6 alpha-1,3-glucosyltransferase	GO:0004583,GO:0005789,GO:0006487,GO:0006488,GO:0006490,GO:0016020,GO:0016021,GO:0042281,GO:0046527	dolichyl-phosphate-glucose-glycolipid alpha-glucosyltransferase activity|endoplasmic reticulum membrane|protein N-linked glycosylation|dolichol-linked oligosaccharide biosynthetic process|oligosaccharide-lipid intermediate biosynthetic process|membrane|integral component of membrane|dolichyl pyrophosphate Man9GlcNAc2 alpha-1,3-glucosyltransferase activity|glucosyltransferase activity	hsa00510	N-Glycan biosynthesis
ALG8	580.951	598.052	563.85	0.942516	-0.0854113	0.678989	0.811428	Down	5.39471	5.17216	5.42199	7.14401	7.78429	9.75053	79053	ALG8 alpha-1,3-glucosyltransferase	GO:0000033,GO:0004583,GO:0005515,GO:0005789,GO:0006487,GO:0006488,GO:0006490,GO:0016021,GO:0018279,GO:0042283,GO:0097502	alpha-1,3-mannosyltransferase activity|dolichyl-phosphate-glucose-glycolipid alpha-glucosyltransferase activity|protein binding|endoplasmic reticulum membrane|protein N-linked glycosylation|dolichol-linked oligosaccharide biosynthetic process|oligosaccharide-lipid intermediate biosynthetic process|integral component of membrane|protein N-linked glycosylation via asparagine|dolichyl pyrophosphate …	hsa00510	N-Glycan biosynthesis
ALG9	588.704	592.593	584.814	0.986478	-0.0196408	0.913871	0.954374	Down	2.04722	2.15571	1.9255	3.25968	2.7414	3.02789	79796	ALG9 alpha-1,2-mannosyltransferase	GO:0000026,GO:0000030,GO:0005789,GO:0006487,GO:0006488,GO:0016020,GO:0016021,GO:0052918,GO:0052926,GO:0097502	alpha-1,2-mannosyltransferase activity|mannosyltransferase activity|endoplasmic reticulum membrane|protein N-linked glycosylation|dolichol-linked oligosaccharide biosynthetic process|membrane|integral component of membrane|dol-P-Man:Man(8)GlcNAc(2)-PP-Dol alpha-1,2-mannosyltransferase activity|dol-P-Man:Man(6)GlcNAc(2)-PP-Dol alpha-1,2-mannosyltransferase activity|mannosylation	hsa00510,hsa00513	N-Glycan biosynthesis|Various types of N-glycan biosynthesis
ALK	9.49186	8.25642	10.7273	1.30121	0.379851	0.755596	0.86271	Up	0.00602357	0.0402272	0.0500991	0.0074791	0.0262484	0.0695087	238	ALK receptor tyrosine kinase	GO:0000187,GO:0004704,GO:0004713,GO:0004714,GO:0005515,GO:0005524,GO:0005886,GO:0005887,GO:0007165,GO:0007169,GO:0007275,GO:0016310,GO:0018108,GO:0021766,GO:0030534,GO:0032991,GO:0033674,GO:0036269,GO:0038061,GO:0042127,GO:0042802,GO:0042981,GO:0043235,GO:0045664,GO:0046777,GO:0048666,GO:0050995,GO:0051092,GO:0060159,GO:0070062,GO:0090648,GO:0097009,GO:1900006	activation of MAPK activity|NF-kappaB-inducing kinase activity|protein tyrosine kinase activity|transmembrane receptor protein tyrosine kinase activity|protein binding|ATP binding|plasma membrane|integral component of plasma membrane|signal transduction|transmembrane receptor protein tyrosine kinase signaling pathway|multicellular organism development|phosphorylation|peptidyl-tyrosine phosphoryla…	hsa05200,hsa05223,hsa05235	Pathways in cancer|Non-small cell lung cancer|PD-L1 expression and PD-1 checkpoint pathway in cancer
ALKAL1	6.67547	6.01099	7.33994	1.22175	0.288946	0.887541	0.941031	Up	0	0.489137	0	0.0272823	0.328282	0.186829	389658	ALK and LTK ligand 1	GO:0005515,GO:0005576,GO:0010976,GO:0030298,GO:0030971,GO:0061098,GO:0070374,GO:0070378	protein binding|extracellular region|positive regulation of neuron projection development|receptor signaling protein tyrosine kinase activator activity|receptor tyrosine kinase binding|positive regulation of protein tyrosine kinase activity|positive regulation of ERK1 and ERK2 cascade|positive regulation of ERK5 cascade
[truncated: 16,294 more rows]
